# Supplementary material for: CLUH maintains functional mitochondria and translation in motoneuronal axons and prevents peripheral neuropathy
Source: Sci Adv. 2024 May 29;10(22):eadn2050. doi: 10.1126/sciadv.adn2050 (PMC11135423; doi:10.1126/sciadv.adn2050)
Supplement: Supplementary file 2 — Movies S1 to S4 [file sciadv.adn2050_movies_s1_to_s4.zip]

Archive with 4 entries (4 files):
- adn2050_Movie S1.mp4
- adn2050_Movie S2.mp4
- adn2050_Movie S3.mp4
- adn2050_Movie S4.mp4
