# Supplementary material for: CLUH maintains functional mitochondria and translation in motoneuronal axons and prevents peripheral neuropathy
Source: Sci Adv. 2024 May 29;10(22):eadn2050. doi: 10.1126/sciadv.adn2050 (PMC11135423; doi:10.1126/sciadv.adn2050)
Supplement: Supplementary file 3 — Tables S1 to S3 [file sciadv.adn2050_tables_s1_to_s3.zip]

Archive with 3 entries (3 files):
- adn2050_Table S1.xlsx
- adn2050_Table S2.xlsx
- adn2050_Table S3.xlsx
