# Supplementary material for: CLUH maintains functional mitochondria and translation in motoneuronal axons and prevents peripheral neuropathy
Source: Sci Adv. 2024 May 29;10(22):eadn2050. doi: 10.1126/sciadv.adn2050 (PMC11135423; doi:10.1126/sciadv.adn2050)
Supplement: Supplementary file 3 — Tables S1 to S3 [file sciadv.adn2050_tables_s1_to_s3.zip › adn2050_Table S1.xlsx]

## Sheet: NKO_vs_WT
gene_id	baseMean	log2FoldChange	lfcSE	pvalue	padj	seqnames	start	end	width	strand	gene_name	gene_biotype	seq_coord_system	description	symbol	entrezid
ENSMUSG00000069516	7821.82	1.7393	0.164498	3.58718e-27	7.28557e-23	10	117113236	117118226	4991	-	Lyz2	protein_coding	chromosome	lysozyme 2 [Source:MGI Symbol;Acc:MGI:96897]	Lyz2	17105
ENSMUSG00000025453	227.998	-3.34388	0.352587	2.84137e-23	2.88541e-19	13	119471984	119545533	73550	-	Nnt	protein_coding	chromosome	nicotinamide nucleotide transhydrogenase [Source:MGI Symbol;Acc:MGI:109279]	Nnt	18115
ENSMUSG00000046805	1070.4	2.03476	0.211013	8.63216e-23	5.84397e-19	19	12438143	12442647	4505	+	Mpeg1	protein_coding	chromosome	macrophage expressed gene 1 [Source:MGI Symbol;Acc:MGI:1333743]	Mpeg1	17476
ENSMUSG00000028238	184.56	3.2192	0.375494	1.56034e-19	7.92263e-16	4	19876841	19922605	45765	-	Atp6v0d2	protein_coding	chromosome	ATPase, H+ transporting, lysosomal V0 subunit D2 [Source:MGI Symbol;Acc:MGI:1924415]	Atp6v0d2	242341
ENSMUSG00000038642	589.455	2.31133	0.263087	2.05721e-19	8.35637e-16	3	95434097	95463714	29618	+	Ctss	protein_coding	chromosome	cathepsin S [Source:MGI Symbol;Acc:MGI:107341]	Ctss	13040
ENSMUSG00000029816	3059.98	2.10949	0.241301	3.50443e-19	1.18625e-15	6	49013480	49047863	34384	+	Gpnmb	protein_coding	chromosome	glycoprotein (transmembrane) nmb [Source:MGI Symbol;Acc:MGI:1934765]	Gpnmb	93695
ENSMUSG00000020914	157.018	2.4607	0.350142	1.87999e-13	4.77282e-10	11	98883769	98915015	31247	-	Top2a	protein_coding	chromosome	topoisomerase (DNA) II alpha [Source:MGI Symbol;Acc:MGI:98790]	Top2a	21973
ENSMUSG00000018774	477.978	1.5106	0.243666	5.3646e-12	1.21061e-08	11	69555039	69556979	1941	-	Cd68	protein_coding	chromosome	CD68 antigen [Source:MGI Symbol;Acc:MGI:88342]	Cd68	12514
ENSMUSG00000050335	615.857	1.31435	0.258274	1.03647e-09	1.9137e-06	14	47605208	47623617	18410	+	Lgals3	protein_coding	chromosome	lectin, galactose binding, soluble 3 [Source:MGI Symbol;Acc:MGI:96778]	Lgals3	16854
ENSMUSG00000031004	440.77	1.75498	0.333492	3.11805e-09	5.27729e-06	7	135291513	135318090	26578	-	Mki67	protein_coding	chromosome	antigen identified by monoclonal antibody Ki 67 [Source:MGI Symbol;Acc:MGI:106035]	Mki67	17345
ENSMUSG00000039153	215.75	1.94364	0.362675	3.47544e-09	5.42971e-06	17	44806874	45125684	318811	-	Runx2	protein_coding	chromosome	runt related transcription factor 2 [Source:MGI Symbol;Acc:MGI:99829]	Runx2	12393
ENSMUSG00000025479	6190.16	-0.828574	0.170419	1.49669e-08	2.02651e-05	7	140343652	140354900	11249	+	Cyp2e1	protein_coding	chromosome	cytochrome P450, family 2, subfamily e, polypeptide 1 [Source:MGI Symbol;Acc:MGI:88607]	Cyp2e1	13106
ENSMUSG00000002985	9221.55	0.756417	0.154624	2.73272e-08	3.2648e-05	7	19430034	19433113	3080	-	Apoe	protein_coding	chromosome	apolipoprotein E [Source:MGI Symbol;Acc:MGI:88057]	Apoe	11816
ENSMUSG00000000120	2010.09	0.952215	0.211447	3.03812e-08	3.42801e-05	11	95459644	95478561	18918	-	Ngfr	protein_coding	chromosome	nerve growth factor receptor (TNFR superfamily, member 16) [Source:MGI Symbol;Acc:MGI:97323]	Ngfr	18053
ENSMUSG00000017740	79.935	-3.12761	0.670019	4.46854e-08	4.77663e-05	2	164802722	164841651	38930	+	Slc12a5	protein_coding	chromosome	solute carrier family 12, member 5 [Source:MGI Symbol;Acc:MGI:1862037]	Slc12a5	57138
ENSMUSG00000024524	220.188	-1.733	0.420347	3.02447e-07	0.00029251	18	67221287	67359863	138577	+	Gnal	protein_coding	chromosome	guanine nucleotide binding protein, alpha stimulating, olfactory type [Source:MGI Symbol;Acc:MGI:95774]	Gnal	14680
ENSMUSG00000007891	10392.7	0.746902	0.176874	5.64443e-07	0.000498428	7	141929648	141941775	12128	-	Ctsd	protein_coding	chromosome	cathepsin D [Source:MGI Symbol;Acc:MGI:88562]	Ctsd	13033
ENSMUSG00000048897	392.103	1.0235	0.27587	6.38778e-07	0.000540566	7	79674562	79743921	69360	+	Zfp710	protein_coding	chromosome	zinc finger protein 710 [Source:MGI Symbol;Acc:MGI:1921747]	Zfp710	209225
ENSMUSG00000044811	50.57	2.80073	0.763298	1.05833e-06	0.000826718	11	114887547	114892706	5160	-	Cd300c2	protein_coding	chromosome	CD300C molecule 2 [Source:MGI Symbol;Acc:MGI:2153249]	Cd300c2	140497
ENSMUSG00000052336	95.3228	1.81159	0.514317	1.72508e-06	0.00129764	9	119730682	119898945	168264	-	Cx3cr1	protein_coding	chromosome	chemokine (C-X3-C motif) receptor 1 [Source:MGI Symbol;Acc:MGI:1333815]	Cx3cr1	13051
ENSMUSG00000020865	95.4171	2.28846	0.648075	1.82946e-06	0.00132701	11	94234121	94283823	49703	-	Abcc3	protein_coding	chromosome	ATP-binding cassette, sub-family C (CFTR/MRP), member 3 [Source:MGI Symbol;Acc:MGI:1923658]	Abcc3	76408
ENSMUSG00000079105	1084.11	-0.844525	0.232912	2.0372e-06	0.00142674	15	5018244	5093222	74979	-	C7	protein_coding	chromosome	complement component 7 [Source:MGI Symbol;Acc:MGI:88235]	C7	109828
ENSMUSG00000098318	37.9581	2.78235	0.887612	2.77078e-06	0.00187582	6	134906055	134933761	27707	+	Lockd	lncRNA	chromosome	lncRNA downstream of Cdkn1b [Source:MGI Symbol;Acc:MGI:1915081]	Lockd	NA
ENSMUSG00000008845	996.459	-0.797702	0.222498	3.08334e-06	0.00202009	6	124281615	124307486	25872	+	Cd163	protein_coding	chromosome	CD163 antigen [Source:MGI Symbol;Acc:MGI:2135946]	Cd163	93671
ENSMUSG00000044456	332.724	-1.07179	0.341962	3.49152e-06	0.00221602	12	102249307	102357114	107808	+	Rin3	protein_coding	chromosome	Ras and Rab interactor 3 [Source:MGI Symbol;Acc:MGI:2385708]	Rin3	217835
ENSMUSG00000061080	205.41	-1.82833	0.579433	3.75061e-06	0.00230833	16	39804723	42002042	2197320	+	Lsamp	protein_coding	chromosome	limbic system-associated membrane protein [Source:MGI Symbol;Acc:MGI:1261760]	Lsamp	268890
ENSMUSG00000034164	642.102	0.999397	0.317302	3.95031e-06	0.00235973	11	5056265	5102257	45993	-	Emid1	protein_coding	chromosome	EMI domain containing 1 [Source:MGI Symbol;Acc:MGI:2155091]	Emid1	140703
ENSMUSG00000025473	44.0366	2.25806	0.826384	6.96599e-06	0.00390054	7	139558845	139572475	13631	-	Adam8	protein_coding	chromosome	a disintegrin and metallopeptidase domain 8 [Source:MGI Symbol;Acc:MGI:107825]	Adam8	11501
ENSMUSG00000053600	125.503	-1.54607	0.605855	1.12203e-05	0.00560156	17	33184788	33198207	13420	+	Zfp472	protein_coding	chromosome	zinc finger protein 472 [Source:MGI Symbol;Acc:MGI:2385049]	Zfp472	224691
ENSMUSG00000068794	924.173	0.752437	0.238535	1.13079e-05	0.00560156	6	7997808	8192617	194810	-	Col28a1	protein_coding	chromosome	collagen, type XXVIII, alpha 1 [Source:MGI Symbol;Acc:MGI:2685312]	Col28a1	213945
ENSMUSG00000033615	291.02	-1.3405	0.561429	1.56943e-05	0.00724437	5	108666420	108697890	31471	-	Cplx1	protein_coding	chromosome	complexin 1 [Source:MGI Symbol;Acc:MGI:104727]	Cplx1	12889
ENSMUSG00000051506	112.474	-1.63352	0.739818	2.01287e-05	0.00908474	14	32681504	32907465	225962	-	Wdfy4	protein_coding	chromosome	WD repeat and FYVE domain containing 4 [Source:MGI Symbol;Acc:MGI:3584510]	Wdfy4	545030
ENSMUSG00000037386	191.759	-1.13801	0.558889	3.41692e-05	0.014512	15	39061656	39547768	486113	+	Rims2	protein_coding	chromosome	regulating synaptic membrane exocytosis 2 [Source:MGI Symbol;Acc:MGI:2152972]	Rims2	116838
ENSMUSG00000028654	173.048	-1.09763	0.533866	3.42972e-05	0.014512	4	122889445	122896278	6834	+	Mycl	protein_coding	chromosome	v-myc avian myelocytomatosis viral oncogene lung carcinoma derived [Source:MGI Symbol;Acc:MGI:96799]	Mycl	16918
ENSMUSG00000012114	936.424	0.627432	0.225324	4.15128e-05	0.0168625	16	17469072	17550755	81684	-	Med15	protein_coding	chromosome	mediator complex subunit 15 [Source:MGI Symbol;Acc:MGI:2137379]	Med15	94112
ENSMUSG00000030579	670.008	0.746421	0.313479	4.58701e-05	0.0179158	7	30113185	30117010	3826	+	Tyrobp	protein_coding	chromosome	TYRO protein tyrosine kinase binding protein [Source:MGI Symbol;Acc:MGI:1277211]	Tyrobp	22177
ENSMUSG00000031824	537.037	-0.771647	0.335094	4.69292e-05	0.0179836	8	120840891	120892045	51155	+	6430548M08Rik	protein_coding	chromosome	RIKEN cDNA 6430548M08 gene [Source:MGI Symbol;Acc:MGI:2443793]	6430548M08Rik	234797
ENSMUSG00000020399	92.9659	1.43617	0.851237	5.20188e-05	0.019164	11	46345762	46372082	26321	+	Havcr2	protein_coding	chromosome	hepatitis A virus cellular receptor 2 [Source:MGI Symbol;Acc:MGI:2159682]	Havcr2	171285
ENSMUSG00000106475	192.764	-0.927326	0.473369	5.25398e-05	0.019164	3	126393678	126398110	4433	+	Gm43011	TEC	chromosome	predicted gene 43011 [Source:MGI Symbol;Acc:MGI:5663148]	Gm43011	NA
ENSMUSG00000037999	430.534	0.823737	0.389693	5.28402e-05	0.019164	5	62759788	62923502	163715	-	Arap2	protein_coding	chromosome	ArfGAP with RhoGAP domain, ankyrin repeat and PH domain 2 [Source:MGI Symbol;Acc:MGI:2684416]	Arap2	212285
ENSMUSG00000036437	367.672	-0.732501	0.320866	5.63539e-05	0.0197336	8	67149844	67159444	9601	+	Npy1r	protein_coding	chromosome	neuropeptide Y receptor Y1 [Source:MGI Symbol;Acc:MGI:104963]	Npy1r	18166
ENSMUSG00000030577	40.8082	2.06327	1.65909	5.74222e-05	0.0197669	7	30564827	30579767	14941	-	Cd22	protein_coding	chromosome	CD22 antigen [Source:MGI Symbol;Acc:MGI:88322]	Cd22	12483
ENSMUSG00000052974	593.659	-0.748408	0.344861	6.26275e-05	0.0211994	7	26819334	26833085	13752	+	Cyp2f2	protein_coding	chromosome	cytochrome P450, family 2, subfamily f, polypeptide 2 [Source:MGI Symbol;Acc:MGI:88608]	Cyp2f2	13107
ENSMUSG00000030500	42.9832	-2.0143	1.73121	6.53211e-05	0.0217487	7	51271754	51320867	49114	+	Slc17a6	protein_coding	chromosome	solute carrier family 17 (sodium-dependent inorganic phosphate cotransporter), member 6 [Source:MGI Symbol;Acc:MGI:2156052]	Slc17a6	140919
ENSMUSG00000016181	286.049	-0.858865	0.462379	7.19454e-05	0.0230031	1	192773412	192812580	39169	-	Utp25	protein_coding	chromosome	UTP25 small subunit processome component [Source:MGI Symbol;Acc:MGI:2138080]	Utp25	215193
ENSMUSG00000024109	143.315	-1.24315	0.797944	7.35299e-05	0.0230031	17	90341059	91400499	1059441	-	Nrxn1	protein_coding	chromosome	neurexin I [Source:MGI Symbol;Acc:MGI:1096391]	Nrxn1	18189
ENSMUSG00000037254	1276.44	-0.705922	0.324767	7.3619e-05	0.0230031	2	10099404	10136207	36804	-	Itih2	protein_coding	chromosome	inter-alpha trypsin inhibitor, heavy chain 2 [Source:MGI Symbol;Acc:MGI:96619]	Itih2	16425
ENSMUSG00000102498	86.771	-1.24148	0.803303	7.52128e-05	0.0230915	3	33128068	33130505	2438	-	Gm19445	TEC	chromosome	predicted gene, 19445 [Source:MGI Symbol;Acc:MGI:5011630]	Gm19445	NA
ENSMUSG00000033763	1267.72	0.588855	0.236454	7.78763e-05	0.0232598	8	111448108	111468032	19925	+	Mtss2	protein_coding	chromosome	MTSS I-BAR domain containing 2 [Source:MGI Symbol;Acc:MGI:3039591]	Mtss2	244654
ENSMUSG00000038147	218.968	0.90347	0.564405	9.90396e-05	0.0277351	1	171667265	171718285	51021	+	Cd84	protein_coding	chromosome	CD84 antigen [Source:MGI Symbol;Acc:MGI:1336885]	Cd84	12523
ENSMUSG00000039601	1452.05	-0.572613	0.241669	9.9688e-05	0.0277351	17	44112242	44350407	238166	+	Rcan2	protein_coding	chromosome	regulator of calcineurin 2 [Source:MGI Symbol;Acc:MGI:1858219]	Rcan2	53901
ENSMUSG00000046711	237.057	0.777798	0.452406	0.000109408	0.029695	17	27775471	27782648	7178	+	Hmga1	protein_coding	chromosome	high mobility group AT-hook 1 [Source:MGI Symbol;Acc:MGI:96160]	Hmga1	15361
ENSMUSG00000030536	4531.79	0.515515	0.210658	0.000110896	0.029695	7	80361331	80475722	114392	-	Iqgap1	protein_coding	chromosome	IQ motif containing GTPase activating protein 1 [Source:MGI Symbol;Acc:MGI:1352757]	Iqgap1	29875
ENSMUSG00000033933	481.038	0.643368	0.312883	0.000112581	0.029695	6	113600920	113608594	7675	+	Vhl	protein_coding	chromosome	von Hippel-Lindau tumor suppressor [Source:MGI Symbol;Acc:MGI:103223]	Vhl	22346
ENSMUSG00000048782	634.279	0.593872	0.274164	0.000120872	0.0310747	7	114342929	114449618	106690	+	Insc	protein_coding	chromosome	INSC spindle orientation adaptor protein [Source:MGI Symbol;Acc:MGI:1917942]	Insc	233752
ENSMUSG00000038418	748.739	0.590034	0.27677	0.000128776	0.032693	18	34992876	34998037	5162	+	Egr1	protein_coding	chromosome	early growth response 1 [Source:MGI Symbol;Acc:MGI:95295]	Egr1	13653
ENSMUSG00000089929	43.8843	1.20317	1.00982	0.000139029	0.0344352	9	89081262	89089880	8619	+	Bcl2a1b	protein_coding	chromosome	B cell leukemia/lymphoma 2 related protein A1b [Source:MGI Symbol;Acc:MGI:1278326]	Bcl2a1b	12045
ENSMUSG00000020776	518.362	-0.617688	0.31343	0.000140824	0.0344596	11	116033111	116058992	25882	-	Fbf1	protein_coding	chromosome	Fas (TNFRSF6) binding factor 1 [Source:MGI Symbol;Acc:MGI:1922033]	Fbf1	217335
ENSMUSG00000074852	77.6056	-1.22866	1.06758	0.000143744	0.0347552	19	42774978	43376794	601817	-	Hpse2	protein_coding	chromosome	heparanase 2 [Source:MGI Symbol;Acc:MGI:2685814]	Hpse2	545291
ENSMUSG00000051111	234.671	-1.01876	0.811522	0.000151568	0.0355191	13	96091102	96269085	177984	-	Sv2c	protein_coding	chromosome	synaptic vesicle glycoprotein 2c [Source:MGI Symbol;Acc:MGI:1922459]	Sv2c	75209
ENSMUSG00000034855	126.988	1.04026	0.839438	0.00015215	0.0355191	5	92494497	92496748	2252	-	Cxcl10	protein_coding	chromosome	chemokine (C-X-C motif) ligand 10 [Source:MGI Symbol;Acc:MGI:1352450]	Cxcl10	15945
ENSMUSG00000055053	5300.31	0.529138	0.257133	0.000185251	0.0422747	10	81232020	81291469	59450	-	Nfic	protein_coding	chromosome	nuclear factor I/C [Source:MGI Symbol;Acc:MGI:109591]	Nfic	18029
ENSMUSG00000001131	63.8712	0.993946	0.896735	0.00019915	0.0449416	X	20736405	20740974	4570	+	Timp1	protein_coding	chromosome	tissue inhibitor of metalloproteinase 1 [Source:MGI Symbol;Acc:MGI:98752]	Timp1	21857
ENSMUSG00000076609	63.2981	-1.13832	1.19541	0.000206889	0.0461748	6	70703419	70703950	532	+	Igkc	IG_C_gene	chromosome	immunoglobulin kappa constant [Source:MGI Symbol;Acc:MGI:96495]	Igkc	NA
ENSMUSG00000016493	191.162	-0.698015	0.492786	0.000209287	0.0462024	1	194719134	194774557	55424	-	Cd46	protein_coding	chromosome	CD46 antigen, complement regulatory protein [Source:MGI Symbol;Acc:MGI:1203290]	Cd46	17221
ENSMUSG00000023905	71.8209	0.881667	0.775578	0.000219456	0.0479264	17	23894419	23896442	2024	-	Tnfrsf12a	protein_coding	chromosome	tumor necrosis factor receptor superfamily, member 12a [Source:MGI Symbol;Acc:MGI:1351484]	Tnfrsf12a	27279
ENSMUSG00000024672	180.164	0.831426	0.710126	0.000223841	0.0483638	19	11298403	11313510	15108	-	Ms4a7	protein_coding	chromosome	membrane-spanning 4-domains, subfamily A, member 7 [Source:MGI Symbol;Acc:MGI:1918846]	Ms4a7	109225
ENSMUSG00000007888	86.8081	0.862794	0.770473	0.000231858	0.0495687	8	70945808	70956731	10924	+	Crlf1	protein_coding	chromosome	cytokine receptor-like factor 1 [Source:MGI Symbol;Acc:MGI:1340030]	Crlf1	12931
ENSMUSG00000103427	43.6862	-0.98906	1.00399	0.000242177	0.0512356	1	137877160	137882381	5222	+	Gm37534	TEC	chromosome	predicted gene, 37534 [Source:MGI Symbol;Acc:MGI:5610762]	Gm37534	NA
ENSMUSG00000058594	562.606	-0.542165	0.305301	0.000251935	0.0527505	2	11747384	11782393	35010	-	Fbh1	protein_coding	chromosome	F-box DNA helicase 1 [Source:MGI Symbol;Acc:MGI:1354699]	Fbh1	50755
ENSMUSG00000038738	405.056	-0.580302	0.372512	0.000272833	0.0554868	7	43959677	44009996	50320	+	Shank1	protein_coding	chromosome	SH3 and multiple ankyrin repeat domains 1 [Source:MGI Symbol;Acc:MGI:3613677]	Shank1	243961
ENSMUSG00000058057	41.1279	-0.990199	1.12006	0.00027524	0.0554868	15	100232810	100238256	5447	+	Mettl7a3	protein_coding	chromosome	methyltransferase like 7A3 [Source:MGI Symbol;Acc:MGI:3710670]	Mettl7a3	668178
ENSMUSG00000069792	182.025	0.651455	0.496634	0.000275931	0.0554868	11	83594817	83597094	2278	+	Wfdc17	protein_coding	chromosome	WAP four-disulfide core domain 17 [Source:MGI Symbol;Acc:MGI:3649773]	Wfdc17	100034251
ENSMUSG00000028573	240.452	0.627223	0.48296	0.000303598	0.0604517	4	95445744	95815176	369433	+	Fggy	protein_coding	chromosome	FGGY carbohydrate kinase domain containing [Source:MGI Symbol;Acc:MGI:1922828]	Fggy	75578
ENSMUSG00000112483	240.232	-0.671095	0.574466	0.000312965	0.0617118	12	46853735	46858291	4557	-	Gm48542	TEC	chromosome	predicted gene, 48542 [Source:MGI Symbol;Acc:MGI:6098088]	Gm48542	NA
ENSMUSG00000042202	692.639	0.588914	0.430956	0.000324246	0.0622779	4	155685873	155707797	21925	+	Slc35e2	protein_coding	chromosome	solute carrier family 35, member E2 [Source:MGI Symbol;Acc:MGI:2444240]	Slc35e2	320541
ENSMUSG00000002633	177.725	0.667747	0.582467	0.000325035	0.0622779	5	28661813	28672254	10442	-	Shh	protein_coding	chromosome	sonic hedgehog [Source:MGI Symbol;Acc:MGI:98297]	Shh	20423
ENSMUSG00000041144	242.959	0.734333	0.715865	0.000333514	0.0627597	1	46105475	46412710	307236	+	Dnah7b	protein_coding	chromosome	dynein, axonemal, heavy chain 7B [Source:MGI Symbol;Acc:MGI:2684953]	Dnah7b	227058
ENSMUSG00000109640	87.0982	-0.81025	0.868326	0.000338332	0.0627597	8	26552543	26556080	3538	-	Gm45413	TEC	chromosome	predicted gene 45413 [Source:MGI Symbol;Acc:MGI:5791249]	Gm45413	NA
ENSMUSG00000022225	359.353	0.532168	0.345177	0.000345661	0.0632467	14	56178908	56182132	3225	-	Cma1	protein_coding	chromosome	chymase 1, mast cell [Source:MGI Symbol;Acc:MGI:96941]	Cma1	17228
ENSMUSG00000010307	151.168	0.61871	0.521015	0.000355826	0.0635388	7	46700349	46704525	4177	+	Tmem86a	protein_coding	chromosome	transmembrane protein 86A [Source:MGI Symbol;Acc:MGI:1915143]	Tmem86a	67893
ENSMUSG00000022122	605.34	0.483649	0.284711	0.000361207	0.0635388	14	104052061	104081838	29778	-	Ednrb	protein_coding	chromosome	endothelin receptor type B [Source:MGI Symbol;Acc:MGI:102720]	Ednrb	13618
ENSMUSG00000044730	183.386	0.657141	0.606452	0.000363381	0.0635388	4	124830841	124838449	7609	+	9930104L06Rik	protein_coding	chromosome	RIKEN cDNA 9930104L06 gene [Source:MGI Symbol;Acc:MGI:3041172]	9930104L06Rik	194268
ENSMUSG00000004730	328.291	0.549604	0.389684	0.000366029	0.0635388	17	57665691	57790527	124837	+	Adgre1	protein_coding	chromosome	adhesion G protein-coupled receptor E1 [Source:MGI Symbol;Acc:MGI:106912]	Adgre1	13733
ENSMUSG00000025576	38.4172	-0.894481	1.26229	0.000372933	0.0641065	11	118380588	118802423	421836	-	Rbfox3	protein_coding	chromosome	RNA binding protein, fox-1 homolog (C. elegans) 3 [Source:MGI Symbol;Acc:MGI:106368]	Rbfox3	52897
ENSMUSG00000051243	248.244	-0.589038	0.479025	0.000375612	0.0641065	9	58103580	58111602	8023	-	Islr2	protein_coding	chromosome	immunoglobulin superfamily containing leucine-rich repeat 2 [Source:MGI Symbol;Acc:MGI:2444277]	Islr2	320563
ENSMUSG00000042426	558.249	0.477586	0.292605	0.000403185	0.0676751	13	113063988	113105966	41979	+	Dhx29	protein_coding	chromosome	DEAH (Asp-Glu-Ala-His) box polypeptide 29 [Source:MGI Symbol;Acc:MGI:2145374]	Dhx29	218629
ENSMUSG00000060279	315.057	0.536246	0.401833	0.000419358	0.0679251	7	44549797	44578920	29124	-	Ap2a1	protein_coding	chromosome	adaptor-related protein complex 2, alpha 1 subunit [Source:MGI Symbol;Acc:MGI:101921]	Ap2a1	11771
ENSMUSG00000102160	381.872	-0.512391	0.354545	0.00042044	0.0679251	1	110892409	110895167	2759	-	Gm36944	TEC	chromosome	predicted gene, 36944 [Source:MGI Symbol;Acc:MGI:5610172]	Gm36944	NA
ENSMUSG00000000627	67.6835	0.711972	0.791139	0.000421362	0.0679251	6	82888866	82916750	27885	-	Sema4f	protein_coding	chromosome	sema domain, immunoglobulin domain (Ig), TM domain, and short cytoplasmic domain [Source:MGI Symbol;Acc:MGI:1340055]	Sema4f	20355
ENSMUSG00000025757	4246.87	-0.406692	0.227088	0.000426005	0.0681272	3	40699814	40750538	50725	+	Hspa4l	protein_coding	chromosome	heat shock protein 4 like [Source:MGI Symbol;Acc:MGI:107422]	Hspa4l	18415
ENSMUSG00000109314	92.4808	-0.679317	0.760582	0.00045355	0.071393	7	28620376	28642953	22578	-	Gm44699	lncRNA	chromosome	predicted gene 44699 [Source:MGI Symbol;Acc:MGI:5753275]	Gm44699	NA
ENSMUSG00000039543	48.2247	0.78031	1.05848	0.000456972	0.071393	14	20444261	20502294	58034	-	Cfap70	protein_coding	chromosome	cilia and flagella associated protein 70 [Source:MGI Symbol;Acc:MGI:1923920]	Cfap70	76670
ENSMUSG00000110439	141.269	-0.588082	0.578249	0.000478863	0.074242	4	60773588	60777462	3875	-	Mup22	protein_coding	chromosome	major urinary protein 22 [Source:MGI Symbol;Acc:MGI:5434675]	Mup22	100861909
ENSMUSG00000027015	176.735	0.585192	0.580706	0.000488422	0.0751504	2	70948267	70973270	25004	+	Cybrd1	protein_coding	chromosome	cytochrome b reductase 1 [Source:MGI Symbol;Acc:MGI:2654575]	Cybrd1	73649
ENSMUSG00000078994	175.306	0.593948	0.610623	0.000496957	0.0753224	13	67536024	67547938	11915	-	Zfp429	protein_coding	chromosome	zinc finger protein 429 [Source:MGI Symbol;Acc:MGI:1920057]	Zfp429	72807
ENSMUSG00000015542	110.945	0.603442	0.645939	0.000508877	0.0759949	11	115073658	115078685	5028	-	Nat9	protein_coding	chromosome	N-acetyltransferase 9 (GCN5-related, putative) [Source:MGI Symbol;Acc:MGI:1913426]	Nat9	66176
ENSMUSG00000097440	86.513	-0.644097	0.846614	0.00058757	0.0845765	18	11953728	11973926	20199	-	Gm6277	lncRNA	chromosome	predicted gene 6277 [Source:MGI Symbol;Acc:MGI:3779583]	Gm6277	NA
ENSMUSG00000097451	1235.01	-0.422489	0.276985	0.000590719	0.0845765	12	109570242	109628150	57909	+	Rian	lncRNA	chromosome	RNA imprinted and accumulated in nucleus [Source:MGI Symbol;Acc:MGI:1922995]	Rian	NA
ENSMUSG00000001228	39.9247	0.654478	0.899043	0.000598017	0.0845765	17	56610321	56630486	20166	+	Uhrf1	protein_coding	chromosome	ubiquitin-like, containing PHD and RING finger domains, 1 [Source:MGI Symbol;Acc:MGI:1338889]	Uhrf1	18140
ENSMUSG00000019996	98.8909	-0.613908	0.771913	0.000599601	0.0845765	10	20024217	20157336	133120	+	Map7	protein_coding	chromosome	microtubule-associated protein 7 [Source:MGI Symbol;Acc:MGI:1328328]	Map7	17761
ENSMUSG00000048965	324.039	0.475115	0.378106	0.000604283	0.0845765	7	143332100	143338237	6138	-	Mrgpre	protein_coding	chromosome	MAS-related GPR, member E [Source:MGI Symbol;Acc:MGI:2441884]	Mrgpre	244238
ENSMUSG00000019817	782.255	0.451569	0.327114	0.000607985	0.0845765	10	12936248	13007438	71191	+	Plagl1	protein_coding	chromosome	pleiomorphic adenoma gene-like 1 [Source:MGI Symbol;Acc:MGI:1100874]	Plagl1	22634
ENSMUSG00000038156	282.047	-0.474925	0.388726	0.00062284	0.0849671	7	113365235	113642605	277371	+	Spon1	protein_coding	chromosome	spondin 1, (f-spondin) extracellular matrix protein [Source:MGI Symbol;Acc:MGI:2385287]	Spon1	233744
ENSMUSG00000020963	573.062	0.497635	0.461054	0.000627227	0.0849671	12	91351337	91516582	165246	+	Tshr	protein_coding	chromosome	thyroid stimulating hormone receptor [Source:MGI Symbol;Acc:MGI:98849]	Tshr	22095
ENSMUSG00000104546	66.3929	-0.636495	0.8833	0.000627526	0.0849671	3	152091897	152093674	1778	+	Gm43858	TEC	chromosome	predicted gene 43858 [Source:MGI Symbol;Acc:MGI:5663995]	Gm43858	NA
ENSMUSG00000003882	57.5689	0.619221	0.913896	0.00068326	0.0910431	15	9505874	9530262	24389	-	Il7r	protein_coding	chromosome	interleukin 7 receptor [Source:MGI Symbol;Acc:MGI:96562]	Il7r	16197
ENSMUSG00000098557	1658.21	-0.424423	0.304082	0.000685849	0.0910431	14	103214017	103220073	6057	-	Kctd12	protein_coding	chromosome	potassium channel tetramerisation domain containing 12 [Source:MGI Symbol;Acc:MGI:2145823]	Kctd12	239217
ENSMUSG00000019232	539.022	-0.463842	0.401997	0.000695505	0.0912433	3	130411097	130431170	20074	+	Etnppl	protein_coding	chromosome	ethanolamine phosphate phospholyase [Source:MGI Symbol;Acc:MGI:1919010]	Etnppl	71760
ENSMUSG00000024858	446.928	0.452529	0.370994	0.000700835	0.0912433	19	4336029	4356250	20222	-	Grk2	protein_coding	chromosome	G protein-coupled receptor kinase 2 [Source:MGI Symbol;Acc:MGI:87940]	Grk2	110355
ENSMUSG00000097084	30.1582	0.615893	1.11322	0.000726458	0.0939768	8	121854679	121857383	2705	+	Foxl1	protein_coding	chromosome	forkhead box L1 [Source:MGI Symbol;Acc:MGI:1347469]	Foxl1	14241
ENSMUSG00000111212	175.187	-0.461393	0.453148	0.000776871	0.0998624	9	13308563	13312795	4233	+	5330432J10Rik	TEC	chromosome	RIKEN cDNA 5330432J10 gene [Source:MGI Symbol;Acc:MGI:2443489]	5330432J10Rik	NA
ENSMUSG00000030275	3352.33	-0.383643	0.2726	0.000818537	0.103903	6	143112947	143178033	65087	+	Etnk1	protein_coding	chromosome	ethanolamine kinase 1 [Source:MGI Symbol;Acc:MGI:1922570]	Etnk1	75320
ENSMUSG00000054387	3153.92	-0.361587	0.248236	0.000831825	0.104934	1	132887222	132958299	71078	-	Mdm4	protein_coding	chromosome	transformed mouse 3T3 cell double minute 4 [Source:MGI Symbol;Acc:MGI:107934]	Mdm4	17248
ENSMUSG00000024392	1537.06	0.376256	0.268725	0.000853369	0.106444	17	35354154	35366298	12145	+	Bag6	protein_coding	chromosome	BCL2-associated athanogene 6 [Source:MGI Symbol;Acc:MGI:1919439]	Bag6	224727
ENSMUSG00000006281	594.549	0.421388	0.355804	0.000854279	0.106444	14	51061516	51108017	46502	-	Tep1	protein_coding	chromosome	telomerase associated protein 1 [Source:MGI Symbol;Acc:MGI:109573]	Tep1	21745
ENSMUSG00000020120	352.658	0.415724	0.346787	0.000871605	0.107941	11	16921206	17002381	81176	-	Plek	protein_coding	chromosome	pleckstrin [Source:MGI Symbol;Acc:MGI:1860485]	Plek	56193
ENSMUSG00000025813	1309.82	-0.399909	0.313342	0.000884967	0.108734	7	81250229	81357275	107047	-	Homer2	protein_coding	chromosome	homer scaffolding protein 2 [Source:MGI Symbol;Acc:MGI:1347354]	Homer2	26557
ENSMUSG00000021091	2908.9	0.360881	0.255182	0.000889937	0.108734	12	104372988	104380588	7601	+	Serpina3n	protein_coding	chromosome	serine (or cysteine) peptidase inhibitor, clade A, member 3N [Source:MGI Symbol;Acc:MGI:105045]	Serpina3n	20716
ENSMUSG00000102523	49.3054	-0.540123	0.909121	0.000896481	0.108734	1	194332627	194334482	1856	+	Gm37783	TEC	chromosome	predicted gene, 37783 [Source:MGI Symbol;Acc:MGI:5611011]	Gm37783	NA
ENSMUSG00000041445	433.358	0.415047	0.36287	0.000912843	0.109703	14	34097422	34126244	28823	+	Mmrn2	protein_coding	chromosome	multimerin 2 [Source:MGI Symbol;Acc:MGI:2385618]	Mmrn2	105450
ENSMUSG00000037531	278.006	0.425427	0.41474	0.000929066	0.110996	3	32779546	32791754	12209	-	Mrpl47	protein_coding	chromosome	mitochondrial ribosomal protein L47 [Source:MGI Symbol;Acc:MGI:1921850]	Mrpl47	74600
ENSMUSG00000031605	566.769	-0.381656	0.301838	0.000986379	0.117154	8	65192709	65302669	109961	-	Klhl2	protein_coding	chromosome	kelch-like 2, Mayven [Source:MGI Symbol;Acc:MGI:1924363]	Klhl2	77113
ENSMUSG00000021938	622.166	-0.374703	0.292238	0.0010014	0.118247	14	56958167	57015773	57607	-	Pspc1	protein_coding	chromosome	paraspeckle protein 1 [Source:MGI Symbol;Acc:MGI:1913895]	Pspc1	66645
ENSMUSG00000030530	671.95	0.382098	0.31767	0.00104862	0.123107	7	80038333	80055184	16852	-	Furin	protein_coding	chromosome	furin (paired basic amino acid cleaving enzyme) [Source:MGI Symbol;Acc:MGI:97513]	Furin	18550
ENSMUSG00000117896	108.205	-0.437258	0.579161	0.00105659	0.123329	19	52911612	52929640	18029	+	AA387883	lncRNA	chromosome	expressed sequence AA387883 [Source:MGI Symbol;Acc:MGI:3035466]	AA387883	100043450
ENSMUSG00000029071	659.361	0.389684	0.344721	0.00106759	0.123901	4	155931859	155943760	11902	+	Dvl1	protein_coding	chromosome	dishevelled segment polarity protein 1 [Source:MGI Symbol;Acc:MGI:94941]	Dvl1	13542
ENSMUSG00000032532	30.0153	-0.48389	0.960993	0.00108971	0.1248	9	121318890	121324760	5871	-	Cck	protein_coding	chromosome	cholecystokinin [Source:MGI Symbol;Acc:MGI:88297]	Cck	12424
ENSMUSG00000020014	35.1909	-0.480556	0.864032	0.00109783	0.1248	10	92611481	92917480	306000	-	Cfap54	protein_coding	chromosome	cilia and flagella associated protein 54 [Source:MGI Symbol;Acc:MGI:1922208]	Cfap54	380654
ENSMUSG00000030303	73.0314	-0.434615	0.600987	0.00109913	0.1248	6	147948757	148084256	135500	+	Far2	protein_coding	chromosome	fatty acyl CoA reductase 2 [Source:MGI Symbol;Acc:MGI:2687035]	Far2	330450
ENSMUSG00000118866	5605.17	-0.361601	0.289037	0.00110984	0.125227	12	69206069	69206368	300	+	Rn7s1	misc_RNA	chromosome	7S RNA 1 [Source:NCBI gene (formerly Entrezgene);Acc:103948]	Rn7s1	103948
ENSMUSG00000080316	649.715	-0.368212	0.305133	0.0011273	0.126494	17	18047420	18063271	15852	+	Spaca6	protein_coding	chromosome	sperm acrosome associated 6 [Source:MGI Symbol;Acc:MGI:1922452]	Spaca6	75202
ENSMUSG00000026628	242.814	0.397351	0.421609	0.00113509	0.126668	1	190902493	190950236	47744	-	Atf3	protein_coding	chromosome	activating transcription factor 3 [Source:MGI Symbol;Acc:MGI:109384]	Atf3	11910
ENSMUSG00000106671	107.062	-0.429924	0.627715	0.00116049	0.126824	5	107402204	107404370	2167	-	Gm42900	TEC	chromosome	predicted gene 42900 [Source:MGI Symbol;Acc:MGI:5663037]	Gm42900	NA
ENSMUSG00000028849	2413.09	0.342854	0.267388	0.00116352	0.126824	4	126125960	126150136	24177	-	Map7d1	protein_coding	chromosome	MAP7 domain containing 1 [Source:MGI Symbol;Acc:MGI:2384297]	Map7d1	245877
ENSMUSG00000023885	1916.07	0.33098	0.252875	0.00117426	0.126824	17	14885762	14914497	28736	-	Thbs2	protein_coding	chromosome	thrombospondin 2 [Source:MGI Symbol;Acc:MGI:98738]	Thbs2	21826
ENSMUSG00000026656	693.657	0.379168	0.351704	0.00117919	0.126824	1	170786186	170804116	17931	-	Fcgr2b	protein_coding	chromosome	Fc receptor, IgG, low affinity IIb [Source:MGI Symbol;Acc:MGI:95499]	Fcgr2b	14130
ENSMUSG00000064368	33699.7	0.376745	0.342976	0.0011802	0.126824	MT	13552	14070	519	-	mt-Nd6	protein_coding	chromosome	mitochondrially encoded NADH dehydrogenase 6 [Source:MGI Symbol;Acc:MGI:102495]	mt-Nd6	17722
ENSMUSG00000001750	370.527	0.364569	0.339016	0.00129182	0.135942	19	3946050	3957133	11084	-	Tcirg1	protein_coding	chromosome	T cell, immune regulator 1, ATPase, H+ transporting, lysosomal V0 protein A3 [Source:MGI Symbol;Acc:MGI:1350931]	Tcirg1	27060
ENSMUSG00000032518	7461.35	0.298152	0.227961	0.00131686	0.137863	9	119956755	119961435	4681	+	Rpsa	protein_coding	chromosome	ribosomal protein SA [Source:MGI Symbol;Acc:MGI:105381]	Rpsa	16785
ENSMUSG00000019775	97.5769	-0.417509	0.70462	0.00132691	0.137871	10	5775663	5872400	96738	-	Rgs17	protein_coding	chromosome	regulator of G-protein signaling 17 [Source:MGI Symbol;Acc:MGI:1927469]	Rgs17	56533
ENSMUSG00000053025	69.3027	-0.397077	0.592705	0.00133663	0.137871	7	74764642	74959010	194369	-	Sv2b	protein_coding	chromosome	synaptic vesicle glycoprotein 2 b [Source:MGI Symbol;Acc:MGI:1927338]	Sv2b	64176
ENSMUSG00000005087	758.898	0.363163	0.350974	0.0013373	0.137871	2	102641486	102732010	90525	-	Cd44	protein_coding	chromosome	CD44 antigen [Source:MGI Symbol;Acc:MGI:88338]	Cd44	12505
ENSMUSG00000106904	37.457	-0.424534	0.830269	0.001357	0.139195	6	29546603	29548137	1535	-	Gm43029	TEC	chromosome	predicted gene 43029 [Source:MGI Symbol;Acc:MGI:5663166]	Gm43029	NA
ENSMUSG00000004815	103.899	-0.38192	0.543292	0.00139208	0.141463	5	108794559	108817538	22980	-	Dgkq	protein_coding	chromosome	diacylglycerol kinase, theta [Source:MGI Symbol;Acc:MGI:102918]	Dgkq	110524
ENSMUSG00000005045	129.467	-0.396172	0.65318	0.0014189	0.142437	4	152423108	152474651	51544	+	Chd5	protein_coding	chromosome	chromodomain helicase DNA binding protein 5 [Source:MGI Symbol;Acc:MGI:3036258]	Chd5	269610
ENSMUSG00000049470	5345.63	0.316641	0.260049	0.00143371	0.142437	11	53241660	53312657	70998	+	Aff4	protein_coding	chromosome	AF4/FMR2 family, member 4 [Source:MGI Symbol;Acc:MGI:2136171]	Aff4	93736
ENSMUSG00000023036	1010.28	0.358707	0.381607	0.00143771	0.142437	18	37948132	37974926	26795	+	Pcdhgc4	protein_coding	chromosome	protocadherin gamma subfamily C, 4 [Source:MGI Symbol;Acc:MGI:1935203]	Pcdhgc4	93707
ENSMUSG00000082361	107.319	0.37829	0.55639	0.00143839	0.142437	5	91505120	91550853	45734	-	Btc	protein_coding	chromosome	betacellulin, epidermal growth factor family member [Source:MGI Symbol;Acc:MGI:99439]	Btc	12223
ENSMUSG00000088185	325.424	0.359868	0.395855	0.00144187	0.142437	3	108461654	108462067	414	-	Scarna2	scaRNA	chromosome	small Cajal body-specific RNA 2 [Source:MGI Symbol;Acc:MGI:3819484]	Scarna2	NA
ENSMUSG00000022548	51488	0.328811	0.280701	0.00144471	0.142437	16	31115010	31133626	18617	-	Apod	protein_coding	chromosome	apolipoprotein D [Source:MGI Symbol;Acc:MGI:88056]	Apod	11815
ENSMUSG00000026930	244.662	-0.357424	0.411506	0.00148198	0.144621	2	26205527	26238249	32723	+	Gpsm1	protein_coding	chromosome	G-protein signalling modulator 1 (AGS3-like, C. elegans) [Source:MGI Symbol;Acc:MGI:1915089]	Gpsm1	67839
ENSMUSG00000021665	952.789	0.319237	0.271495	0.00150548	0.144911	13	97312839	97334865	22027	-	Hexb	protein_coding	chromosome	hexosaminidase B [Source:MGI Symbol;Acc:MGI:96074]	Hexb	15212
ENSMUSG00000078894	369.177	-0.356637	0.448655	0.00152034	0.145566	2	175968362	175982121	13760	+	2210418O10Rik	protein_coding	chromosome	RIKEN cDNA 2210418O10 gene [Source:MGI Symbol;Acc:MGI:1924208]	2210418O10Rik	100504263
ENSMUSG00000028364	458.534	0.352917	0.408214	0.00152662	0.145566	4	63878022	63965252	87231	-	Tnc	protein_coding	chromosome	tenascin C [Source:MGI Symbol;Acc:MGI:101922]	Tnc	21923
ENSMUSG00000035242	5534.8	0.30054	0.247571	0.00154045	0.146027	10	80662490	80665124	2635	+	Oaz1	protein_coding	chromosome	ornithine decarboxylase antizyme 1 [Source:MGI Symbol;Acc:MGI:109433]	Oaz1	18245
ENSMUSG00000065637	710.858	-0.334164	0.309598	0.00155116	0.146027	8	127671597	127671730	134	-	Gm26397	snoRNA	chromosome	predicted gene, 26397 [Source:MGI Symbol;Acc:MGI:5456174]	Gm26397	115487043
ENSMUSG00000024006	1159.55	-0.309133	0.26055	0.00155302	0.146027	17	29189854	29226969	37116	-	Stk38	protein_coding	chromosome	serine/threonine kinase 38 [Source:MGI Symbol;Acc:MGI:2442572]	Stk38	106504
ENSMUSG00000028766	94.9955	0.368471	0.590392	0.00156693	0.146656	4	137469044	137523695	54652	-	Alpl	protein_coding	chromosome	alkaline phosphatase, liver/bone/kidney [Source:MGI Symbol;Acc:MGI:87983]	Alpl	11647
ENSMUSG00000104503	54.2825	-0.377629	0.675575	0.00158891	0.148031	1	84797689	84802404	4716	-	Gm37738	TEC	chromosome	predicted gene, 37738 [Source:MGI Symbol;Acc:MGI:5610966]	Gm37738	NA
ENSMUSG00000089824	653.331	-0.342508	0.367283	0.00160435	0.148151	2	155933878	155953898	20021	-	Rbm12	protein_coding	chromosome	RNA binding motif protein 12 [Source:MGI Symbol;Acc:MGI:1922960]	Rbm12	75710
ENSMUSG00000023992	88.6474	0.357887	0.556027	0.00162131	0.148795	17	48653429	48661175	7747	+	Trem2	protein_coding	chromosome	triggering receptor expressed on myeloid cells 2 [Source:MGI Symbol;Acc:MGI:1913150]	Trem2	83433
ENSMUSG00000058818	322.053	0.338381	0.371475	0.00166111	0.15048	7	3714408	3723390	8983	-	Pirb	protein_coding	chromosome	paired Ig-like receptor B [Source:MGI Symbol;Acc:MGI:894311]	Pirb	18733
ENSMUSG00000020262	1270.33	-0.337761	0.369861	0.00166706	0.15048	10	77126560	77254104	127545	-	Adarb1	protein_coding	chromosome	adenosine deaminase, RNA-specific, B1 [Source:MGI Symbol;Acc:MGI:891999]	Adarb1	110532
ENSMUSG00000041020	90.3975	-0.369449	0.751763	0.00170469	0.151852	X	158197568	158281753	84186	+	Map7d2	protein_coding	chromosome	MAP7 domain containing 2 [Source:MGI Symbol;Acc:MGI:1917474]	Map7d2	78283
ENSMUSG00000062727	27.2157	0.367729	0.781667	0.00172007	0.15222	13	22220040	22220515	476	+	H2bc12	protein_coding	chromosome	H2B clustered histone 12 [Source:MGI Symbol;Acc:MGI:2448399]	H2bc12	319184
ENSMUSG00000073125	69.2041	0.345038	0.544254	0.00173632	0.152661	X	72235813	72246536	10724	+	Xlr3b	protein_coding	chromosome	X-linked lymphocyte-regulated 3B [Source:MGI Symbol;Acc:MGI:109505]	Xlr3b	574437
ENSMUSG00000061360	524.479	-0.316433	0.297154	0.00174821	0.152888	15	81748721	81756112	7392	-	Phf5a	protein_coding	chromosome	PHD finger protein 5A [Source:MGI Symbol;Acc:MGI:2156864]	Phf5a	68479
ENSMUSG00000035329	355.964	0.327531	0.342245	0.0017602	0.152888	12	59247441	59266511	19071	-	Fbxo33	protein_coding	chromosome	F-box protein 33 [Source:MGI Symbol;Acc:MGI:1917861]	Fbxo33	70611
ENSMUSG00000055567	115.413	-0.342738	0.950202	0.00176148	0.152888	1	66507526	66738307	230782	+	Unc80	protein_coding	chromosome	unc-80, NALCN activator [Source:MGI Symbol;Acc:MGI:2652882]	Unc80	329178
ENSMUSG00000112023	211.771	0.331388	0.435408	0.00178974	0.154679	10	51356728	51362799	6072	+	Lilr4b	protein_coding	chromosome	leukocyte immunoglobulin-like receptor, subfamily B, member 4B [Source:MGI Symbol;Acc:MGI:102702]	Lilr4b	14727
ENSMUSG00000052581	433.03	0.322891	0.342245	0.00182845	0.157355	6	79995860	80787124	791265	+	Lrrtm4	protein_coding	chromosome	leucine rich repeat transmembrane neuronal 4 [Source:MGI Symbol;Acc:MGI:2389180]	Lrrtm4	243499
ENSMUSG00000005836	25.1093	0.350775	0.771663	0.001856	0.157922	18	11052064	11085635	33572	+	Gata6	protein_coding	chromosome	GATA binding protein 6 [Source:MGI Symbol;Acc:MGI:107516]	Gata6	14465
ENSMUSG00000040552	581.452	0.316015	0.316355	0.00185647	0.157922	6	122824097	122833120	9024	-	C3ar1	protein_coding	chromosome	complement component 3a receptor 1 [Source:MGI Symbol;Acc:MGI:1097680]	C3ar1	12267
ENSMUSG00000055480	240.925	0.324825	0.402077	0.00185837	0.157922	13	67402982	67426530	23549	-	Zfp458	protein_coding	chromosome	zinc finger protein 458 [Source:MGI Symbol;Acc:MGI:3040691]	Zfp458	238690
ENSMUSG00000026959	43.8349	-0.338612	0.852342	0.00189632	0.160465	2	25181193	25209199	28007	-	Grin1	protein_coding	chromosome	glutamate receptor, ionotropic, NMDA1 (zeta 1) [Source:MGI Symbol;Acc:MGI:95819]	Grin1	14810
ENSMUSG00000006154	150.128	-0.32597	0.503309	0.00190663	0.160465	7	4463673	4483486	19814	+	Eps8l1	protein_coding	chromosome	EPS8-like 1 [Source:MGI Symbol;Acc:MGI:1914675]	Eps8l1	67425
ENSMUSG00000108035	48.2537	-0.334973	0.688127	0.00199562	0.166794	6	148262639	148266154	3516	-	Gm44021	TEC	chromosome	predicted gene, 44021 [Source:MGI Symbol;Acc:MGI:5690413]	Gm44021	NA
ENSMUSG00000107647	49.9805	-0.332441	0.712845	0.00202911	0.167871	6	52537537	52540219	2683	+	Gm44445	TEC	chromosome	predicted gene, 44445 [Source:MGI Symbol;Acc:MGI:5690837]	Gm44445	NA
ENSMUSG00000047992	90.1122	0.319873	0.54844	0.0020333	0.167871	18	84737361	84758561	21201	+	Dipk1c	protein_coding	chromosome	divergent protein kinase domain 1C [Source:MGI Symbol;Acc:MGI:3041188]	Dipk1c	240479
ENSMUSG00000039000	968.431	-0.279825	0.259517	0.00209463	0.172234	5	29774240	29881090	106851	+	Ube3c	protein_coding	chromosome	ubiquitin protein ligase E3C [Source:MGI Symbol;Acc:MGI:2140998]	Ube3c	100763
ENSMUSG00000039328	340.872	0.303614	0.345494	0.00214678	0.174816	8	31601848	31621510	19663	+	Rnf122	protein_coding	chromosome	ring finger protein 122 [Source:MGI Symbol;Acc:MGI:1916117]	Rnf122	68867
ENSMUSG00000053702	739.509	-0.297339	0.307566	0.00215185	0.174816	2	17348720	17736275	387556	-	Nebl	protein_coding	chromosome	nebulette [Source:MGI Symbol;Acc:MGI:1921353]	Nebl	74103
ENSMUSG00000032135	2251.69	0.299563	0.323097	0.00217221	0.175767	9	44045766	44054024	8259	+	Mcam	protein_coding	chromosome	melanoma cell adhesion molecule [Source:MGI Symbol;Acc:MGI:1933966]	Mcam	84004
ENSMUSG00000004415	257.248	0.299378	0.343674	0.00221997	0.17689	5	136770613	136912063	141451	-	Col26a1	protein_coding	chromosome	collagen, type XXVI, alpha 1 [Source:MGI Symbol;Acc:MGI:2155345]	Col26a1	140709
ENSMUSG00000001517	105.025	0.310304	0.605938	0.00222531	0.17689	6	128339930	128353109	13180	+	Foxm1	protein_coding	chromosome	forkhead box M1 [Source:MGI Symbol;Acc:MGI:1347487]	Foxm1	14235
ENSMUSG00000028542	109.229	-0.304457	0.536401	0.00222755	0.17689	4	117691703	117732395	40693	+	Slc6a9	protein_coding	chromosome	solute carrier family 6 (neurotransmitter transporter, glycine), member 9 [Source:MGI Symbol;Acc:MGI:95760]	Slc6a9	14664
ENSMUSG00000059326	210.151	0.2998	0.377398	0.00222798	0.17689	19	61212395	61216867	4473	-	Csf2ra	protein_coding	chromosome	colony stimulating factor 2 receptor, alpha, low-affinity (granulocyte-macrophage) [Source:MGI Symbol;Acc:MGI:1339754]	Csf2ra	12982
ENSMUSG00000108042	33.4635	-0.309596	0.673931	0.00227877	0.180085	6	87807256	87809848	2593	-	B130021K23Rik	TEC	chromosome	RIKEN cDNA B130021K23 gene [Source:MGI Symbol;Acc:MGI:2442518]	B130021K23Rik	NA
ENSMUSG00000032913	1223.59	-0.279724	0.276319	0.00229657	0.180788	3	104303734	104419234	115501	-	Lrig2	protein_coding	chromosome	leucine-rich repeats and immunoglobulin-like domains 2 [Source:MGI Symbol;Acc:MGI:2443718]	Lrig2	269473
ENSMUSG00000022883	125.408	-0.293943	0.412199	0.00231719	0.181338	16	72105194	72842983	737790	+	Robo1	protein_coding	chromosome	roundabout guidance receptor 1 [Source:MGI Symbol;Acc:MGI:1274781]	Robo1	19876
ENSMUSG00000076431	200.659	0.29144	0.393502	0.00236615	0.183422	13	29132902	29137696	4795	-	Sox4	protein_coding	chromosome	SRY (sex determining region Y)-box 4 [Source:MGI Symbol;Acc:MGI:98366]	Sox4	20677
ENSMUSG00000024420	1188.74	0.281674	0.291443	0.00238669	0.183793	18	13820070	14105844	285775	-	Zfp521	protein_coding	chromosome	zinc finger protein 521 [Source:MGI Symbol;Acc:MGI:95459]	Zfp521	225207
ENSMUSG00000028581	573.874	0.281992	0.292751	0.00238904	0.183793	4	130640436	130663452	23017	+	Laptm5	protein_coding	chromosome	lysosomal-associated protein transmembrane 5 [Source:MGI Symbol;Acc:MGI:108046]	Laptm5	16792
ENSMUSG00000028226	185.954	0.28532	0.387727	0.0024787	0.189002	4	17852893	18119145	266253	+	Mmp16	protein_coding	chromosome	matrix metallopeptidase 16 [Source:MGI Symbol;Acc:MGI:1276107]	Mmp16	17389
ENSMUSG00000026580	110.44	0.282881	0.472729	0.00251092	0.189002	1	163942833	163977595	34763	+	Selp	protein_coding	chromosome	selectin, platelet [Source:MGI Symbol;Acc:MGI:98280]	Selp	20344
ENSMUSG00000020181	853.703	0.279019	0.300997	0.00251259	0.189002	10	109517120	110292065	774946	-	Nav3	protein_coding	chromosome	neuron navigator 3 [Source:MGI Symbol;Acc:MGI:2183703]	Nav3	260315
ENSMUSG00000063810	404.586	-0.278323	0.302805	0.00253922	0.190199	6	85564513	85679735	115223	+	Alms1	protein_coding	chromosome	ALMS1, centrosome and basal body associated [Source:MGI Symbol;Acc:MGI:1934606]	Alms1	236266
ENSMUSG00000087403	581.05	-0.277002	0.305769	0.00258604	0.192001	X	151077824	151110491	32668	-	Kantr	protein_coding	chromosome	Kdm5c adjacent non-coding transcript [Source:MGI Symbol;Acc:MGI:1920247]	Kantr	NA
ENSMUSG00000103192	35.8593	-0.28508	0.6096	0.00259678	0.192001	1	80643726	80647281	3556	-	Gm37645	TEC	chromosome	predicted gene, 37645 [Source:MGI Symbol;Acc:MGI:5610873]	Gm37645	NA
ENSMUSG00000109390	48.3394	-0.278437	0.59286	0.00269533	0.196887	7	80560121	80563914	3794	-	Gm45718	TEC	chromosome	predicted gene 45718 [Source:MGI Symbol;Acc:MGI:5804833]	Gm45718	NA
ENSMUSG00000024271	671.964	0.272964	0.310388	0.00270465	0.196887	18	24735923	24772564	36642	+	Elp2	protein_coding	chromosome	elongator acetyltransferase complex subunit 2 [Source:MGI Symbol;Acc:MGI:1889642]	Elp2	58523
ENSMUSG00000089942	44.618	0.274545	0.696819	0.00273598	0.198457	7	3839811	3848050	8240	-	Pira2	protein_coding	chromosome	paired-Ig-like receptor A2 [Source:MGI Symbol;Acc:MGI:1195970]	Pira2	18725
ENSMUSG00000025856	1888.34	0.2452	0.245888	0.00281797	0.202021	5	138961769	138983125	21357	-	Pdgfa	protein_coding	chromosome	platelet derived growth factor, alpha [Source:MGI Symbol;Acc:MGI:97527]	Pdgfa	18590
ENSMUSG00000020491	176.176	0.265825	0.444536	0.00282491	0.202021	11	58758042	58774114	16073	+	2810021J22Rik	protein_coding	chromosome	RIKEN cDNA 2810021J22 gene [Source:MGI Symbol;Acc:MGI:1917194]	2810021J22Rik	69944
ENSMUSG00000028760	2172.23	0.252539	0.26051	0.00283514	0.202041	4	137720333	137935819	215487	+	Eif4g3	protein_coding	chromosome	eukaryotic translation initiation factor 4 gamma, 3 [Source:MGI Symbol;Acc:MGI:1923935]	Eif4g3	230861
ENSMUSG00000040557	230.692	0.265883	0.353951	0.00291255	0.206535	5	134961222	134971491	10270	+	Mettl27	protein_coding	chromosome	methyltransferase like 27 [Source:MGI Symbol;Acc:MGI:1933146]	Mettl27	79565
ENSMUSG00000017485	3363.13	-0.241898	0.245331	0.00291854	0.206535	14	6034301	6104584	70284	-	Top2b	protein_coding	chromosome	topoisomerase (DNA) II beta [Source:MGI Symbol;Acc:MGI:98791]	Top2b	21974
ENSMUSG00000116504	129.871	0.259723	0.445179	0.00295264	0.206894	15	100628362	100630618	2257	-	I730030J21Rik	lncRNA	chromosome	RIKEN cDNA I730030J21 gene [Source:MGI Symbol;Acc:MGI:3588279]	I730030J21Rik	619313
ENSMUSG00000059890	1346.59	-0.25823	0.285988	0.00296118	0.206894	9	44834425	44876898	42474	-	Ube4a	protein_coding	chromosome	ubiquitination factor E4A [Source:MGI Symbol;Acc:MGI:2154580]	Ube4a	140630
ENSMUSG00000033777	169.274	0.259168	0.447524	0.00296436	0.206894	X	105186810	105204099	17290	+	Tlr13	protein_coding	chromosome	toll-like receptor 13 [Source:MGI Symbol;Acc:MGI:3045213]	Tlr13	279572
ENSMUSG00000074259	34.5087	-0.25657	0.669975	0.00304999	0.210228	9	59587427	59626157	38731	+	Gramd2	protein_coding	chromosome	GRAM domain containing 2 [Source:MGI Symbol;Acc:MGI:3528937]	Gramd2	546134
ENSMUSG00000020901	154.548	0.256269	0.392444	0.00307422	0.210228	11	68322947	68388675	65729	+	Pik3r5	protein_coding	chromosome	phosphoinositide-3-kinase regulatory subunit 5 [Source:MGI Symbol;Acc:MGI:2443588]	Pik3r5	320207
ENSMUSG00000036748	633.649	0.249064	0.269705	0.00307764	0.210228	19	46318251	46327141	8891	-	Cuedc2	protein_coding	chromosome	CUE domain containing 2 [Source:MGI Symbol;Acc:MGI:1914366]	Cuedc2	67116
ENSMUSG00000027457	73.9084	-0.256609	0.556915	0.00308449	0.210228	2	151432469	151474513	42045	-	Snph	protein_coding	chromosome	syntaphilin [Source:MGI Symbol;Acc:MGI:2139270]	Snph	241727
ENSMUSG00000106714	26.5142	-0.25477	0.664613	0.00308839	0.210228	5	117437954	117440545	2592	+	Gm42546	TEC	chromosome	predicted gene 42546 [Source:MGI Symbol;Acc:MGI:5662683]	Gm42546	NA
ENSMUSG00000050890	286.529	-0.25427	0.413206	0.00309258	0.210228	4	134002313	134015206	12894	-	Pdik1l	protein_coding	chromosome	PDLIM1 interacting kinase 1 like [Source:MGI Symbol;Acc:MGI:2385213]	Pdik1l	230809
ENSMUSG00000031963	302.333	-0.259184	0.333205	0.00309494	0.210228	9	23134372	23396496	262125	+	Bmper	protein_coding	chromosome	BMP-binding endothelial regulator [Source:MGI Symbol;Acc:MGI:1920480]	Bmper	73230
ENSMUSG00000098202	97.7513	-0.24893	0.453543	0.00319597	0.21508	12	109642711	109680989	38279	+	B830012L14Rik	lncRNA	chromosome	RIKEN cDNA B830012L14 gene [Source:MGI Symbol;Acc:MGI:2443332]	B830012L14Rik	NA
ENSMUSG00000064352	2069.82	0.252492	0.299755	0.0032267	0.215573	MT	6870	6938	69	-	mt-Ts1	Mt_tRNA	chromosome	mitochondrially encoded tRNA serine 1 [Source:MGI Symbol;Acc:MGI:102475]	mt-Ts1	NA
ENSMUSG00000045983	3672.59	0.231582	0.243445	0.00326039	0.216201	16	20487063	20511634	24572	+	Eif4g1	protein_coding	chromosome	eukaryotic translation initiation factor 4, gamma 1 [Source:MGI Symbol;Acc:MGI:2384784]	Eif4g1	208643
ENSMUSG00000061535	258.812	-0.25258	0.337793	0.00326803	0.216201	5	43672881	43776145	103265	+	C1qtnf7	protein_coding	chromosome	C1q and tumor necrosis factor related protein 7 [Source:MGI Symbol;Acc:MGI:1925911]	C1qtnf7	109323
ENSMUSG00000066571	2143.88	-0.232006	0.245634	0.00329098	0.217012	7	33936132	34012976	76845	-	Garre1	protein_coding	chromosome	granule associated Rac and RHOG effector 1 [Source:MGI Symbol;Acc:MGI:1924311]	Garre1	233103
ENSMUSG00000037989	415.984	0.245164	0.408006	0.00331875	0.217602	13	49189779	49301490	111712	-	Wnk2	protein_coding	chromosome	WNK lysine deficient protein kinase 2 [Source:MGI Symbol;Acc:MGI:1922857]	Wnk2	75607
ENSMUSG00000030683	39.8692	-0.239357	0.682681	0.00332626	0.217602	7	126549735	126569778	20044	+	Sez6l2	protein_coding	chromosome	seizure related 6 homolog like 2 [Source:MGI Symbol;Acc:MGI:2385295]	Sez6l2	233878
ENSMUSG00000109708	128.297	-0.24596	0.388107	0.00333353	0.217602	8	61503083	61506976	3894	+	Gm45809	TEC	chromosome	predicted gene 45809 [Source:MGI Symbol;Acc:MGI:5804924]	Gm45809	NA
ENSMUSG00000103867	52.0557	-0.243178	0.493373	0.00334829	0.217602	1	194696054	194698756	2703	+	9630010A21Rik	TEC	chromosome	RIKEN cDNA 9630010A21 gene [Source:MGI Symbol;Acc:MGI:2442787]	9630010A21Rik	NA
ENSMUSG00000032578	125.672	-0.244225	0.395092	0.0033642	0.217602	9	107173225	107179983	6759	+	Cish	protein_coding	chromosome	cytokine inducible SH2-containing protein [Source:MGI Symbol;Acc:MGI:103159]	Cish	12700
ENSMUSG00000073176	350.69	-0.247641	0.310042	0.003412	0.219993	X	55391760	55411034	19275	+	Zfp449	protein_coding	chromosome	zinc finger protein 449 [Source:MGI Symbol;Acc:MGI:1925869]	Zfp449	78619
ENSMUSG00000013419	1022.42	0.241853	0.28117	0.00345546	0.220816	9	121588396	121600808	12413	+	Zfp651	protein_coding	chromosome	zinc finger protein 651 [Source:MGI Symbol;Acc:MGI:2670992]	Zfp651	270210
ENSMUSG00000034329	33.1725	0.236339	0.644989	0.00346743	0.220816	11	85948964	86092019	143056	-	Brip1	protein_coding	chromosome	BRCA1 interacting protein C-terminal helicase 1 [Source:MGI Symbol;Acc:MGI:2442836]	Brip1	237911
ENSMUSG00000020732	40.9914	-0.238625	0.594615	0.00348411	0.221132	11	114982257	115053062	70806	+	Rab37	protein_coding	chromosome	RAB37, member RAS oncogene family [Source:MGI Symbol;Acc:MGI:1929945]	Rab37	58222
ENSMUSG00000020238	594.853	0.244749	0.307414	0.00349911	0.221392	10	81322083	81332226	10144	-	Ncln	protein_coding	chromosome	nicalin [Source:MGI Symbol;Acc:MGI:1926081]	Ncln	103425
ENSMUSG00000039768	405.977	0.244449	0.328184	0.00351425	0.22166	4	152018148	152066594	48447	+	Dnajc11	protein_coding	chromosome	DnaJ heat shock protein family (Hsp40) member C11 [Source:MGI Symbol;Acc:MGI:2443386]	Dnajc11	230935
ENSMUSG00000020875	70.1787	-0.236008	0.538282	0.00355363	0.223226	11	96162283	96167421	5139	+	Hoxb9	protein_coding	chromosome	homeobox B9 [Source:MGI Symbol;Acc:MGI:96190]	Hoxb9	15417
ENSMUSG00000106457	41.0182	-0.235461	0.521799	0.00356106	0.223226	5	25574018	25578037	4020	+	Gm42585	TEC	chromosome	predicted gene 42585 [Source:MGI Symbol;Acc:MGI:5662722]	Gm42585	NA
ENSMUSG00000074417	29.0018	0.230084	0.592211	0.00368764	0.230449	7	3887241	3901119	13879	-	Gm14548	protein_coding	chromosome	predicted gene 14548 [Source:MGI Symbol;Acc:MGI:3709645]	Gm14548	c(100038909, 18730, 18729, 18724)
ENSMUSG00000042178	177.91	0.235284	0.334282	0.00378735	0.231884	7	127836514	127844272	7759	+	Armc5	protein_coding	chromosome	armadillo repeat containing 5 [Source:MGI Symbol;Acc:MGI:2384586]	Armc5	233912
ENSMUSG00000020948	735.499	-0.230959	0.273765	0.00379862	0.231884	12	64985607	65012308	26702	-	Klhl28	protein_coding	chromosome	kelch-like 28 [Source:MGI Symbol;Acc:MGI:1913939]	Klhl28	66689
ENSMUSG00000048234	565.019	0.232522	0.28058	0.00380362	0.231884	1	39590377	39616486	26110	-	Rnf149	protein_coding	chromosome	ring finger protein 149 [Source:MGI Symbol;Acc:MGI:2677438]	Rnf149	67702
ENSMUSG00000102091	74.8866	-0.226318	0.501393	0.00380516	0.231884	2	85876205	85881086	4882	+	Olfr1034	protein_coding	chromosome	olfactory receptor 1034 [Source:MGI Symbol;Acc:MGI:3030868]	Olfr1034	258216
ENSMUSG00000033569	82.9644	-0.225482	0.455478	0.00382213	0.231884	1	25106557	25868788	762232	-	Adgrb3	protein_coding	chromosome	adhesion G protein-coupled receptor B3 [Source:MGI Symbol;Acc:MGI:2441837]	Adgrb3	210933
ENSMUSG00000024737	59.3429	0.225452	0.485438	0.00382564	0.231884	19	10817091	10836726	19636	+	Slc15a3	protein_coding	chromosome	solute carrier family 15, member 3 [Source:MGI Symbol;Acc:MGI:1929691]	Slc15a3	65221
ENSMUSG00000041633	454.202	0.233455	0.289033	0.00382901	0.231884	X	152468150	152479387	11238	-	Kctd12b	protein_coding	chromosome	potassium channel tetramerisation domain containing 12b [Source:MGI Symbol;Acc:MGI:2444667]	Kctd12b	207474
ENSMUSG00000030787	654.996	-0.232517	0.284588	0.0038362	0.231884	7	110449814	110462446	12633	-	Lyve1	protein_coding	chromosome	lymphatic vessel endothelial hyaluronan receptor 1 [Source:MGI Symbol;Acc:MGI:2136348]	Lyve1	114332
ENSMUSG00000061576	54.9332	-0.220292	0.59931	0.00392256	0.234575	5	27022201	27932503	910303	+	Dpp6	protein_coding	chromosome	dipeptidylpeptidase 6 [Source:MGI Symbol;Acc:MGI:94921]	Dpp6	13483
ENSMUSG00000026888	998.178	0.220614	0.253414	0.00394482	0.234575	2	64742820	64855331	112512	-	Grb14	protein_coding	chromosome	growth factor receptor bound protein 14 [Source:MGI Symbol;Acc:MGI:1355324]	Grb14	50915
ENSMUSG00000024235	97.5929	-0.221571	0.437557	0.00395	0.234575	18	4331327	4353015	21689	-	Map3k8	protein_coding	chromosome	mitogen-activated protein kinase kinase kinase 8 [Source:MGI Symbol;Acc:MGI:1346878]	Map3k8	26410
ENSMUSG00000004099	536.309	0.229667	0.289678	0.0039818	0.235088	9	20818505	20871184	52680	-	Dnmt1	protein_coding	chromosome	DNA methyltransferase (cytosine-5) 1 [Source:MGI Symbol;Acc:MGI:94912]	Dnmt1	13433
ENSMUSG00000042286	969.696	0.227226	0.29107	0.00408748	0.239242	14	30860970	30890598	29629	-	Stab1	protein_coding	chromosome	stabilin 1 [Source:MGI Symbol;Acc:MGI:2178742]	Stab1	192187
ENSMUSG00000105973	41.1096	-0.21498	0.577986	0.00410323	0.239473	3	131316198	131319541	3344	-	Gm42881	TEC	chromosome	predicted gene 42881 [Source:MGI Symbol;Acc:MGI:5663018]	Gm42881	NA
ENSMUSG00000040350	69.3031	0.21553	0.530545	0.00413253	0.240492	11	48716967	48743036	26070	+	Trim7	protein_coding	chromosome	tripartite motif-containing 7 [Source:MGI Symbol;Acc:MGI:2137353]	Trim7	94089
ENSMUSG00000103756	48.6889	-0.214626	0.471054	0.00416509	0.241201	1	66838818	66839956	1139	-	Gm37285	TEC	chromosome	predicted gene, 37285 [Source:MGI Symbol;Acc:MGI:5610513]	Gm37285	NA
ENSMUSG00000118401	20.5692	-0.202141	0.663726	0.00416847	0.241201	1	160403908	160405544	1637	-	Gpr52	protein_coding	chromosome	G protein-coupled receptor 52 [Source:MGI Symbol;Acc:MGI:3643278]	Gpr52	620246
ENSMUSG00000031383	24.3369	0.198441	0.671899	0.00422323	0.243154	X	72683025	72687120	4096	+	Dusp9	protein_coding	chromosome	dual specificity phosphatase 9 [Source:MGI Symbol;Acc:MGI:2387107]	Dusp9	75590
ENSMUSG00000032558	230.864	-0.214781	0.391101	0.00425379	0.243519	9	103879743	103921017	41275	+	Nphp3	protein_coding	chromosome	nephronophthisis 3 (adolescent) [Source:MGI Symbol;Acc:MGI:1921275]	Nphp3	74025
ENSMUSG00000075010	259.518	0.222937	0.317712	0.00426667	0.243519	19	11024976	11033172	8197	-	AW112010	lncRNA	chromosome	expressed sequence AW112010 [Source:MGI Symbol;Acc:MGI:2147706]	AW112010	107350
ENSMUSG00000099398	91.5575	0.211557	0.453257	0.00427373	0.243519	19	11278613	11291818	13206	-	Ms4a14	protein_coding	chromosome	membrane-spanning 4-domains, subfamily A, member 14 [Source:MGI Symbol;Acc:MGI:2686122]	Ms4a14	383435
ENSMUSG00000036905	916.487	0.220274	0.275179	0.00428046	0.243519	4	136607440	136613498	6059	-	C1qb	protein_coding	chromosome	complement component 1, q subcomponent, beta polypeptide [Source:MGI Symbol;Acc:MGI:88224]	C1qb	12260
ENSMUSG00000028619	543.138	-0.220954	0.303278	0.00437012	0.246113	4	106991352	107036313	44962	-	Tceanc2	protein_coding	chromosome	transcription elongation factor A (SII) N-terminal and central domain containing 2 [Source:MGI Symbol;Acc:MGI:1913776]	Tceanc2	66526
ENSMUSG00000029634	852.28	0.2183	0.276686	0.00438685	0.246113	5	146146002	146158365	12364	-	Rnf6	protein_coding	chromosome	ring finger protein (C3H2C3 type) 6 [Source:MGI Symbol;Acc:MGI:1921382]	Rnf6	74132
ENSMUSG00000047250	472.644	-0.219079	0.28309	0.00439848	0.246113	2	36120438	36142284	21847	+	Ptgs1	protein_coding	chromosome	prostaglandin-endoperoxide synthase 1 [Source:MGI Symbol;Acc:MGI:97797]	Ptgs1	19224
ENSMUSG00000064341	239996	0.215243	0.265336	0.00440758	0.246113	MT	2751	3707	957	+	mt-Nd1	protein_coding	chromosome	mitochondrially encoded NADH dehydrogenase 1 [Source:MGI Symbol;Acc:MGI:101787]	mt-Nd1	17716
ENSMUSG00000041431	24.0311	0.19766	0.634806	0.00440819	0.246113	13	100915158	100923078	7921	-	Ccnb1	protein_coding	chromosome	cyclin B1 [Source:MGI Symbol;Acc:MGI:88302]	Ccnb1	268697
ENSMUSG00000023830	1617.38	0.207805	0.245855	0.00443917	0.246113	17	12901293	12988551	87259	-	Igf2r	protein_coding	chromosome	insulin-like growth factor 2 receptor [Source:MGI Symbol;Acc:MGI:96435]	Igf2r	16004
ENSMUSG00000040904	76.8939	-0.20745	0.426336	0.00444271	0.246113	11	70126032	70130656	4625	-	Gm21988	protein_coding	chromosome	predicted gene 21988 [Source:MGI Symbol;Acc:MGI:5439457]	Gm21988	NA
ENSMUSG00000040276	34.1477	-0.204844	0.540694	0.00447057	0.246113	17	27874483	27930456	55974	+	Pacsin1	protein_coding	chromosome	protein kinase C and casein kinase substrate in neurons 1 [Source:MGI Symbol;Acc:MGI:1345181]	Pacsin1	23969
ENSMUSG00000074657	834.166	-0.218521	0.296207	0.00447066	0.246113	10	127061565	127099217	37653	-	Kif5a	protein_coding	chromosome	kinesin family member 5A [Source:MGI Symbol;Acc:MGI:109564]	Kif5a	16572
ENSMUSG00000002885	770.703	0.207841	0.249856	0.00452763	0.248445	8	84449880	84467955	18076	-	Adgre5	protein_coding	chromosome	adhesion G protein-coupled receptor E5 [Source:MGI Symbol;Acc:MGI:1347095]	Adgre5	26364
ENSMUSG00000041193	161.436	-0.212004	0.348051	0.00453832	0.248445	4	138526555	138590793	64239	-	Pla2g5	protein_coding	chromosome	phospholipase A2, group V [Source:MGI Symbol;Acc:MGI:101899]	Pla2g5	18784
ENSMUSG00000008496	55.4114	0.202817	0.500371	0.00457602	0.249836	7	24786769	24879151	92383	-	Pou2f2	protein_coding	chromosome	POU domain, class 2, transcription factor 2 [Source:MGI Symbol;Acc:MGI:101897]	Pou2f2	18987
ENSMUSG00000026228	32.6467	0.198288	0.550035	0.00467864	0.254754	1	86026748	86039692	12945	-	Htr2b	protein_coding	chromosome	5-hydroxytryptamine (serotonin) receptor 2B [Source:MGI Symbol;Acc:MGI:109323]	Htr2b	15559
ENSMUSG00000090125	200.795	0.209514	0.33799	0.0046933	0.254869	4	124550600	124554448	3849	+	Pou3f1	protein_coding	chromosome	POU domain, class 3, transcription factor 1 [Source:MGI Symbol;Acc:MGI:101896]	Pou3f1	18991
ENSMUSG00000029512	997.147	0.211644	0.278254	0.00472456	0.255772	5	110932354	110957963	25610	-	Ulk1	protein_coding	chromosome	unc-51 like kinase 1 [Source:MGI Symbol;Acc:MGI:1270126]	Ulk1	22241
ENSMUSG00000040140	130.911	-0.198553	0.398616	0.00484635	0.259212	17	43926226	43941190	14965	-	Tdrd6	protein_coding	chromosome	tudor domain containing 6 [Source:MGI Symbol;Acc:MGI:2679727]	Tdrd6	210510
ENSMUSG00000003526	469.435	-0.207707	0.294369	0.00497028	0.262466	16	17878221	17908067	29847	-	Prodh	protein_coding	chromosome	proline dehydrogenase [Source:MGI Symbol;Acc:MGI:97770]	Prodh	19125
ENSMUSG00000048978	34.0806	-0.188617	0.566135	0.00497302	0.262466	13	25436023	25454485	18463	-	Nrsn1	protein_coding	chromosome	neurensin 1 [Source:MGI Symbol;Acc:MGI:894662]	Nrsn1	22360
ENSMUSG00000023104	279.74	0.203774	0.331178	0.00497517	0.262466	5	134610220	134630659	20440	+	Rfc2	protein_coding	chromosome	replication factor C (activator 1) 2 [Source:MGI Symbol;Acc:MGI:1341868]	Rfc2	19718
ENSMUSG00000036390	145.729	0.197937	0.361318	0.00502953	0.264637	6	67012080	67014441	2362	-	Gadd45a	protein_coding	chromosome	growth arrest and DNA-damage-inducible 45 alpha [Source:MGI Symbol;Acc:MGI:107799]	Gadd45a	13197
ENSMUSG00000015852	239.942	0.202913	0.308775	0.00515646	0.268328	3	87158065	87171045	12981	-	Fcrls	protein_coding	chromosome	Fc receptor-like S, scavenger receptor [Source:MGI Symbol;Acc:MGI:1933397]	Fcrls	80891
ENSMUSG00000045114	247.581	-0.191322	0.393878	0.00517422	0.268328	7	126616703	126620383	3681	-	Prrt2	protein_coding	chromosome	proline-rich transmembrane protein 2 [Source:MGI Symbol;Acc:MGI:1916267]	Prrt2	69017
ENSMUSG00000066842	169.194	0.1891	0.441932	0.00517878	0.268328	1	150438275	150869186	430912	-	Hmcn1	protein_coding	chromosome	hemicentin 1 [Source:MGI Symbol;Acc:MGI:2685047]	Hmcn1	545370
ENSMUSG00000024222	2379.9	-0.202281	0.297207	0.00523604	0.268328	17	28618068	28736501	118434	-	Fkbp5	protein_coding	chromosome	FK506 binding protein 5 [Source:MGI Symbol;Acc:MGI:104670]	Fkbp5	14229
ENSMUSG00000052593	1624.95	0.19732	0.253982	0.00524362	0.268328	12	21373510	21423633	50124	-	Adam17	protein_coding	chromosome	a disintegrin and metallopeptidase domain 17 [Source:MGI Symbol;Acc:MGI:1096335]	Adam17	11491
ENSMUSG00000039853	37.7912	0.1843	0.529189	0.00526074	0.268328	4	46493781	46536141	42361	-	Trim14	protein_coding	chromosome	tripartite motif-containing 14 [Source:MGI Symbol;Acc:MGI:1921985]	Trim14	74735
ENSMUSG00000062082	23.7031	0.182657	0.541277	0.00528981	0.268328	16	44632096	44659513	27418	+	Cd200r4	protein_coding	chromosome	CD200 receptor 4 [Source:MGI Symbol;Acc:MGI:3036289]	Cd200r4	239849
ENSMUSG00000055430	67.1648	-0.182989	0.536697	0.0052918	0.268328	6	58882218	58884061	1844	-	Nap1l5	protein_coding	chromosome	nucleosome assembly protein 1-like 5 [Source:MGI Symbol;Acc:MGI:1923555]	Nap1l5	58243
ENSMUSG00000038725	102.466	-0.186359	0.446433	0.00530061	0.268328	15	44320890	44464765	143876	+	Pkhd1l1	protein_coding	chromosome	polycystic kidney and hepatic disease 1-like 1 [Source:MGI Symbol;Acc:MGI:2183153]	Pkhd1l1	192190
ENSMUSG00000004356	625.457	0.2005	0.300871	0.00531333	0.268328	10	88582469	88662666	80198	-	Utp20	protein_coding	chromosome	UTP20 small subunit processome component [Source:MGI Symbol;Acc:MGI:1917933]	Utp20	70683
ENSMUSG00000074925	2519.6	-0.199994	0.272155	0.0053155	0.268328	19	23664793	23709032	44240	+	Ptar1	protein_coding	chromosome	protein prenyltransferase alpha subunit repeat containing 1 [Source:MGI Symbol;Acc:MGI:1921875]	Ptar1	72351
ENSMUSG00000097425	33.6891	0.183341	0.523457	0.00531693	0.268328	7	23674040	23687564	13525	+	Vmn1r181	protein_coding	chromosome	vomeronasal 1 receptor 181 [Source:MGI Symbol;Acc:MGI:3033489]	Vmn1r181	404289
ENSMUSG00000016256	1233.68	0.184131	0.224532	0.00534814	0.268328	2	174269286	174280832	11547	-	Ctsz	protein_coding	chromosome	cathepsin Z [Source:MGI Symbol;Acc:MGI:1891190]	Ctsz	64138
ENSMUSG00000052392	45.8564	0.182005	0.524859	0.00536995	0.268328	12	84085153	84095375	10223	+	Acot4	protein_coding	chromosome	acyl-CoA thioesterase 4 [Source:MGI Symbol;Acc:MGI:2159621]	Acot4	171282
ENSMUSG00000029417	139.247	0.19029	0.361578	0.00537113	0.268328	5	92469206	92475938	6733	-	Cxcl9	protein_coding	chromosome	chemokine (C-X-C motif) ligand 9 [Source:MGI Symbol;Acc:MGI:1352449]	Cxcl9	17329
ENSMUSG00000040929	693.123	0.198532	0.307549	0.00537713	0.268328	19	27739121	27988566	249446	-	Rfx3	protein_coding	chromosome	regulatory factor X, 3 (influences HLA class II expression) [Source:MGI Symbol;Acc:MGI:106582]	Rfx3	19726
ENSMUSG00000042401	48.2026	0.18253	0.493272	0.00542014	0.269811	19	42256726	42420224	163499	-	Crtac1	protein_coding	chromosome	cartilage acidic protein 1 [Source:MGI Symbol;Acc:MGI:1920082]	Crtac1	72832
ENSMUSG00000078307	52.5702	-0.177525	0.550945	0.00546052	0.27085	9	52584342	52591080	6739	-	AI593442	protein_coding	chromosome	expressed sequence AI593442 [Source:MGI Symbol;Acc:MGI:2143099]	AI593442	330941
ENSMUSG00000020689	466.683	0.197137	0.276809	0.00551252	0.271531	11	104498826	104561302	62477	+	Itgb3	protein_coding	chromosome	integrin beta 3 [Source:MGI Symbol;Acc:MGI:96612]	Itgb3	16416
ENSMUSG00000106837	50.2105	-0.18072	0.483739	0.00552154	0.271531	5	67990693	67994171	3479	-	D630030B08Rik	TEC	chromosome	RIKEN cDNA D630030B08 gene [Source:MGI Symbol;Acc:MGI:2443017]	D630030B08Rik	NA
ENSMUSG00000042182	68.6087	-0.180147	0.477756	0.005559	0.272713	1	33891133	33946897	55765	-	Bend6	protein_coding	chromosome	BEN domain containing 6 [Source:MGI Symbol;Acc:MGI:2444572]	Bend6	320705
ENSMUSG00000023147	680.794	-0.190615	0.247893	0.00557298	0.27274	16	95946607	95959052	12446	+	Get1	protein_coding	chromosome	guided entry of tail-anchored proteins factor 1 [Source:MGI Symbol;Acc:MGI:2136882]	Get1	71446
ENSMUSG00000005958	848.947	0.193426	0.259395	0.00558873	0.272854	16	21023505	21042055	18551	+	Ephb3	protein_coding	chromosome	Eph receptor B3 [Source:MGI Symbol;Acc:MGI:104770]	Ephb3	13845
ENSMUSG00000036661	157.633	-0.184131	0.370019	0.0056208	0.273761	15	73384409	73444091	59683	+	Dennd3	protein_coding	chromosome	DENN/MADD domain containing 3 [Source:MGI Symbol;Acc:MGI:2146009]	Dennd3	105841
ENSMUSG00000028614	617.262	-0.191287	0.321062	0.00563675	0.273881	4	107224981	107273543	48563	+	Ndc1	protein_coding	chromosome	NDC1 transmembrane nucleoporin [Source:MGI Symbol;Acc:MGI:1920037]	Ndc1	72787
ENSMUSG00000028917	484.962	0.194404	0.274498	0.00566794	0.274085	4	141353045	141392210	39166	-	Plekhm2	protein_coding	chromosome	pleckstrin homology domain containing, family M (with RUN domain) member 2 [Source:MGI Symbol;Acc:MGI:1916832]	Plekhm2	69582
ENSMUSG00000038244	1600.48	0.191268	0.269492	0.005839	0.280552	7	111825063	112012313	187251	+	Mical2	protein_coding	chromosome	microtubule associated monooxygenase, calponin and LIM domain containing 2 [Source:MGI Symbol;Acc:MGI:2444947]	Mical2	c(100504195, 320878)
ENSMUSG00000040536	70.6783	-0.175151	0.456206	0.00584863	0.280552	4	14952245	15149794	197550	-	Necab1	protein_coding	chromosome	N-terminal EF-hand calcium binding protein 1 [Source:MGI Symbol;Acc:MGI:1916602]	Necab1	69352
ENSMUSG00000030887	35.7085	-0.174843	0.463143	0.00585288	0.280552	7	120257954	120269566	11613	-	Pdzd9	protein_coding	chromosome	PDZ domain containing 9 [Source:MGI Symbol;Acc:MGI:1915233]	Pdzd9	67983
ENSMUSG00000108286	25.7936	-0.170667	0.523763	0.00588598	0.280812	6	93056089	93057551	1463	+	Gm44224	TEC	chromosome	predicted gene, 44224 [Source:MGI Symbol;Acc:MGI:5690616]	Gm44224	NA
ENSMUSG00000034265	182.467	0.188097	0.30088	0.00598001	0.282486	17	5542832	5804086	261255	+	Zdhhc14	protein_coding	chromosome	zinc finger, DHHC domain containing 14 [Source:MGI Symbol;Acc:MGI:2653229]	Zdhhc14	224454
ENSMUSG00000038319	255.938	0.181411	0.336182	0.00601168	0.282486	5	24524587	24556602	32016	-	Kcnh2	protein_coding	chromosome	potassium voltage-gated channel, subfamily H (eag-related), member 2 [Source:MGI Symbol;Acc:MGI:1341722]	Kcnh2	16511
ENSMUSG00000100131	2977.35	0.164945	0.545414	0.00604041	0.282486	1	24650616	24651491	876	-	Gm28439	unprocessed_pseudogene	chromosome	predicted gene 28439 [Source:MGI Symbol;Acc:MGI:5579145]	Gm28439	NA
ENSMUSG00000043866	561.364	0.184948	0.251137	0.00605746	0.282486	7	105388600	105393568	4969	-	Taf10	protein_coding	chromosome	TATA-box binding protein associated factor 10 [Source:MGI Symbol;Acc:MGI:1346320]	Taf10	24075
ENSMUSG00000047879	973.794	-0.182975	0.244189	0.0060621	0.282486	18	9993066	10045119	52054	-	Usp14	protein_coding	chromosome	ubiquitin specific peptidase 14 [Source:MGI Symbol;Acc:MGI:1928898]	Usp14	59025
ENSMUSG00000106631	37.0326	-0.166291	0.528978	0.00607112	0.282486	5	107655487	107728462	72976	+	Gm42669	protein_coding	chromosome	predicted gene 42669 [Source:MGI Symbol;Acc:MGI:5662806]	Gm42669	NA
ENSMUSG00000057716	155.654	-0.176497	0.360391	0.00608408	0.282486	6	39848395	40232084	383690	+	Tmem178b	protein_coding	chromosome	transmembrane protein 178B [Source:MGI Symbol;Acc:MGI:3647581]	Tmem178b	434008
ENSMUSG00000027035	1040.55	-0.186536	0.261402	0.00609256	0.282486	2	68691785	68944626	252842	+	Cers6	protein_coding	chromosome	ceramide synthase 6 [Source:MGI Symbol;Acc:MGI:2442564]	Cers6	241447
ENSMUSG00000082179	119.587	0.176184	0.361403	0.00609474	0.282486	4	79920568	79921625	1058	+	Gm11407	processed_pseudogene	chromosome	predicted gene 11407 [Source:MGI Symbol;Acc:MGI:3651131]	Gm11407	NA
ENSMUSG00000064345	119294	0.185357	0.256794	0.00612041	0.282486	MT	3914	4951	1038	+	mt-Nd2	protein_coding	chromosome	mitochondrially encoded NADH dehydrogenase 2 [Source:MGI Symbol;Acc:MGI:102500]	mt-Nd2	17717
ENSMUSG00000032517	241.596	-0.157642	0.579637	0.00613033	0.282486	9	119978773	120010550	31778	+	Mobp	protein_coding	chromosome	myelin-associated oligodendrocytic basic protein [Source:MGI Symbol;Acc:MGI:108511]	Mobp	17433
ENSMUSG00000056220	125.337	-0.177133	0.347581	0.00614567	0.282486	1	149705369	149837041	131673	-	Pla2g4a	protein_coding	chromosome	phospholipase A2, group IVA (cytosolic, calcium-dependent) [Source:MGI Symbol;Acc:MGI:1195256]	Pla2g4a	18783
ENSMUSG00000058833	445.137	0.186031	0.266644	0.00617608	0.282486	8	70956942	70959402	2461	-	Rex1bd	protein_coding	chromosome	required for excision 1-B domain containing [Source:MGI Symbol;Acc:MGI:1913712]	Rex1bd	66462
ENSMUSG00000057880	2182.01	-0.176869	0.231274	0.00619607	0.282486	16	8331293	8439432	108140	+	Abat	protein_coding	chromosome	4-aminobutyrate aminotransferase [Source:MGI Symbol;Acc:MGI:2443582]	Abat	268860
ENSMUSG00000024104	1033.27	0.181794	0.246055	0.00620034	0.282486	6	116184999	116239647	54649	+	Washc2	protein_coding	chromosome	WASH complex subunit 2` [Source:MGI Symbol;Acc:MGI:106463]	Washc2	28006
ENSMUSG00000102070	154899	0.179042	0.238532	0.00623681	0.282486	1	24653966	24654646	681	-	Gm28661	unprocessed_pseudogene	chromosome	predicted gene 28661 [Source:MGI Symbol;Acc:MGI:5579367]	Gm28661	NA
ENSMUSG00000106536	55.8917	-0.168705	0.438262	0.00624456	0.282486	3	97169671	97172962	3292	+	Gm42508	TEC	chromosome	predicted gene 42508 [Source:MGI Symbol;Acc:MGI:5662645]	Gm42508	NA
ENSMUSG00000108211	27.7866	-0.163261	0.522217	0.0062593	0.282486	6	71409088	71412091	3004	-	Gm44130	TEC	chromosome	predicted gene, 44130 [Source:MGI Symbol;Acc:MGI:5690522]	Gm44130	NA
ENSMUSG00000002416	737.963	0.184189	0.262942	0.00627898	0.282486	6	39569508	39580316	10809	+	Ndufb2	protein_coding	chromosome	NADH:ubiquinone oxidoreductase subunit B2 [Source:MGI Symbol;Acc:MGI:1915448]	Ndufb2	68198
ENSMUSG00000086320	1565.21	-0.184098	0.263262	0.00628857	0.282486	4	117557385	117558120	736	+	Gm12840	lncRNA	chromosome	predicted gene 12840 [Source:MGI Symbol;Acc:MGI:3650917]	Gm12840	NA
ENSMUSG00000098041	154.973	-0.18115	0.308798	0.0063081	0.282486	7	92379048	92382956	3909	+	Gm26981	lncRNA	chromosome	predicted gene, 26981 [Source:MGI Symbol;Acc:MGI:5504096]	Gm26981	NA
ENSMUSG00000112148	282.246	0.184349	0.275532	0.00632639	0.282486	10	51367052	51372707	5656	+	Lilrb4a	protein_coding	chromosome	leukocyte immunoglobulin-like receptor, subfamily B, member 4A [Source:MGI Symbol;Acc:MGI:102701]	Lilrb4a	14728
ENSMUSG00000108621	2426.1	-0.18386	0.27039	0.00634991	0.282486	7	39193826	39230013	36188	+	Gm33989	lncRNA	chromosome	predicted gene, 33989 [Source:MGI Symbol;Acc:MGI:5593148]	Gm33989	102637087
ENSMUSG00000062785	73.092	-0.165426	0.472456	0.00635302	0.282486	7	44240088	44254178	14091	+	Kcnc3	protein_coding	chromosome	potassium voltage gated channel, Shaw-related subfamily, member 3 [Source:MGI Symbol;Acc:MGI:96669]	Kcnc3	16504
ENSMUSG00000063698	131.664	-0.172772	0.348595	0.0063881	0.282486	19	60825715	60849917	24203	-	Sfxn4	protein_coding	chromosome	sideroflexin 4 [Source:MGI Symbol;Acc:MGI:2137680]	Sfxn4	94281
ENSMUSG00000030727	230.93	0.179686	0.308941	0.00639324	0.282486	7	126027931	126048417	20487	+	Rabep2	protein_coding	chromosome	rabaptin, RAB GTPase binding effector protein 2 [Source:MGI Symbol;Acc:MGI:1917564]	Rabep2	70314
ENSMUSG00000096937	27.1854	-0.163405	0.492174	0.006398	0.282486	10	22278782	22283369	4588	+	Gm10825	lncRNA	chromosome	predicted gene 10825 [Source:MGI Symbol;Acc:MGI:3704351]	Gm10825	100038752
ENSMUSG00000037343	848.128	0.182847	0.270756	0.00642328	0.282986	15	54878527	54935548	57022	-	Taf2	protein_coding	chromosome	TATA-box binding protein associated factor 2 [Source:MGI Symbol;Acc:MGI:2443028]	Taf2	319944
ENSMUSG00000027500	671.223	-0.182598	0.269893	0.00643842	0.28304	3	8574420	8626666	52247	+	Stmn2	protein_coding	chromosome	stathmin-like 2 [Source:MGI Symbol;Acc:MGI:98241]	Stmn2	20257
ENSMUSG00000023031	95.5973	0.170983	0.346676	0.00651193	0.285045	15	100572302	100585802	13501	-	Cela1	protein_coding	chromosome	chymotrypsin-like elastase family, member 1 [Source:MGI Symbol;Acc:MGI:95314]	Cela1	109901
ENSMUSG00000057715	41.0726	-0.161613	0.483746	0.00653566	0.285045	1	11484329	12046125	561797	+	A830018L16Rik	protein_coding	chromosome	RIKEN cDNA A830018L16 gene [Source:MGI Symbol;Acc:MGI:2444149]	A830018L16Rik	320492
ENSMUSG00000108912	80.8502	-0.166773	0.3815	0.00653826	0.285045	8	8679175	8685073	5899	-	E230020D15Rik	TEC	chromosome	RIKEN cDNA E230020D15 gene [Source:MGI Symbol;Acc:MGI:2442650]	E230020D15Rik	NA
ENSMUSG00000030745	38.0052	0.160236	0.45712	0.00671658	0.291482	7	125202601	125232742	30142	+	Il21r	protein_coding	chromosome	interleukin 21 receptor [Source:MGI Symbol;Acc:MGI:1890475]	Il21r	60504
ENSMUSG00000046442	105.903	-0.162115	0.378795	0.00685634	0.296281	11	87117732	87249849	132118	-	Ppm1e	protein_coding	chromosome	protein phosphatase 1E (PP2C domain containing) [Source:MGI Symbol;Acc:MGI:2444096]	Ppm1e	320472
ENSMUSG00000034659	1325.62	0.171267	0.236676	0.00688474	0.296877	19	10848024	10859365	11342	-	Tmem109	protein_coding	chromosome	transmembrane protein 109 [Source:MGI Symbol;Acc:MGI:1915789]	Tmem109	68539
ENSMUSG00000032352	120.931	-0.165207	0.338737	0.00695419	0.297776	9	77338105	77452152	114048	-	Lrrc1	protein_coding	chromosome	leucine rich repeat containing 1 [Source:MGI Symbol;Acc:MGI:2442313]	Lrrc1	214345
ENSMUSG00000045268	177.895	0.169874	0.311192	0.00698077	0.297776	4	119026710	119031392	4683	-	Zfp691	protein_coding	chromosome	zinc finger protein 691 [Source:MGI Symbol;Acc:MGI:3041163]	Zfp691	195522
ENSMUSG00000039457	737.336	-0.1718	0.242747	0.00699356	0.297776	16	4904155	4950285	46131	-	Ppl	protein_coding	chromosome	periplakin [Source:MGI Symbol;Acc:MGI:1194898]	Ppl	19041
ENSMUSG00000024653	32.5115	0.15576	0.446776	0.00704813	0.299189	19	9061000	9065322	4323	-	Scgb1a1	protein_coding	chromosome	secretoglobin, family 1A, member 1 (uteroglobin) [Source:MGI Symbol;Acc:MGI:98919]	Scgb1a1	22287
ENSMUSG00000040229	81.6574	0.163071	0.342112	0.00706304	0.299189	X	13498328	13507097	8770	+	Gpr34	protein_coding	chromosome	G protein-coupled receptor 34 [Source:MGI Symbol;Acc:MGI:1346334]	Gpr34	23890
ENSMUSG00000104983	49.3791	-0.157748	0.39869	0.00707094	0.299189	9	110372279	110374365	2087	+	Gm42763	TEC	chromosome	predicted gene 42763 [Source:MGI Symbol;Acc:MGI:5662900]	Gm42763	NA
ENSMUSG00000051146	60.6261	-0.154132	0.410925	0.00728911	0.306505	16	20437965	20440037	2073	-	Camk2n2	protein_coding	chromosome	calcium/calmodulin-dependent protein kinase II inhibitor 2 [Source:MGI Symbol;Acc:MGI:1920297]	Camk2n2	73047
ENSMUSG00000046168	127.608	-0.158644	0.346145	0.00733395	0.307753	14	61844906	61850275	5370	+	Kcnrg	protein_coding	chromosome	potassium channel regulator [Source:MGI Symbol;Acc:MGI:2685591]	Kcnrg	328424
ENSMUSG00000063317	872.081	-0.160445	0.219202	0.00736715	0.30828	7	121241244	121306476	65233	-	Usp31	protein_coding	chromosome	ubiquitin specific peptidase 31 [Source:MGI Symbol;Acc:MGI:1923429]	Usp31	76179
ENSMUSG00000046718	239.732	0.166605	0.298795	0.00737686	0.30828	8	71986899	71990100	3202	-	Bst2	protein_coding	chromosome	bone marrow stromal cell antigen 2 [Source:MGI Symbol;Acc:MGI:1916800]	Bst2	69550
ENSMUSG00000024273	158.238	0.165233	0.287073	0.00764213	0.316252	18	24603907	24610855	6949	+	2700062C07Rik	protein_coding	chromosome	RIKEN cDNA 2700062C07 gene [Source:MGI Symbol;Acc:MGI:1915296]	2700062C07Rik	68046
ENSMUSG00000102670	24.9033	-0.146332	0.463173	0.00764549	0.316252	9	107696127	107697211	1085	-	Gm37436	TEC	chromosome	predicted gene, 37436 [Source:MGI Symbol;Acc:MGI:5610664]	Gm37436	NA
ENSMUSG00000063506	38.895	0.147999	0.428761	0.00769123	0.317435	14	32935983	33091891	155909	+	Arhgap22	protein_coding	chromosome	Rho GTPase activating protein 22 [Source:MGI Symbol;Acc:MGI:2443418]	Arhgap22	239027
ENSMUSG00000032580	3051.78	-0.148417	0.198686	0.00770534	0.317435	9	107617570	107648195	30626	-	Rbm5	protein_coding	chromosome	RNA binding motif protein 5 [Source:MGI Symbol;Acc:MGI:1933204]	Rbm5	83486
ENSMUSG00000027358	87.9432	0.14986	0.378882	0.00776634	0.318274	2	133394079	133404805	10727	+	Bmp2	protein_coding	chromosome	bone morphogenetic protein 2 [Source:MGI Symbol;Acc:MGI:88177]	Bmp2	12156
ENSMUSG00000108447	83.4122	-0.155446	0.328526	0.00776885	0.318274	7	34062126	34064756	2631	-	Gm44567	TEC	chromosome	predicted gene 44567 [Source:MGI Symbol;Acc:MGI:5753143]	Gm44567	NA
ENSMUSG00000035941	1235.29	0.161557	0.232851	0.00777449	0.318274	9	85569413	85631387	61975	-	Ibtk	protein_coding	chromosome	inhibitor of Bruton agammaglobulinemia tyrosine kinase [Source:MGI Symbol;Acc:MGI:1918677]	Ibtk	108837
ENSMUSG00000040170	2103.72	-0.163455	0.242427	0.00781554	0.318274	1	162701886	162726295	24410	-	Fmo2	protein_coding	chromosome	flavin containing monooxygenase 2 [Source:MGI Symbol;Acc:MGI:1916776]	Fmo2	55990
ENSMUSG00000038174	1022.26	-0.160066	0.229541	0.00783431	0.318274	1	58561965	58625482	63518	-	Fam126b	protein_coding	chromosome	family with sequence similarity 126, member B [Source:MGI Symbol;Acc:MGI:1098784]	Fam126b	213056
ENSMUSG00000020169	50.585	0.148414	0.388264	0.0078354	0.318274	10	116822219	116860945	38727	+	Best3	protein_coding	chromosome	bestrophin 3 [Source:MGI Symbol;Acc:MGI:3580298]	Best3	382427
ENSMUSG00000020910	163.182	-0.158806	0.303623	0.00788196	0.319262	11	66928731	66943420	14690	-	Adprm	protein_coding	chromosome	ADP-ribose/CDP-alcohol diphosphatase, manganese dependent [Source:MGI Symbol;Acc:MGI:1913608]	Adprm	66358
ENSMUSG00000041258	856.313	0.163542	0.251169	0.00794071	0.320135	18	82611718	82711008	99291	-	Zfp236	protein_coding	chromosome	zinc finger protein 236 [Source:MGI Symbol;Acc:MGI:1926950]	Zfp236	329002
ENSMUSG00000025716	51.9222	-0.147035	0.385863	0.00796338	0.32027	2	22232314	22508264	275951	+	Myo3a	protein_coding	chromosome	myosin IIIA [Source:MGI Symbol;Acc:MGI:2183924]	Myo3a	667663
ENSMUSG00000029436	491.542	0.161389	0.239816	0.00798113	0.320348	5	129661233	129688163	26931	+	Mmp17	protein_coding	chromosome	matrix metallopeptidase 17 [Source:MGI Symbol;Acc:MGI:1346076]	Mmp17	23948
ENSMUSG00000104761	28.0738	-0.142647	0.443502	0.00804878	0.320533	5	100946615	100948911	2297	+	Gm43511	TEC	chromosome	predicted gene 43511 [Source:MGI Symbol;Acc:MGI:5663648]	Gm43511	NA
ENSMUSG00000029802	1920.81	-0.156678	0.224716	0.00805677	0.320533	6	58561508	58672661	111154	+	Abcg2	protein_coding	chromosome	ATP binding cassette subfamily G member 2 (Junior blood group) [Source:MGI Symbol;Acc:MGI:1347061]	Abcg2	26357
ENSMUSG00000031391	2396.88	0.1504	0.208527	0.00806717	0.320533	X	72897384	72939711	42328	-	L1cam	protein_coding	chromosome	L1 cell adhesion molecule [Source:MGI Symbol;Acc:MGI:96721]	L1cam	16728
ENSMUSG00000055240	130.802	-0.147451	0.360506	0.00808983	0.320533	17	33579481	33613615	34135	-	Zfp101	protein_coding	chromosome	zinc finger protein 101 [Source:MGI Symbol;Acc:MGI:107547]	Zfp101	22643
ENSMUSG00000029622	4009.42	0.147232	0.202083	0.0081041	0.320533	5	145051025	145067515	16491	+	Arpc1b	protein_coding	chromosome	actin related protein 2/3 complex, subunit 1B [Source:MGI Symbol;Acc:MGI:1343142]	Arpc1b	11867
ENSMUSG00000064367	185775	0.159491	0.241619	0.00822897	0.322204	MT	11742	13565	1824	+	mt-Nd5	protein_coding	chromosome	mitochondrially encoded NADH dehydrogenase 5 [Source:MGI Symbol;Acc:MGI:102496]	mt-Nd5	17721
ENSMUSG00000031502	8637.4	0.135372	0.180508	0.00823002	0.322204	8	11248423	11362826	114404	-	Col4a1	protein_coding	chromosome	collagen, type IV, alpha 1 [Source:MGI Symbol;Acc:MGI:88454]	Col4a1	12826
ENSMUSG00000093598	35.5662	-0.136654	0.481254	0.00823867	0.322204	9	122209640	122227866	18227	-	A730085K08Rik	lncRNA	chromosome	RIKEN cDNA A730085K08 gene [Source:MGI Symbol;Acc:MGI:3605633]	A730085K08Rik	NA
ENSMUSG00000022489	44.1553	-0.14343	0.386908	0.00827245	0.322483	15	103411461	103438479	27019	+	Pde1b	protein_coding	chromosome	phosphodiesterase 1B, Ca2+-calmodulin dependent [Source:MGI Symbol;Acc:MGI:97523]	Pde1b	18574
ENSMUSG00000044627	743.09	0.155002	0.226128	0.00832083	0.323128	2	32168828	32178087	9260	-	Swi5	protein_coding	chromosome	SWI5 recombination repair homolog (yeast) [Source:MGI Symbol;Acc:MGI:1920181]	Swi5	72931
ENSMUSG00000044934	229.496	0.153921	0.296301	0.00840272	0.323645	13	64280832	64301016	20185	-	Zfp367	protein_coding	chromosome	zinc finger protein 367 [Source:MGI Symbol;Acc:MGI:2442266]	Zfp367	238673
ENSMUSG00000055334	328.254	0.158962	0.252347	0.00842131	0.323645	9	56858162	56890490	32329	+	Snupn	protein_coding	chromosome	snurportin 1 [Source:MGI Symbol;Acc:MGI:1913319]	Snupn	66069
ENSMUSG00000018865	51.8919	-0.139245	0.428127	0.00842975	0.323645	15	83960298	83989955	29658	-	Sult4a1	protein_coding	chromosome	sulfotransferase family 4A, member 1 [Source:MGI Symbol;Acc:MGI:1888971]	Sult4a1	29859
ENSMUSG00000020396	278.669	-0.146619	0.329792	0.00847815	0.3244	11	4888754	4898064	9311	-	Nefh	protein_coding	chromosome	neurofilament, heavy polypeptide [Source:MGI Symbol;Acc:MGI:97309]	Nefh	380684
ENSMUSG00000019080	82.4013	-0.141783	0.37698	0.00848136	0.3244	15	76585665	76588439	2775	+	Mfsd3	protein_coding	chromosome	major facilitator superfamily domain containing 3 [Source:MGI Symbol;Acc:MGI:1916822]	Mfsd3	69572
ENSMUSG00000103614	82.2912	-0.143668	0.329366	0.00874984	0.332194	1	134727633	134729723	2091	-	Gm37949	TEC	chromosome	predicted gene, 37949 [Source:MGI Symbol;Acc:MGI:5611177]	Gm37949	NA
ENSMUSG00000029580	36405.7	0.133	0.181684	0.00875057	0.332194	5	142888870	142892509	3640	-	Actb	protein_coding	chromosome	actin, beta [Source:MGI Symbol;Acc:MGI:87904]	Actb	11461
ENSMUSG00000027562	83.4359	-0.136302	0.415246	0.00877948	0.33267	3	14951333	14965830	14498	+	Car2	protein_coding	chromosome	carbonic anhydrase 2 [Source:MGI Symbol;Acc:MGI:88269]	Car2	12349
ENSMUSG00000019935	40.2609	0.13248	0.443551	0.00893736	0.336352	10	89409882	89457115	47234	-	Slc17a8	protein_coding	chromosome	solute carrier family 17 (sodium-dependent inorganic phosphate cotransporter), member 8 [Source:MGI Symbol;Acc:MGI:3039629]	Slc17a8	216227
ENSMUSG00000025332	908.005	0.152907	0.238511	0.00894288	0.336352	X	151016016	151057531	41516	+	Kdm5c	protein_coding	chromosome	lysine (K)-specific demethylase 5C [Source:MGI Symbol;Acc:MGI:99781]	Kdm5c	20591
ENSMUSG00000063193	31.0834	0.134813	0.402735	0.0090029	0.337126	11	114813607	114825212	11606	-	Cd300lb	protein_coding	chromosome	CD300 molecule like family member B [Source:MGI Symbol;Acc:MGI:2685099]	Cd300lb	217304
ENSMUSG00000029381	1058.87	0.148064	0.220291	0.00901327	0.337126	5	92831294	93113177	281884	+	Shroom3	protein_coding	chromosome	shroom family member 3 [Source:MGI Symbol;Acc:MGI:1351655]	Shroom3	27428
ENSMUSG00000027490	124.599	0.14168	0.319182	0.00908751	0.339066	2	154401327	154411812	10486	-	E2f1	protein_coding	chromosome	E2F transcription factor 1 [Source:MGI Symbol;Acc:MGI:101941]	E2f1	13555
ENSMUSG00000078765	110.159	0.142158	0.313441	0.00913787	0.339066	7	30262726	30264790	2065	+	U2af1l4	protein_coding	chromosome	U2 small nuclear RNA auxiliary factor 1-like 4 [Source:MGI Symbol;Acc:MGI:2678374]	U2af1l4	233073
ENSMUSG00000028262	71.9608	0.138933	0.333185	0.00915426	0.339066	3	144502320	144525255	22936	-	Clca3a2	protein_coding	chromosome	chloride channel accessory 3A2 [Source:MGI Symbol;Acc:MGI:1931471]	Clca3a2	80797
ENSMUSG00000066150	817.064	-0.146381	0.218929	0.00919658	0.339066	4	62278964	62310006	31043	+	Slc31a1	protein_coding	chromosome	solute carrier family 31, member 1 [Source:MGI Symbol;Acc:MGI:1333843]	Slc31a1	20529
ENSMUSG00000100862	15399.7	0.150787	0.243596	0.00928229	0.341528	1	24653055	24653732	678	-	Gm10925	unprocessed_pseudogene	chromosome	predicted gene 10925 [Source:MGI Symbol;Acc:MGI:3809095]	Gm10925	NA
ENSMUSG00000046096	1187.37	-0.140917	0.205437	0.00929927	0.341534	7	120276841	120334077	57237	+	Mosmo	protein_coding	chromosome	modulator of smoothened [Source:MGI Symbol;Acc:MGI:2446240]	Mosmo	233812
ENSMUSG00000020886	517.401	-0.150096	0.262528	0.00933664	0.342287	11	69907768	69938348	30581	+	Dlg4	protein_coding	chromosome	discs large MAGUK scaffold protein 4 [Source:MGI Symbol;Acc:MGI:1277959]	Dlg4	13385
ENSMUSG00000028176	97.2446	-0.140499	0.306568	0.00942689	0.343402	3	157788528	158267858	479331	-	Lrrc7	protein_coding	chromosome	leucine rich repeat containing 7 [Source:MGI Symbol;Acc:MGI:2676665]	Lrrc7	242274
ENSMUSG00000021773	93.0758	0.138376	0.318057	0.00943273	0.343402	14	21895923	21899045	3123	-	Comtd1	protein_coding	chromosome	catechol-O-methyltransferase domain containing 1 [Source:MGI Symbol;Acc:MGI:1916406]	Comtd1	69156
ENSMUSG00000020547	410.433	0.14807	0.235535	0.00950916	0.343839	12	36141834	36208079	66246	-	Bzw2	protein_coding	chromosome	basic leucine zipper and W2 domains 2 [Source:MGI Symbol;Acc:MGI:1914162]	Bzw2	66912
ENSMUSG00000004609	425.001	0.146529	0.274556	0.00951435	0.343839	7	43173640	43193852	20213	-	Cd33	protein_coding	chromosome	CD33 antigen [Source:MGI Symbol;Acc:MGI:99440]	Cd33	12489
ENSMUSG00000068220	2930.18	0.129111	0.182372	0.00954916	0.343839	15	78810925	78814665	3741	+	Lgals1	protein_coding	chromosome	lectin, galactose binding, soluble 1 [Source:MGI Symbol;Acc:MGI:96777]	Lgals1	16852
ENSMUSG00000030621	301.808	0.139037	0.306155	0.00958208	0.343839	7	89281600	89503567	221968	+	Me3	protein_coding	chromosome	malic enzyme 3, NADP(+)-dependent, mitochondrial [Source:MGI Symbol;Acc:MGI:1916679]	Me3	109264
ENSMUSG00000027893	3949.63	-0.145793	0.227203	0.00960893	0.343839	3	107570434	107603876	33443	-	Ahcyl1	protein_coding	chromosome	S-adenosylhomocysteine hydrolase-like 1 [Source:MGI Symbol;Acc:MGI:2385184]	Ahcyl1	229709
ENSMUSG00000021703	3168.95	0.131307	0.187646	0.00962121	0.343839	13	92747599	92848455	100857	+	Serinc5	protein_coding	chromosome	serine incorporator 5 [Source:MGI Symbol;Acc:MGI:2444223]	Serinc5	218442
ENSMUSG00000029062	1298.14	0.144713	0.223363	0.0096329	0.343839	4	155709311	155734395	25085	+	Cdk11b	protein_coding	chromosome	cyclin-dependent kinase 11B [Source:MGI Symbol;Acc:MGI:88353]	Cdk11b	12537
ENSMUSG00000026235	434.456	0.147646	0.243366	0.00967616	0.344498	1	77343822	77491725	147904	-	Epha4	protein_coding	chromosome	Eph receptor A4 [Source:MGI Symbol;Acc:MGI:98277]	Epha4	13838
ENSMUSG00000022400	1131.58	0.138753	0.205868	0.00969147	0.344498	15	81350497	81360570	10074	+	Rbx1	protein_coding	chromosome	ring-box 1 [Source:MGI Symbol;Acc:MGI:1891829]	Rbx1	56438
ENSMUSG00000023947	117.081	0.130399	0.369797	0.00970293	0.344498	17	45866629	45874095	7467	+	Nfkbie	protein_coding	chromosome	nuclear factor of kappa light polypeptide gene enhancer in B cells inhibitor, epsilon [Source:MGI Symbol;Acc:MGI:1194908]	Nfkbie	18037
ENSMUSG00000026812	841.574	-0.146181	0.236036	0.00977651	0.345925	2	28531240	28581179	49940	+	Tsc1	protein_coding	chromosome	TSC complex subunit 1 [Source:MGI Symbol;Acc:MGI:1929183]	Tsc1	64930
ENSMUSG00000026532	24.5966	-0.118978	0.470114	0.00992707	0.350033	1	174000342	174076016	75675	+	Spta1	protein_coding	chromosome	spectrin alpha, erythrocytic 1 [Source:MGI Symbol;Acc:MGI:98385]	Spta1	20739
ENSMUSG00000002274	305.847	0.145595	0.244488	0.00994924	0.350206	17	26012195	26016110	3916	-	Metrn	protein_coding	chromosome	meteorin, glial cell differentiation regulator [Source:MGI Symbol;Acc:MGI:1917333]	Metrn	70083
ENSMUSG00000025597	148.97	-0.14165	0.276184	0.00999051	0.35105	X	113384030	113470526	86497	+	Klhl4	protein_coding	chromosome	kelch-like 4 [Source:MGI Symbol;Acc:MGI:2442829]	Klhl4	237010
ENSMUSG00000036864	121.657	0.137081	0.292637	0.0100812	0.352241	7	30238559	30251724	13166	-	Proser3	protein_coding	chromosome	proline and serine rich 3 [Source:MGI Symbol;Acc:MGI:2681861]	Proser3	333193
ENSMUSG00000108678	29.3959	-0.122945	0.417964	0.0101654	0.352241	7	73054098	73056165	2068	+	Gm44758	TEC	chromosome	predicted gene 44758 [Source:MGI Symbol;Acc:MGI:5753334]	Gm44758	NA
ENSMUSG00000050608	1583.66	0.140399	0.220451	0.0101932	0.352241	4	138829125	138858424	29300	-	Micos10	protein_coding	chromosome	mitochondrial contact site and cristae organizing system subunit 10 [Source:MGI Symbol;Acc:MGI:1913628]	Micos10	433771
ENSMUSG00000114138	213.693	-0.138924	0.279162	0.0102142	0.352241	13	9734262	9739580	5319	+	Gm36423	lncRNA	chromosome	predicted gene, 36423 [Source:MGI Symbol;Acc:MGI:5595582]	Gm36423	NA
ENSMUSG00000067889	25.305	-0.117706	0.459269	0.010221	0.352241	19	4761195	4802388	41194	+	Sptbn2	protein_coding	chromosome	spectrin beta, non-erythrocytic 2 [Source:MGI Symbol;Acc:MGI:1313261]	Sptbn2	20743
ENSMUSG00000056673	736.896	0.142716	0.234186	0.0102359	0.352241	Y	897788	956786	58999	+	Kdm5d	protein_coding	chromosome	lysine (K)-specific demethylase 5D [Source:MGI Symbol;Acc:MGI:99780]	Kdm5d	20592
ENSMUSG00000029924	539.331	-0.142838	0.256614	0.0102389	0.352241	6	39311707	39354609	42903	-	Slc37a3	protein_coding	chromosome	solute carrier family 37 (glycerol-3-phosphate transporter), member 3 [Source:MGI Symbol;Acc:MGI:1919394]	Slc37a3	72144
ENSMUSG00000052698	1936.3	0.138265	0.213952	0.01025	0.352241	9	67124369	67466985	342617	-	Tln2	protein_coding	chromosome	talin 2 [Source:MGI Symbol;Acc:MGI:1917799]	Tln2	70549
ENSMUSG00000002831	5070.33	0.143193	0.249775	0.0102584	0.352241	17	56407591	56416803	9213	-	Plin4	protein_coding	chromosome	perilipin 4 [Source:MGI Symbol;Acc:MGI:1929709]	Plin4	57435
ENSMUSG00000003282	186.878	0.138597	0.278488	0.0102672	0.352241	4	3900996	3938423	37428	-	Plag1	protein_coding	chromosome	pleiomorphic adenoma gene 1 [Source:MGI Symbol;Acc:MGI:1891916]	Plag1	56711
ENSMUSG00000039485	158.977	-0.130675	0.316187	0.0103044	0.352921	10	34173438	34177316	3879	+	Tspyl4	protein_coding	chromosome	TSPY-like 4 [Source:MGI Symbol;Acc:MGI:106393]	Tspyl4	72480
ENSMUSG00000031431	6063.2	-0.126573	0.185076	0.0103382	0.353484	X	139440277	139501408	61132	-	Tsc22d3	protein_coding	chromosome	TSC22 domain family, member 3 [Source:MGI Symbol;Acc:MGI:1196284]	Tsc22d3	14605
ENSMUSG00000106710	51.7085	-0.125935	0.355003	0.0103662	0.353846	5	131158859	131163549	4691	-	Gm43166	lncRNA	chromosome	predicted gene 43166 [Source:MGI Symbol;Acc:MGI:5663303]	Gm43166	NA
ENSMUSG00000036432	115.214	-0.132953	0.296584	0.0104456	0.355462	3	58582359	58599821	17463	-	Siah2	protein_coding	chromosome	siah E3 ubiquitin protein ligase 2 [Source:MGI Symbol;Acc:MGI:108062]	Siah2	20439
ENSMUSG00000036098	37.4573	-0.11905	0.422955	0.0105678	0.356628	19	10185636	10218112	32477	-	Myrf	protein_coding	chromosome	myelin regulatory factor [Source:MGI Symbol;Acc:MGI:2684944]	Myrf	225908
ENSMUSG00000104121	35.4123	-0.123015	0.369783	0.0105993	0.356628	1	86728797	86731749	2953	+	Gm37485	TEC	chromosome	predicted gene, 37485 [Source:MGI Symbol;Acc:MGI:5610713]	Gm37485	NA
ENSMUSG00000021806	2157	0.134743	0.209287	0.0106221	0.356628	14	19801333	19861855	60523	+	Nid2	protein_coding	chromosome	nidogen 2 [Source:MGI Symbol;Acc:MGI:1298229]	Nid2	18074
ENSMUSG00000035078	658.612	-0.134565	0.20877	0.0106245	0.356628	14	63757100	63781431	24332	-	Mtmr9	protein_coding	chromosome	myotubularin related protein 9 [Source:MGI Symbol;Acc:MGI:2442842]	Mtmr9	210376
ENSMUSG00000020473	2243.3	0.13279	0.204018	0.0106572	0.356628	11	5811947	5822088	10142	+	Aebp1	protein_coding	chromosome	AE binding protein 1 [Source:MGI Symbol;Acc:MGI:1197012]	Aebp1	11568
ENSMUSG00000101089	55.3099	0.122244	0.366787	0.0107278	0.357182	19	25648498	25649617	1120	-	2610016A17Rik	lncRNA	chromosome	RIKEN cDNA 2610016A17 gene [Source:MGI Symbol;Acc:MGI:1919653]	2610016A17Rik	100503074
ENSMUSG00000050010	2668.22	-0.133311	0.207133	0.0107609	0.357698	5	67765225	67780895	15671	+	Shisa3	protein_coding	chromosome	shisa family member 3 [Source:MGI Symbol;Acc:MGI:3041225]	Shisa3	330096
ENSMUSG00000103697	75.0016	-0.124061	0.338634	0.0107884	0.358028	X	102620032	102624707	4676	-	Gm38020	TEC	chromosome	predicted gene, 38020 [Source:MGI Symbol;Acc:MGI:5611248]	Gm38020	NA
ENSMUSG00000023935	45.7504	-0.120632	0.374302	0.0108714	0.358363	17	45751504	45786341	34838	-	Spats1	protein_coding	chromosome	spermatogenesis associated, serine-rich 1 [Source:MGI Symbol;Acc:MGI:1918270]	Spats1	71020
ENSMUSG00000028745	3454.14	0.131937	0.204727	0.0108719	0.358363	4	138920210	139019129	98920	+	Capzb	protein_coding	chromosome	capping protein (actin filament) muscle Z-line, beta [Source:MGI Symbol;Acc:MGI:104652]	Capzb	12345
ENSMUSG00000023505	23.1521	0.114363	0.440493	0.010885	0.358363	6	124806510	124810664	4155	+	Cdca3	protein_coding	chromosome	cell division cycle associated 3 [Source:MGI Symbol;Acc:MGI:1315198]	Cdca3	14793
ENSMUSG00000000282	499.32	0.135271	0.21647	0.0109015	0.358363	11	74721746	74736551	14806	+	Mnt	protein_coding	chromosome	max binding protein [Source:MGI Symbol;Acc:MGI:109150]	Mnt	17428
ENSMUSG00000059273	1414.91	0.137826	0.233785	0.0109712	0.359851	7	16134835	16171621	36787	+	Zc3h4	protein_coding	chromosome	zinc finger CCCH-type containing 4 [Source:MGI Symbol;Acc:MGI:2682314]	Zc3h4	330474
ENSMUSG00000114433	34.7625	0.114719	0.430256	0.0109971	0.359851	13	60324496	60330676	6181	+	Gm48488	lncRNA	chromosome	predicted gene, 48488 [Source:MGI Symbol;Acc:MGI:6098010]	Gm48488	NA
ENSMUSG00000019852	229.193	-0.135605	0.263363	0.0110028	0.359851	10	18457587	18619697	162111	-	Arfgef3	protein_coding	chromosome	ARFGEF family member 3 [Source:MGI Symbol;Acc:MGI:106387]	Arfgef3	215821
ENSMUSG00000104420	180.574	-0.134245	0.266987	0.0110793	0.36121	7	36426602	36428987	2386	+	E230020A03Rik	TEC	chromosome	RIKEN cDNA E230020A03 gene [Source:MGI Symbol;Acc:MGI:2442139]	E230020A03Rik	NA
ENSMUSG00000014243	90.4037	0.128393	0.292467	0.0110909	0.36121	11	62158050	62172201	14152	-	Zswim7	protein_coding	chromosome	zinc finger SWIM-type containing 7 [Source:MGI Symbol;Acc:MGI:1916997]	Zswim7	69747
ENSMUSG00000103220	75.108	-0.124713	0.313144	0.0110977	0.36121	6	31122063	31124354	2292	-	Gm37728	TEC	chromosome	predicted gene, 37728 [Source:MGI Symbol;Acc:MGI:5610956]	Gm37728	NA
ENSMUSG00000037426	496.577	-0.13513	0.259473	0.0111565	0.36254	5	33021045	33151580	130536	+	Depdc5	protein_coding	chromosome	DEP domain containing 5 [Source:MGI Symbol;Acc:MGI:2141101]	Depdc5	277854
ENSMUSG00000032565	362.423	0.136158	0.230113	0.0111817	0.362779	9	105006102	105009023	2922	-	Nudt16	protein_coding	chromosome	nudix (nucleoside diphosphate linked moiety X)-type motif 16 [Source:MGI Symbol;Acc:MGI:1922936]	Nudt16	75686
ENSMUSG00000021611	31.2382	0.117565	0.383289	0.0112011	0.362791	13	73775030	73797962	22933	+	Tert	protein_coding	chromosome	telomerase reverse transcriptase [Source:MGI Symbol;Acc:MGI:1202709]	Tert	21752
ENSMUSG00000029504	256.973	0.133945	0.262498	0.0112356	0.362791	5	110801317	110808362	7046	+	Ddx51	protein_coding	chromosome	DEAD box helicase 51 [Source:MGI Symbol;Acc:MGI:1916913]	Ddx51	69663
ENSMUSG00000041272	381.073	0.136338	0.243293	0.0112356	0.362791	4	6686353	6991557	305205	-	Tox	protein_coding	chromosome	thymocyte selection-associated high mobility group box [Source:MGI Symbol;Acc:MGI:2181659]	Tox	252838
ENSMUSG00000028681	143.52	-0.133007	0.26581	0.0112673	0.363236	4	116953272	116973298	20027	+	Ptch2	protein_coding	chromosome	patched 2 [Source:MGI Symbol;Acc:MGI:1095405]	Ptch2	19207
ENSMUSG00000044629	180.511	-0.132513	0.26737	0.0112866	0.363283	11	17001586	17029371	27786	+	Cnrip1	protein_coding	chromosome	cannabinoid receptor interacting protein 1 [Source:MGI Symbol;Acc:MGI:1917505]	Cnrip1	380686
ENSMUSG00000028076	279.91	0.124018	0.306747	0.0113179	0.363479	3	86903141	86906748	3608	-	Cd1d1	protein_coding	chromosome	CD1d1 antigen [Source:MGI Symbol;Acc:MGI:107674]	Cd1d1	12479
ENSMUSG00000039062	1595.5	0.134916	0.227605	0.0113398	0.363479	7	79471551	79510807	39257	-	Anpep	protein_coding	chromosome	alanyl (membrane) aminopeptidase [Source:MGI Symbol;Acc:MGI:5000466]	Anpep	16790
ENSMUSG00000055681	899.641	0.126916	0.197828	0.0114107	0.364137	8	70755168	70765643	10476	+	Cope	protein_coding	chromosome	coatomer protein complex, subunit epsilon [Source:MGI Symbol;Acc:MGI:1891702]	Cope	59042
ENSMUSG00000042918	144.485	0.12708	0.278189	0.0116618	0.370659	7	45289401	45295945	6545	+	Mamstr	protein_coding	chromosome	MEF2 activating motif and SAP domain containing transcriptional regulator [Source:MGI Symbol;Acc:MGI:1921740]	Mamstr	74490
ENSMUSG00000021774	652.283	-0.128017	0.20573	0.0117411	0.371461	14	4137837	4186974	49138	+	Ube2e1	protein_coding	chromosome	ubiquitin-conjugating enzyme E2E 1 [Source:MGI Symbol;Acc:MGI:107411]	Ube2e1	22194
ENSMUSG00000037239	91.0934	0.122572	0.295106	0.0117863	0.37218	7	28858254	28869836	11583	-	Spred3	protein_coding	chromosome	sprouty-related EVH1 domain containing 3 [Source:MGI Symbol;Acc:MGI:2142186]	Spred3	101809
ENSMUSG00000027326	56.8284	0.119239	0.312544	0.0118672	0.373679	2	118877600	118935982	58383	+	Knl1	protein_coding	chromosome	kinetochore scaffold 1 [Source:MGI Symbol;Acc:MGI:1923714]	Knl1	76464
ENSMUSG00000038215	133.419	-0.127474	0.268994	0.0118979	0.374006	8	56984557	57004082	19526	-	Cep44	protein_coding	chromosome	centrosomal protein 44 [Source:MGI Symbol;Acc:MGI:3525111]	Cep44	382010
ENSMUSG00000041642	180.526	-0.126905	0.270884	0.0119144	0.374006	1	136059127	136105736	46610	+	Kif21b	protein_coding	chromosome	kinesin family member 21B [Source:MGI Symbol;Acc:MGI:109234]	Kif21b	16565
ENSMUSG00000030788	4093.69	-0.114848	0.17471	0.0120301	0.375784	7	110399639	110443664	44026	-	Rnf141	protein_coding	chromosome	ring finger protein 141 [Source:MGI Symbol;Acc:MGI:1914400]	Rnf141	67150
ENSMUSG00000027350	61.9607	-0.110993	0.391734	0.0120532	0.375784	2	132623198	132636999	13802	+	Chgb	protein_coding	chromosome	chromogranin B [Source:MGI Symbol;Acc:MGI:88395]	Chgb	12653
ENSMUSG00000025374	656.817	0.129252	0.217373	0.0120814	0.375784	10	128237264	128247361	10098	-	Nabp2	protein_coding	chromosome	nucleic acid binding protein 2 [Source:MGI Symbol;Acc:MGI:1917167]	Nabp2	69917
ENSMUSG00000020102	661.431	-0.130148	0.248013	0.0121031	0.375784	10	125055139	125225334	170196	-	Slc16a7	protein_coding	chromosome	solute carrier family 16 (monocarboxylic acid transporters), member 7 [Source:MGI Symbol;Acc:MGI:1330284]	Slc16a7	20503
ENSMUSG00000089704	294.333	0.1305	0.241729	0.0121446	0.375784	8	124958130	125072463	114334	+	Galnt2	protein_coding	chromosome	polypeptide N-acetylgalactosaminyltransferase 2 [Source:MGI Symbol;Acc:MGI:894694]	Galnt2	108148
ENSMUSG00000097816	36.3589	-0.113671	0.350464	0.0121467	0.375784	6	89281612	89304603	22992	+	Gm26811	lncRNA	chromosome	predicted gene, 26811 [Source:MGI Symbol;Acc:MGI:5477305]	Gm26811	NA
ENSMUSG00000102976	640.919	-0.130348	0.238799	0.0121945	0.375784	1	133547600	133589118	41519	-	Zc3h11a	protein_coding	chromosome	zinc finger CCCH type containing 11A [Source:MGI Symbol;Acc:MGI:1917829]	Zc3h11a	70579
ENSMUSG00000060681	1215.21	-0.125608	0.20474	0.0122029	0.375784	X	55655117	55709590	54474	+	Slc9a6	protein_coding	chromosome	solute carrier family 9 (sodium/hydrogen exchanger), member 6 [Source:MGI Symbol;Acc:MGI:2443511]	Slc9a6	236794
ENSMUSG00000116626	56.8549	-0.114502	0.332339	0.0122573	0.376619	16	31579784	31585002	5219	+	Gm49705	TEC	chromosome	predicted gene, 49705 [Source:MGI Symbol;Acc:MGI:6215167]	Gm49705	NA
ENSMUSG00000033981	35.6121	-0.103215	0.441536	0.0123029	0.376881	3	80588757	80710142	121386	-	Gria2	protein_coding	chromosome	glutamate receptor, ionotropic, AMPA2 (alpha 2) [Source:MGI Symbol;Acc:MGI:95809]	Gria2	14800
ENSMUSG00000079036	592.339	-0.126044	0.210138	0.0124235	0.378211	12	87472610	87490787	18178	-	Alkbh1	protein_coding	chromosome	alkB homolog 1, histone H2A dioxygenase [Source:MGI Symbol;Acc:MGI:2384034]	Alkbh1	c(654309, 211064)
ENSMUSG00000056201	4476.6	0.111035	0.169448	0.012432	0.378211	19	5540483	5545229	4747	+	Cfl1	protein_coding	chromosome	cofilin 1, non-muscle [Source:MGI Symbol;Acc:MGI:101757]	Cfl1	12631
ENSMUSG00000002588	234.34	-0.126529	0.255783	0.0124482	0.378211	6	5168090	5193946	25857	-	Pon1	protein_coding	chromosome	paraoxonase 1 [Source:MGI Symbol;Acc:MGI:103295]	Pon1	18979
ENSMUSG00000060803	946.703	0.121482	0.196095	0.0125328	0.379012	19	4085407	4087985	2579	-	Gstp1	protein_coding	chromosome	glutathione S-transferase, pi 1 [Source:MGI Symbol;Acc:MGI:95865]	Gstp1	14870
ENSMUSG00000087367	132.858	0.123261	0.26743	0.0125404	0.379012	19	45737947	45740749	2803	+	Gm15491	lncRNA	chromosome	predicted gene 15491 [Source:MGI Symbol;Acc:MGI:3782937]	Gm15491	NA
ENSMUSG00000019433	101.162	-0.120777	0.277119	0.0125714	0.379384	8	84379306	84391323	12018	+	Gipc1	protein_coding	chromosome	GIPC PDZ domain containing family, member 1 [Source:MGI Symbol;Acc:MGI:1926252]	Gipc1	67903
ENSMUSG00000045038	1083.18	0.124637	0.208247	0.0126331	0.379757	17	86475213	86965347	490135	+	Prkce	protein_coding	chromosome	protein kinase C, epsilon [Source:MGI Symbol;Acc:MGI:97599]	Prkce	18754
ENSMUSG00000068735	433.257	0.126535	0.217539	0.0126399	0.379757	2	93017893	93032104	14212	+	Trp53i11	protein_coding	chromosome	transformation related protein 53 inducible protein 11 [Source:MGI Symbol;Acc:MGI:2670995]	Trp53i11	277414
ENSMUSG00000108557	48.7548	-0.112206	0.32933	0.0126789	0.380367	7	75210362	75213542	3181	+	Gm44835	TEC	chromosome	predicted gene 44835 [Source:MGI Symbol;Acc:MGI:5753411]	Gm44835	NA
ENSMUSG00000062012	53.4091	0.112972	0.318534	0.0127328	0.381421	17	23794818	23818461	23644	-	Zfp13	protein_coding	chromosome	zinc finger protein 13 [Source:MGI Symbol;Acc:MGI:99159]	Zfp13	22654
ENSMUSG00000034248	676.213	-0.125967	0.219009	0.0128049	0.382451	14	69479297	69522561	43265	-	Slc25a37	protein_coding	chromosome	solute carrier family 25, member 37 [Source:MGI Symbol;Acc:MGI:1914962]	Slc25a37	67712
ENSMUSG00000092035	581.287	0.125979	0.221127	0.01286	0.383535	6	4747306	4760517	13212	+	Peg10	protein_coding	chromosome	paternally expressed 10 [Source:MGI Symbol;Acc:MGI:2157785]	Peg10	170676
ENSMUSG00000006005	6349.71	0.107907	0.165945	0.0128963	0.384053	1	150268589	150325686	57098	+	Tpr	protein_coding	chromosome	translocated promoter region, nuclear basket protein [Source:MGI Symbol;Acc:MGI:1922066]	Tpr	108989
ENSMUSG00000017760	2790.7	0.110429	0.171795	0.0129326	0.384571	2	164674793	164682952	8160	+	Ctsa	protein_coding	chromosome	cathepsin A [Source:MGI Symbol;Acc:MGI:97748]	Ctsa	19025
ENSMUSG00000117679	129.093	-0.119667	0.270265	0.0129748	0.385261	18	36804207	36812419	8213	-	Apbb3	protein_coding	chromosome	amyloid beta (A4) precursor protein-binding, family B, member 3 [Source:MGI Symbol;Acc:MGI:108404]	Apbb3	225372
ENSMUSG00000021062	36.3329	-0.107263	0.360951	0.0130852	0.38776	12	76844734	76869682	24949	-	Rab15	protein_coding	chromosome	RAB15, member RAS oncogene family [Source:MGI Symbol;Acc:MGI:1916865]	Rab15	104886
ENSMUSG00000048772	144.941	0.117485	0.274772	0.0131517	0.388807	4	117109148	117125779	16632	+	Tmem53	protein_coding	chromosome	transmembrane protein 53 [Source:MGI Symbol;Acc:MGI:1916027]	Tmem53	68777
ENSMUSG00000110631	251.163	0.124235	0.242023	0.0131786	0.388838	8	122559986	122567917	7932	+	Gm42047	lncRNA	chromosome	predicted gene, 42047 [Source:MGI Symbol;Acc:MGI:5624932]	Gm42047	NA
ENSMUSG00000043831	157.255	-0.123046	0.249169	0.013191	0.388838	7	66872292	66957078	84787	+	Lysmd4	protein_coding	chromosome	LysM, putative peptidoglycan-binding, domain containing 4 [Source:MGI Symbol;Acc:MGI:1922349]	Lysmd4	75099
ENSMUSG00000022701	166.445	-0.118787	0.26669	0.0132422	0.38893	16	43710163	43784677	74515	+	Ccdc191	protein_coding	chromosome	coiled-coil domain containing 191 [Source:MGI Symbol;Acc:MGI:1922661]	Ccdc191	212153
ENSMUSG00000039648	102.557	0.118064	0.269065	0.0132673	0.38893	2	30075136	30095859	20724	-	Kyat1	protein_coding	chromosome	kynurenine aminotransferase 1 [Source:MGI Symbol;Acc:MGI:1917516]	Kyat1	70266
ENSMUSG00000022383	164.707	-0.109801	0.316375	0.01332	0.38893	15	85619184	85687020	67837	+	Ppara	protein_coding	chromosome	peroxisome proliferator activated receptor alpha [Source:MGI Symbol;Acc:MGI:104740]	Ppara	19013
ENSMUSG00000032387	148.509	0.110226	0.312111	0.0133284	0.38893	9	65536930	65567810	30881	+	Rbpms2	protein_coding	chromosome	RNA binding protein with multiple splicing 2 [Source:MGI Symbol;Acc:MGI:1919223]	Rbpms2	71973
ENSMUSG00000028259	35.6256	-0.107088	0.345551	0.0133361	0.38893	4	25199908	25242876	42969	-	Fhl5	protein_coding	chromosome	four and a half LIM domains 5 [Source:MGI Symbol;Acc:MGI:1913192]	Fhl5	57756
ENSMUSG00000071072	2567.73	-0.121522	0.208096	0.0133473	0.38893	10	127894823	127913141	18319	+	Ptges3	protein_coding	chromosome	prostaglandin E synthase 3 [Source:MGI Symbol;Acc:MGI:1929282]	Ptges3	56351
ENSMUSG00000033460	319.745	-0.123086	0.219605	0.0134306	0.390236	X	133618712	133622666	3955	+	Armcx1	protein_coding	chromosome	armadillo repeat containing, X-linked 1 [Source:MGI Symbol;Acc:MGI:1925498]	Armcx1	78248
ENSMUSG00000026110	440.956	-0.121101	0.24987	0.0134893	0.391375	1	37478421	37580097	101677	-	Mgat4a	protein_coding	chromosome	mannoside acetylglucosaminyltransferase 4, isoenzyme A [Source:MGI Symbol;Acc:MGI:2662992]	Mgat4a	269181
ENSMUSG00000113835	55.102	-0.106005	0.347438	0.0135083	0.391375	12	105866100	105868409	2310	+	Gm19554	lncRNA	chromosome	predicted gene, 19554 [Source:MGI Symbol;Acc:MGI:5011739]	Gm19554	NA
ENSMUSG00000007041	860.948	0.116202	0.191769	0.0135346	0.391529	17	35268942	35277725	8784	+	Clic1	protein_coding	chromosome	chloride intracellular channel 1 [Source:MGI Symbol;Acc:MGI:2148924]	Clic1	114584
ENSMUSG00000104094	38.3969	-0.106939	0.331773	0.0135751	0.391529	9	101065797	101068481	2685	-	Gm37314	TEC	chromosome	predicted gene, 37314 [Source:MGI Symbol;Acc:MGI:5610542]	Gm37314	NA
ENSMUSG00000073489	359.254	-0.122385	0.220109	0.0135936	0.391529	1	173574859	173594509	19651	-	Ifi204	protein_coding	chromosome	interferon activated gene 204 [Source:MGI Symbol;Acc:MGI:96429]	Ifi204	15951
ENSMUSG00000006574	28.7748	-0.101608	0.390726	0.0136044	0.391529	11	102239650	102257029	17380	-	Slc4a1	protein_coding	chromosome	solute carrier family 4 (anion exchanger), member 1 [Source:MGI Symbol;Acc:MGI:109393]	Slc4a1	20533
ENSMUSG00000022386	76.1066	-0.110768	0.294416	0.0136495	0.391555	15	85763513	85781595	18083	+	Trmu	protein_coding	chromosome	tRNA 5-methylaminomethyl-2-thiouridylate methyltransferase [Source:MGI Symbol;Acc:MGI:1919276]	Trmu	72026
ENSMUSG00000024479	27.9197	-0.103981	0.357413	0.0137381	0.393499	15	54434588	54466243	31656	+	Mal2	protein_coding	chromosome	mal, T cell differentiation protein 2 [Source:MGI Symbol;Acc:MGI:2146021]	Mal2	105853
ENSMUSG00000032401	795.593	-0.120882	0.21389	0.013756	0.393499	9	64024429	64045400	20972	+	Lctl	protein_coding	chromosome	lactase-like [Source:MGI Symbol;Acc:MGI:2183549]	Lctl	235435
ENSMUSG00000074676	126.845	0.113606	0.27465	0.0137884	0.393668	2	152773818	152775128	1311	-	Foxs1	protein_coding	chromosome	forkhead box S1 [Source:MGI Symbol;Acc:MGI:95546]	Foxs1	14239
ENSMUSG00000044037	188.006	-0.110884	0.287726	0.0138213	0.393668	9	110708938	110729598	20661	+	Als2cl	protein_coding	chromosome	ALS2 C-terminal like [Source:MGI Symbol;Acc:MGI:2447532]	Als2cl	235633
ENSMUSG00000029838	1186.3	0.112557	0.184381	0.0138394	0.393668	6	36691864	36787155	95292	-	Ptn	protein_coding	chromosome	pleiotrophin [Source:MGI Symbol;Acc:MGI:97804]	Ptn	19242
ENSMUSG00000028967	3289.08	-0.102879	0.16149	0.0139061	0.394386	4	150938376	150953349	14974	+	Errfi1	protein_coding	chromosome	ERBB receptor feedback inhibitor 1 [Source:MGI Symbol;Acc:MGI:1921405]	Errfi1	74155
ENSMUSG00000004267	327.507	-0.116466	0.258962	0.0139203	0.394386	6	124737016	124746636	9621	-	Eno2	protein_coding	chromosome	enolase 2, gamma neuronal [Source:MGI Symbol;Acc:MGI:95394]	Eno2	13807
ENSMUSG00000032649	283.43	-0.121187	0.228057	0.0139229	0.394386	1	152275581	152386446	110866	+	Colgalt2	protein_coding	chromosome	collagen beta(1-O)galactosyltransferase 2 [Source:MGI Symbol;Acc:MGI:2138232]	Colgalt2	269132
ENSMUSG00000030935	118.707	-0.114476	0.266086	0.0139689	0.394588	7	119360146	119386736	26591	+	Acsm3	protein_coding	chromosome	acyl-CoA synthetase medium-chain family member 3 [Source:MGI Symbol;Acc:MGI:99538]	Acsm3	20216
ENSMUSG00000026042	2663.99	0.106424	0.170343	0.0140213	0.395519	1	45413481	45542442	128962	-	Col5a2	protein_coding	chromosome	collagen, type V, alpha 2 [Source:MGI Symbol;Acc:MGI:88458]	Col5a2	12832
ENSMUSG00000070282	20.5692	0.0986065	0.393343	0.0140921	0.396413	9	109657011	109661774	4764	-	3000002C10Rik	transcribed_processed_pseudogene	chromosome	RIKEN cDNA 3000002C10 gene [Source:MGI Symbol;Acc:MGI:3036226]	3000002C10Rik	NA
ENSMUSG00000100235	95.7673	0.105346	0.317692	0.014131	0.396706	13	67217463	67256668	39206	-	Gm28557	protein_coding	chromosome	predicted gene 28557 [Source:MGI Symbol;Acc:MGI:5579263]	Gm28557	NA
ENSMUSG00000029120	55.337	-0.102562	0.348814	0.014151	0.396706	5	37025857	37112422	86566	+	Ppp2r2c	protein_coding	chromosome	protein phosphatase 2, regulatory subunit B, gamma [Source:MGI Symbol;Acc:MGI:2442660]	Ppp2r2c	269643
ENSMUSG00000103739	68.5392	-0.104989	0.319802	0.0141611	0.396706	1	160742894	160746471	3578	+	Gm37653	TEC	chromosome	predicted gene, 37653 [Source:MGI Symbol;Acc:MGI:5610881]	Gm37653	NA
ENSMUSG00000103818	147.102	-0.111507	0.272015	0.0142511	0.397581	1	153159596	153162936	3341	-	Gm38009	TEC	chromosome	predicted gene, 38009 [Source:MGI Symbol;Acc:MGI:5611237]	Gm38009	NA
ENSMUSG00000107029	20.7854	-0.0982563	0.38573	0.0143214	0.398425	5	135642683	135646153	3471	-	Gm43123	TEC	chromosome	predicted gene 43123 [Source:MGI Symbol;Acc:MGI:5663260]	Gm43123	NA
ENSMUSG00000017390	433.785	-0.0976287	0.390581	0.0143351	0.398425	11	78213794	78218607	4814	+	Aldoc	protein_coding	chromosome	aldolase C, fructose-bisphosphate [Source:MGI Symbol;Acc:MGI:101863]	Aldoc	11676
ENSMUSG00000021301	46.9608	-0.101502	0.350278	0.0143402	0.398425	13	14401023	14697813	296791	-	Hecw1	protein_coding	chromosome	HECT, C2 and WW domain containing E3 ubiquitin protein ligase 1 [Source:MGI Symbol;Acc:MGI:2444115]	Hecw1	94253
ENSMUSG00000000560	76.9048	-0.103171	0.328764	0.0143638	0.398537	5	71114940	71253192	138253	-	Gabra2	protein_coding	chromosome	gamma-aminobutyric acid (GABA) A receptor, subunit alpha 2 [Source:MGI Symbol;Acc:MGI:95614]	Gabra2	14395
ENSMUSG00000043629	279.12	-0.116422	0.24714	0.0143996	0.398985	1	52961483	53059338	97856	-	1700019D03Rik	protein_coding	chromosome	RIKEN cDNA 1700019D03 gene [Source:MGI Symbol;Acc:MGI:1914330]	1700019D03Rik	67080
ENSMUSG00000093938	93.404	0.111479	0.26504	0.014536	0.401667	11	79405882	79414588	8707	-	Evi2b	protein_coding	chromosome	ecotropic viral integration site 2b [Source:MGI Symbol;Acc:MGI:1890682]	Evi2b	216984
ENSMUSG00000032478	68.238	-0.103034	0.318463	0.0145839	0.402445	9	109661817	109672184	10368	+	Nme6	protein_coding	chromosome	NME/NM23 nucleoside diphosphate kinase 6 [Source:MGI Symbol;Acc:MGI:1861676]	Nme6	54369
ENSMUSG00000038717	2453.22	0.112504	0.192265	0.0146516	0.403764	9	44823855	44832040	8186	-	Atp5l	protein_coding	chromosome	ATP synthase, H+ transporting, mitochondrial F0 complex, subunit G [Source:MGI Symbol;Acc:MGI:1351597]	Atp5l	27425
ENSMUSG00000042857	54.6598	0.104021	0.301497	0.0147532	0.404915	13	94492347	94495431	3085	-	Gm9776	lncRNA	chromosome	predicted gene 9776 [Source:MGI Symbol;Acc:MGI:3641792]	Gm9776	328309
ENSMUSG00000023064	3553.84	0.105315	0.173266	0.0148217	0.406247	14	34092231	34096746	4516	-	Sncg	protein_coding	chromosome	synuclein, gamma [Source:MGI Symbol;Acc:MGI:1298397]	Sncg	20618
ENSMUSG00000027469	53.6442	0.102331	0.312036	0.014864	0.406448	2	152689884	152737241	47358	+	Tpx2	protein_coding	chromosome	TPX2, microtubule-associated [Source:MGI Symbol;Acc:MGI:1919369]	Tpx2	72119
ENSMUSG00000093674	9748.74	0.0956643	0.151104	0.0148691	0.406448	10	128383983	128385174	1192	-	Rpl41	protein_coding	chromosome	ribosomal protein L41 [Source:MGI Symbol;Acc:MGI:1915195]	Rpl41	67945
ENSMUSG00000055235	34.7859	-0.0997382	0.334021	0.0149957	0.406982	5	24916736	24935725	18990	-	Wdr86	protein_coding	chromosome	WD repeat domain 86 [Source:MGI Symbol;Acc:MGI:1915466]	Wdr86	269633
ENSMUSG00000036896	741.657	0.112829	0.197691	0.0150013	0.406982	4	136617115	136620376	3262	-	C1qc	protein_coding	chromosome	complement component 1, q subcomponent, C chain [Source:MGI Symbol;Acc:MGI:88225]	C1qc	12262
ENSMUSG00000028341	117.244	0.105782	0.279046	0.0150671	0.406982	4	48045153	48086447	41295	+	Nr4a3	protein_coding	chromosome	nuclear receptor subfamily 4, group A, member 3 [Source:MGI Symbol;Acc:MGI:1352457]	Nr4a3	18124
ENSMUSG00000035105	193.397	-0.114834	0.235896	0.0150959	0.406982	12	54225767	54250646	24880	-	Egln3	protein_coding	chromosome	egl-9 family hypoxia-inducible factor 3 [Source:MGI Symbol;Acc:MGI:1932288]	Egln3	112407
ENSMUSG00000085433	25.3219	-0.0978338	0.350799	0.0151034	0.406982	5	124249172	124250327	1156	-	Gm16001	lncRNA	chromosome	predicted gene 16001 [Source:MGI Symbol;Acc:MGI:3802119]	Gm16001	NA
ENSMUSG00000078919	233.633	-0.114463	0.237935	0.0151065	0.406982	2	168050968	168072511	21544	-	Dpm1	protein_coding	chromosome	dolichol-phosphate (beta-D) mannosyltransferase 1 [Source:MGI Symbol;Acc:MGI:1330239]	Dpm1	13480
ENSMUSG00000105212	57.8878	-0.101713	0.307081	0.0151071	0.406982	5	141301520	141303889	2370	-	Gm43557	TEC	chromosome	predicted gene 43557 [Source:MGI Symbol;Acc:MGI:5663694]	Gm43557	NA
ENSMUSG00000028653	172.077	-0.110225	0.256462	0.0151433	0.406982	4	122910390	122948742	38353	+	Trit1	protein_coding	chromosome	tRNA isopentenyltransferase 1 [Source:MGI Symbol;Acc:MGI:1914216]	Trit1	66966
ENSMUSG00000021482	1356.68	-0.107038	0.180348	0.0151505	0.406982	13	64423094	64460524	37431	-	Prxl2c	protein_coding	chromosome	peroxiredoxin like 2C [Source:MGI Symbol;Acc:MGI:1913379]	Prxl2c	66129
ENSMUSG00000052957	792.313	-0.115442	0.218163	0.0151606	0.406982	13	60322219	60325179	2961	-	Gas1	protein_coding	chromosome	growth arrest specific 1 [Source:MGI Symbol;Acc:MGI:95655]	Gas1	14451
ENSMUSG00000034652	89.0819	0.106118	0.273587	0.0152035	0.406982	11	114780867	114795480	14614	+	Cd300a	protein_coding	chromosome	CD300A molecule [Source:MGI Symbol;Acc:MGI:2443411]	Cd300a	217303
ENSMUSG00000040537	861.513	-0.110727	0.192359	0.015207	0.406982	5	8122352	8418160	295809	-	Adam22	protein_coding	chromosome	a disintegrin and metallopeptidase domain 22 [Source:MGI Symbol;Acc:MGI:1340046]	Adam22	11496
ENSMUSG00000114617	89.964	-0.101754	0.301527	0.0152318	0.406982	13	36436342	36440903	4562	+	Gm48766	TEC	chromosome	predicted gene, 48766 [Source:MGI Symbol;Acc:MGI:6098453]	Gm48766	NA
ENSMUSG00000024743	154.484	-0.108286	0.262329	0.0152493	0.406982	19	10366454	10430544	64091	+	Syt7	protein_coding	chromosome	synaptotagmin VII [Source:MGI Symbol;Acc:MGI:1859545]	Syt7	54525
ENSMUSG00000041278	1179.87	-0.105623	0.178303	0.0153902	0.410024	11	43620339	43638835	18497	-	Ttc1	protein_coding	chromosome	tetratricopeptide repeat domain 1 [Source:MGI Symbol;Acc:MGI:1914077]	Ttc1	66827
ENSMUSG00000038179	152.847	0.106564	0.266136	0.0154203	0.410024	1	171459971	171480603	20633	-	Slamf7	protein_coding	chromosome	SLAM family member 7 [Source:MGI Symbol;Acc:MGI:1922595]	Slamf7	75345
ENSMUSG00000046079	1029.92	0.110769	0.19532	0.0154437	0.410024	5	105847835	105980302	132468	+	Lrrc8d	protein_coding	chromosome	leucine rich repeat containing 8D [Source:MGI Symbol;Acc:MGI:1922368]	Lrrc8d	231549
ENSMUSG00000000131	1245.4	0.112127	0.201651	0.0154737	0.410024	7	125700887	125799673	98787	-	Xpo6	protein_coding	chromosome	exportin 6 [Source:MGI Symbol;Acc:MGI:2429950]	Xpo6	74204
ENSMUSG00000034243	3696.65	0.10646	0.181701	0.0155156	0.410024	16	36695502	36753447	57946	+	Golgb1	protein_coding	chromosome	golgi autoantigen, golgin subfamily b, macrogolgin 1 [Source:MGI Symbol;Acc:MGI:1099447]	Golgb1	224139
ENSMUSG00000021190	528.792	0.111928	0.20351	0.0156369	0.411915	12	102360343	102406072	45730	-	Lgmn	protein_coding	chromosome	legumain [Source:MGI Symbol;Acc:MGI:1330838]	Lgmn	19141
ENSMUSG00000071656	726.545	-0.11112	0.201348	0.0157549	0.412854	19	8828132	8831273	3142	+	Lrrn4cl	protein_coding	chromosome	LRRN4 C-terminal like [Source:MGI Symbol;Acc:MGI:1916102]	Lrrn4cl	68852
ENSMUSG00000063445	40.0965	-0.0974156	0.321872	0.0157592	0.412854	16	4527923	4537220	9298	-	Nmral1	protein_coding	chromosome	NmrA-like family domain containing 1 [Source:MGI Symbol;Acc:MGI:1915074]	Nmral1	67824
ENSMUSG00000032485	1616.08	0.112382	0.210007	0.0157815	0.412854	9	110162356	110214018	51663	+	Scap	protein_coding	chromosome	SREBF chaperone [Source:MGI Symbol;Acc:MGI:2135958]	Scap	235623
ENSMUSG00000084960	68.3695	-0.102903	0.274457	0.0158342	0.412854	8	41470505	41477253	6749	+	B430010I23Rik	lncRNA	chromosome	RIKEN cDNA B430010I23 gene [Source:MGI Symbol;Acc:MGI:1926099]	B430010I23Rik	NA
ENSMUSG00000049658	1894.51	-0.109188	0.194041	0.0158416	0.412854	13	100154502	100240578	86077	-	Bdp1	protein_coding	chromosome	B double prime 1, subunit of RNA polymerase III transcription initiation factor IIIB [Source:MGI Symbol;Acc:MGI:1347077]	Bdp1	544971
ENSMUSG00000021066	514.186	-0.112464	0.215539	0.0158803	0.412854	12	69939388	70013191	73804	+	Atl1	protein_coding	chromosome	atlastin GTPase 1 [Source:MGI Symbol;Acc:MGI:1921241]	Atl1	73991
ENSMUSG00000104369	144.69	-0.11021	0.24009	0.0158962	0.412854	5	136558450	136565331	6882	-	Gm38082	TEC	chromosome	predicted gene, 38082 [Source:MGI Symbol;Acc:MGI:5611310]	Gm38082	NA
ENSMUSG00000044348	101.593	0.101991	0.271605	0.0161459	0.417212	X	135881865	135939051	57187	-	Slc25a53	protein_coding	chromosome	solute carrier family 25, member 53 [Source:MGI Symbol;Acc:MGI:1914312]	Slc25a53	67062
ENSMUSG00000022967	1450.08	0.10908	0.197607	0.0161462	0.417212	16	91282126	91304329	22204	+	Ifnar1	protein_coding	chromosome	interferon (alpha and beta) receptor 1 [Source:MGI Symbol;Acc:MGI:107658]	Ifnar1	15975
ENSMUSG00000064120	735.746	0.109871	0.204281	0.0162849	0.418765	17	49735390	49762463	27074	+	Mocs1	protein_coding	chromosome	molybdenum cofactor synthesis 1 [Source:MGI Symbol;Acc:MGI:1928904]	Mocs1	56738
ENSMUSG00000106643	90.7503	-0.102047	0.265984	0.0163738	0.418765	5	107279984	107283554	3571	-	Gm43422	TEC	chromosome	predicted gene 43422 [Source:MGI Symbol;Acc:MGI:5663559]	Gm43422	NA
ENSMUSG00000021998	936.441	0.106776	0.191096	0.0163931	0.418765	14	75368541	75468282	99742	+	Lcp1	protein_coding	chromosome	lymphocyte cytosolic protein 1 [Source:MGI Symbol;Acc:MGI:104808]	Lcp1	18826
ENSMUSG00000045275	38.9325	-0.0953206	0.315982	0.0163948	0.418765	16	95959607	95993471	33865	-	Lca5l	protein_coding	chromosome	Leber congenital amaurosis 5-like [Source:MGI Symbol;Acc:MGI:3041157]	Lca5l	385668
ENSMUSG00000021319	2612.75	-0.108662	0.199853	0.0164241	0.418765	13	19807274	19817164	9891	+	Sfrp4	protein_coding	chromosome	secreted frizzled-related protein 4 [Source:MGI Symbol;Acc:MGI:892010]	Sfrp4	20379
ENSMUSG00000026623	2127.43	0.109251	0.231704	0.016442	0.418765	1	191449946	191516367	66422	+	Lpgat1	protein_coding	chromosome	lysophosphatidylglycerol acyltransferase 1 [Source:MGI Symbol;Acc:MGI:2446186]	Lpgat1	226856
ENSMUSG00000015243	2190.15	0.104237	0.182781	0.0164451	0.418765	4	53030787	53159895	129109	-	Abca1	protein_coding	chromosome	ATP-binding cassette, sub-family A (ABC1), member 1 [Source:MGI Symbol;Acc:MGI:99607]	Abca1	11303
ENSMUSG00000044533	4286.56	0.09935	0.168869	0.0164582	0.418765	17	24937090	24940903	3814	+	Rps2	protein_coding	chromosome	ribosomal protein S2 [Source:MGI Symbol;Acc:MGI:105110]	Rps2	16898
ENSMUSG00000105084	25.3766	-0.0927551	0.342201	0.0164649	0.418765	5	108746387	108748492	2106	-	Gm43365	TEC	chromosome	predicted gene 43365 [Source:MGI Symbol;Acc:MGI:5663502]	Gm43365	NA
ENSMUSG00000103303	48.3561	-0.0980386	0.287613	0.0164743	0.418765	1	156683787	156686429	2643	-	Gm37802	TEC	chromosome	predicted gene, 37802 [Source:MGI Symbol;Acc:MGI:5611030]	Gm37802	NA
ENSMUSG00000039533	183.635	-0.105172	0.249584	0.0164979	0.418838	5	142548113	142594555	46443	-	Mmd2	protein_coding	chromosome	monocyte to macrophage differentiation-associated 2 [Source:MGI Symbol;Acc:MGI:1922354]	Mmd2	75104
ENSMUSG00000041423	945.801	0.103483	0.181317	0.016554	0.419218	3	88271891	88275848	3958	+	Paqr6	protein_coding	chromosome	progestin and adipoQ receptor family member VI [Source:MGI Symbol;Acc:MGI:1916207]	Paqr6	68957
ENSMUSG00000033105	2546.08	-0.0992813	0.16979	0.0166312	0.420477	10	76367422	76392972	25551	+	Lss	protein_coding	chromosome	lanosterol synthase [Source:MGI Symbol;Acc:MGI:1336155]	Lss	16987
ENSMUSG00000023032	154.847	-0.0994632	0.273413	0.0166452	0.420477	15	100659628	100721849	62222	+	Slc4a8	protein_coding	chromosome	solute carrier family 4 (anion exchanger), member 8 [Source:MGI Symbol;Acc:MGI:1928745]	Slc4a8	59033
ENSMUSG00000028057	620.873	0.104992	0.187799	0.0167104	0.420482	3	88624145	88638356	14212	+	Rit1	protein_coding	chromosome	Ras-like without CAAX 1 [Source:MGI Symbol;Acc:MGI:108053]	Rit1	19769
ENSMUSG00000028035	1946.63	-0.102645	0.18014	0.0167305	0.420482	3	151884148	151915939	31792	-	Dnajb4	protein_coding	chromosome	DnaJ heat shock protein family (Hsp40) member B4 [Source:MGI Symbol;Acc:MGI:1914285]	Dnajb4	67035
ENSMUSG00000034310	31.939	0.0922908	0.333982	0.0167663	0.420482	5	127858694	128510141	651448	-	Tmem132d	protein_coding	chromosome	transmembrane protein 132D [Source:MGI Symbol;Acc:MGI:3044963]	Tmem132d	243274
ENSMUSG00000041235	563.51	0.109047	0.219486	0.0167838	0.420482	4	8690406	8867659	177254	+	Chd7	protein_coding	chromosome	chromodomain helicase DNA binding protein 7 [Source:MGI Symbol;Acc:MGI:2444748]	Chd7	320790
ENSMUSG00000020590	2957.32	-0.102277	0.179448	0.0167864	0.420482	12	35097185	35197478	100294	+	Snx13	protein_coding	chromosome	sorting nexin 13 [Source:MGI Symbol;Acc:MGI:2661416]	Snx13	217463
ENSMUSG00000053841	740.335	0.104139	0.185576	0.0167936	0.420482	4	129519871	129534858	14988	-	Txlna	protein_coding	chromosome	taxilin alpha [Source:MGI Symbol;Acc:MGI:105968]	Txlna	109658
ENSMUSG00000030789	50.5365	0.0930141	0.323361	0.0168175	0.420482	7	127728719	127749829	21111	+	Itgax	protein_coding	chromosome	integrin alpha X [Source:MGI Symbol;Acc:MGI:96609]	Itgax	16411
ENSMUSG00000062110	143.098	-0.102289	0.255333	0.0168317	0.420482	5	74365477	74692420	326944	-	Scfd2	protein_coding	chromosome	Sec1 family domain containing 2 [Source:MGI Symbol;Acc:MGI:2443446]	Scfd2	212986
ENSMUSG00000025857	566.271	0.105708	0.19253	0.0168874	0.421329	5	139135978	139172265	36288	+	Dnaaf5	protein_coding	chromosome	dynein, axonemal assembly factor 5 [Source:MGI Symbol;Acc:MGI:3616079]	Dnaaf5	433956
ENSMUSG00000026269	1261.94	0.099739	0.172949	0.0169191	0.421329	1	92838505	92852106	13602	+	Rnpepl1	protein_coding	chromosome	arginyl aminopeptidase (aminopeptidase B)-like 1 [Source:MGI Symbol;Acc:MGI:1914170]	Rnpepl1	108657
ENSMUSG00000027907	5287.85	0.0972729	0.166811	0.0170112	0.421853	3	93427795	93433594	5800	+	S100a11	protein_coding	chromosome	S100 calcium binding protein A11 [Source:MGI Symbol;Acc:MGI:1338798]	S100a11	20195
ENSMUSG00000054469	1187.34	0.0969143	0.166436	0.0171067	0.423187	17	73414980	73550363	135384	+	Lclat1	protein_coding	chromosome	lysocardiolipin acyltransferase 1 [Source:MGI Symbol;Acc:MGI:2684937]	Lclat1	225010
ENSMUSG00000022240	87.4537	-0.0936713	0.302681	0.0171437	0.423588	15	30172739	31029487	856749	+	Ctnnd2	protein_coding	chromosome	catenin (cadherin associated protein), delta 2 [Source:MGI Symbol;Acc:MGI:1195966]	Ctnnd2	18163
ENSMUSG00000111854	231.219	-0.099722	0.259434	0.0172124	0.424767	9	41462802	41470555	7754	-	Gm48740	lncRNA	chromosome	predicted gene, 48740 [Source:MGI Symbol;Acc:MGI:6098406]	Gm48740	NA
ENSMUSG00000115790	33.8876	-0.0851852	0.381839	0.0172589	0.425399	14	48366942	48367620	679	-	9530086P17Rik	TEC	chromosome	RIKEN cDNA 9530086P17 gene [Source:MGI Symbol;Acc:MGI:1925992]	9530086P17Rik	NA
ENSMUSG00000021057	68.3611	-0.0971157	0.271391	0.0172929	0.425719	12	76371665	76380927	9263	+	Akap5	protein_coding	chromosome	A kinase (PRKA) anchor protein 5 [Source:MGI Symbol;Acc:MGI:2685104]	Akap5	238276
ENSMUSG00000027613	504.132	0.104808	0.19633	0.017486	0.428518	2	155661752	155668845	7094	-	Eif6	protein_coding	chromosome	eukaryotic translation initiation factor 6 [Source:MGI Symbol;Acc:MGI:1196288]	Eif6	16418
ENSMUSG00000118057	3029.71	0.105599	0.201171	0.017491	0.428518	18	82354375	82379725	25351	-	B020010K11Rik	lncRNA	chromosome	RIKEN cDNA B020010K11 gene [Source:MGI Symbol;Acc:MGI:3612155]	B020010K11Rik	NA
ENSMUSG00000064036	19.987	-0.0871148	0.355759	0.017578	0.429986	18	73992456	74014404	21949	+	Mro	protein_coding	chromosome	maestro [Source:MGI Symbol;Acc:MGI:2152817]	Mro	71263
ENSMUSG00000001506	23163.5	0.0896688	0.15094	0.017614	0.429986	11	94827050	94843868	16819	+	Col1a1	protein_coding	chromosome	collagen, type I, alpha 1 [Source:MGI Symbol;Acc:MGI:88467]	Col1a1	12842
ENSMUSG00000042429	699.709	0.105548	0.203678	0.0176144	0.429986	1	134126961	134163169	36209	-	Adora1	protein_coding	chromosome	adenosine A1 receptor [Source:MGI Symbol;Acc:MGI:99401]	Adora1	11539
ENSMUSG00000061981	1416.5	0.095561	0.166126	0.0176651	0.430254	11	77928757	77951260	22504	+	Flot2	protein_coding	chromosome	flotillin 2 [Source:MGI Symbol;Acc:MGI:103309]	Flot2	14252
ENSMUSG00000105263	541.864	0.105369	0.204132	0.0176889	0.430254	5	44295322	44300613	5292	+	Gm42427	TEC	chromosome	predicted gene 42427 [Source:MGI Symbol;Acc:MGI:5662564]	Gm42427	NA
ENSMUSG00000019774	242.782	-0.105329	0.218025	0.0178116	0.432216	10	5761887	5773910	12024	-	Mtrf1l	protein_coding	chromosome	mitochondrial translational release factor 1-like [Source:MGI Symbol;Acc:MGI:1918830]	Mtrf1l	108853
ENSMUSG00000001930	2016.7	0.0941983	0.163444	0.0178343	0.432216	6	125523737	125663642	139906	+	Vwf	protein_coding	chromosome	Von Willebrand factor [Source:MGI Symbol;Acc:MGI:98941]	Vwf	22371
ENSMUSG00000030168	2454.22	-0.0939872	0.162918	0.0178403	0.432216	6	119330111	119394665	64555	-	Adipor2	protein_coding	chromosome	adiponectin receptor 2 [Source:MGI Symbol;Acc:MGI:93830]	Adipor2	68465
ENSMUSG00000025269	175.457	-0.100352	0.244718	0.0178607	0.432216	X	149302515	149372864	70350	-	Apex2	protein_coding	chromosome	apurinic/apyrimidinic endonuclease 2 [Source:MGI Symbol;Acc:MGI:1924872]	Apex2	77622
ENSMUSG00000074500	82.6998	0.0893131	0.321295	0.017876	0.432216	9	18366871	18389564	22694	-	Zfp558	protein_coding	chromosome	zinc finger protein 558 [Source:MGI Symbol;Acc:MGI:1921681]	Zfp558	72230
ENSMUSG00000024498	1181.16	0.104278	0.200572	0.0179084	0.432327	18	42644552	42708858	64307	+	Tcerg1	protein_coding	chromosome	transcription elongation regulator 1 (CA150) [Source:MGI Symbol;Acc:MGI:1926421]	Tcerg1	56070
ENSMUSG00000039206	915.015	0.100536	0.183344	0.0179475	0.432327	5	143450339	143491697	41359	+	Daglb	protein_coding	chromosome	diacylglycerol lipase, beta [Source:MGI Symbol;Acc:MGI:2442032]	Daglb	231871
ENSMUSG00000117974	52.1086	-0.0896327	0.31358	0.0179801	0.432327	17	30396449	30397893	1445	+	Tuba-rs1	transcribed_processed_pseudogene	chromosome	tubulin alpha, related sequence 1 [Source:MGI Symbol;Acc:MGI:1349435]	Tuba-rs1	NA
ENSMUSG00000003418	228.088	0.100891	0.239645	0.0180238	0.432698	2	13655832	13798875	143044	-	St8sia6	protein_coding	chromosome	ST8 alpha-N-acetyl-neuraminide alpha-2,8-sialyltransferase 6 [Source:MGI Symbol;Acc:MGI:2386797]	St8sia6	241230
ENSMUSG00000022018	1496	0.0958089	0.169677	0.0181378	0.434627	14	79526196	79539085	12890	-	Rgcc	protein_coding	chromosome	regulator of cell cycle [Source:MGI Symbol;Acc:MGI:1913464]	Rgcc	66214
ENSMUSG00000000983	20.2799	0.0794281	0.396553	0.0181713	0.434627	11	83599841	83602174	2334	+	Wfdc18	protein_coding	chromosome	WAP four-disulfide core domain 18 [Source:MGI Symbol;Acc:MGI:107506]	Wfdc18	14038
ENSMUSG00000022568	404.776	0.10425	0.211899	0.018178	0.434627	15	75919007	75941633	22627	-	Scrib	protein_coding	chromosome	scribbled planar cell polarity [Source:MGI Symbol;Acc:MGI:2145950]	Scrib	105782
ENSMUSG00000038650	848.497	0.0980667	0.176892	0.0181897	0.434627	7	140740239	140752770	12532	-	Rnh1	protein_coding	chromosome	ribonuclease/angiogenin inhibitor 1 [Source:MGI Symbol;Acc:MGI:1195456]	Rnh1	107702
ENSMUSG00000001034	290.122	0.103959	0.215432	0.0182433	0.435375	11	61379638	61385232	5595	-	Mapk7	protein_coding	chromosome	mitogen-activated protein kinase 7 [Source:MGI Symbol;Acc:MGI:1346347]	Mapk7	23939
ENSMUSG00000032231	5178.3	0.0880727	0.150297	0.0183155	0.435375	9	69360902	69399077	38176	+	Anxa2	protein_coding	chromosome	annexin A2 [Source:MGI Symbol;Acc:MGI:88246]	Anxa2	12306
ENSMUSG00000014444	836.174	0.102031	0.194707	0.0183815	0.435375	8	123208437	123278068	69632	-	Piezo1	protein_coding	chromosome	piezo-type mechanosensitive ion channel component 1 [Source:MGI Symbol;Acc:MGI:3603204]	Piezo1	234839
ENSMUSG00000027171	2347.41	-0.101592	0.193552	0.0184676	0.435375	2	104661086	104680221	19136	-	Prrg4	protein_coding	chromosome	proline rich Gla (G-carboxyglutamic acid) 4 (transmembrane) [Source:MGI Symbol;Acc:MGI:2442211]	Prrg4	228413
ENSMUSG00000020453	608.45	0.0995457	0.184473	0.0184774	0.435375	11	3238874	3259083	20210	+	Patz1	protein_coding	chromosome	POZ (BTB) and AT hook containing zinc finger 1 [Source:MGI Symbol;Acc:MGI:1891832]	Patz1	56218
ENSMUSG00000034757	254.543	0.103205	0.213895	0.0184862	0.435375	11	102175757	102180063	4307	+	Tmub2	protein_coding	chromosome	transmembrane and ubiquitin-like domain containing 2 [Source:MGI Symbol;Acc:MGI:1919303]	Tmub2	72053
ENSMUSG00000043091	597.001	0.103093	0.212209	0.018533	0.43541	15	98927772	98935991	8220	+	Tuba1c	protein_coding	chromosome	tubulin, alpha 1C [Source:MGI Symbol;Acc:MGI:1095409]	Tuba1c	22146
ENSMUSG00000069670	3028.42	-0.0963286	0.173889	0.0185441	0.43541	10	31565306	32766458	1201153	-	Nkain2	protein_coding	chromosome	Na+/K+ transporting ATPase interacting 2 [Source:MGI Symbol;Acc:MGI:1923447]	Nkain2	432450
ENSMUSG00000054459	364.501	-0.0791718	0.387091	0.0186192	0.436671	12	11375243	11486614	111372	-	Vsnl1	protein_coding	chromosome	visinin-like 1 [Source:MGI Symbol;Acc:MGI:1349453]	Vsnl1	26950
ENSMUSG00000097990	30.3767	-0.0848633	0.339453	0.0186884	0.437786	19	47501421	47505017	3597	+	Gm19557	lncRNA	chromosome	predicted gene, 19557 [Source:MGI Symbol;Acc:MGI:5011742]	Gm19557	100503104
ENSMUSG00000052151	280.074	0.100479	0.228375	0.0187621	0.439007	10	79362264	79369630	7367	-	Plpp2	protein_coding	chromosome	phospholipid phosphatase 2 [Source:MGI Symbol;Acc:MGI:1354945]	Plpp2	50784
ENSMUSG00000021983	323.109	-0.101781	0.201925	0.0188307	0.439621	14	59875989	60434628	558640	-	Atp8a2	protein_coding	chromosome	ATPase, aminophospholipid transporter-like, class I, type 8A, member 2 [Source:MGI Symbol;Acc:MGI:1354710]	Atp8a2	50769
ENSMUSG00000087231	35.342	-0.0869366	0.302613	0.019095	0.444237	6	67013583	67057638	44056	+	E230016M11Rik	lncRNA	chromosome	RIKEN cDNA E230016M11 gene [Source:MGI Symbol;Acc:MGI:2443524]	E230016M11Rik	320172
ENSMUSG00000038264	910.261	0.0963199	0.178341	0.0191607	0.445255	9	57847395	57870148	22754	+	Sema7a	protein_coding	chromosome	sema domain, immunoglobulin domain (Ig), and GPI membrane anchor, (semaphorin) 7A [Source:MGI Symbol;Acc:MGI:1306826]	Sema7a	20361
ENSMUSG00000030655	4296.59	-0.0961719	0.179018	0.0193145	0.447805	7	117730531	117842893	112363	-	Smg1	protein_coding	chromosome	SMG1 homolog, phosphatidylinositol 3-kinase-related kinase (C. elegans) [Source:MGI Symbol;Acc:MGI:1919742]	Smg1	233789
ENSMUSG00000043885	991.464	-0.0966941	0.181291	0.0193532	0.448191	9	15621034	15654657	33624	+	Slc36a4	protein_coding	chromosome	solute carrier family 36 (proton/amino acid symporter), member 4 [Source:MGI Symbol;Acc:MGI:2442595]	Slc36a4	234967
ENSMUSG00000109724	60.8221	0.090129	0.267098	0.0193865	0.448252	7	12529650	12533091	3442	-	Gm18194	transcribed_processed_pseudogene	chromosome	predicted gene, 18194 [Source:MGI Symbol;Acc:MGI:5010379]	Gm18194	NA
ENSMUSG00000028437	689.256	-0.0992778	0.195344	0.0194729	0.448252	4	41348996	41390525	41530	+	Ubap1	protein_coding	chromosome	ubiquitin-associated protein 1 [Source:MGI Symbol;Acc:MGI:2149543]	Ubap1	67123
ENSMUSG00000108238	55.1772	-0.0868876	0.289379	0.0195246	0.448252	6	134061564	134064427	2864	+	Gm43984	TEC	chromosome	predicted gene, 43984 [Source:MGI Symbol;Acc:MGI:5690376]	Gm43984	NA
ENSMUSG00000030336	22.8066	0.0818607	0.341248	0.0195537	0.448252	6	125209585	125213973	4389	-	Cd27	protein_coding	chromosome	CD27 antigen [Source:MGI Symbol;Acc:MGI:88326]	Cd27	21940
ENSMUSG00000083111	286.175	-0.0999483	0.207521	0.0195639	0.448252	2	176745309	176748631	3323	-	Gm14421	unprocessed_pseudogene	chromosome	predicted gene 14421 [Source:MGI Symbol;Acc:MGI:3652254]	Gm14421	NA
ENSMUSG00000021147	1332.04	-0.0906071	0.163332	0.0196206	0.448252	13	8853004	8921945	68942	-	Wdr37	protein_coding	chromosome	WD repeat domain 37 [Source:MGI Symbol;Acc:MGI:1920393]	Wdr37	207615
ENSMUSG00000036751	1921.36	0.0966784	0.183807	0.0196389	0.448252	7	30316286	30325576	9291	-	Cox6b1	protein_coding	chromosome	cytochrome c oxidase, subunit 6B1 [Source:MGI Symbol;Acc:MGI:107460]	Cox6b1	110323
ENSMUSG00000039145	412.118	-0.0995296	0.213006	0.0196479	0.448252	2	5298268	5719326	421059	-	Camk1d	protein_coding	chromosome	calcium/calmodulin-dependent protein kinase ID [Source:MGI Symbol;Acc:MGI:2442190]	Camk1d	227541
ENSMUSG00000033216	197.911	-0.0972911	0.227951	0.0196647	0.448252	6	88234316	88423521	189206	-	Eefsec	protein_coding	chromosome	eukaryotic elongation factor, selenocysteine-tRNA-specific [Source:MGI Symbol;Acc:MGI:2137092]	Eefsec	65967
ENSMUSG00000118667	2883.97	0.089697	0.161035	0.0196732	0.448252	12	112738628	112766277	27650	-	Ahnak2	protein_coding	chromosome	AHNAK nucleoprotein 2 [Source:NCBI gene (formerly Entrezgene);Acc:100041194]	Ahnak2	100041194
ENSMUSG00000040690	364.612	0.0988532	0.196624	0.0197049	0.448252	4	129941633	129993076	51444	+	Col16a1	protein_coding	chromosome	collagen, type XVI, alpha 1 [Source:MGI Symbol;Acc:MGI:1095396]	Col16a1	107581
ENSMUSG00000113326	140.063	-0.0938934	0.241374	0.0197485	0.448252	13	63392035	63394062	2028	+	Gm47586	TEC	chromosome	predicted gene, 47586 [Source:MGI Symbol;Acc:MGI:6096627]	Gm47586	NA
ENSMUSG00000028906	878	-0.0964226	0.183884	0.0197611	0.448252	4	131650724	131802632	151909	-	Epb41	protein_coding	chromosome	erythrocyte membrane protein band 4.1 [Source:MGI Symbol;Acc:MGI:95401]	Epb41	269587
ENSMUSG00000004285	830.102	0.0930135	0.171583	0.0197848	0.448252	6	29467717	29470511	2795	+	Atp6v1f	protein_coding	chromosome	ATPase, H+ transporting, lysosomal V1 subunit F [Source:MGI Symbol;Acc:MGI:1913394]	Atp6v1f	66144
ENSMUSG00000001150	463.103	0.0987532	0.197695	0.0197919	0.448252	10	76304761	76351691	46931	+	Mcm3ap	protein_coding	chromosome	minichromosome maintenance complex component 3 associated protein [Source:MGI Symbol;Acc:MGI:1930089]	Mcm3ap	54387
ENSMUSG00000003534	513.008	0.098551	0.198171	0.0198894	0.448252	17	35992459	36015513	23055	-	Ddr1	protein_coding	chromosome	discoidin domain receptor family, member 1 [Source:MGI Symbol;Acc:MGI:99216]	Ddr1	12305
ENSMUSG00000029153	438	0.0935057	0.240811	0.0198952	0.448252	5	73479542	73498371	18830	-	Ociad2	protein_coding	chromosome	OCIA domain containing 2 [Source:MGI Symbol;Acc:MGI:1916377]	Ociad2	433904
ENSMUSG00000051149	1055.81	0.0989541	0.206815	0.0199069	0.448252	2	168022906	168049032	26127	-	Adnp	protein_coding	chromosome	activity-dependent neuroprotective protein [Source:MGI Symbol;Acc:MGI:1338758]	Adnp	11538
ENSMUSG00000107534	35.5837	-0.0856112	0.290237	0.0199142	0.448252	6	83939259	83942030	2772	+	Gm43920	lncRNA	chromosome	predicted gene, 43920 [Source:MGI Symbol;Acc:MGI:5690312]	Gm43920	NA
ENSMUSG00000020935	508.775	0.0978102	0.192913	0.019918	0.448252	11	102884873	102919159	34287	-	Dcakd	protein_coding	chromosome	dephospho-CoA kinase domain containing [Source:MGI Symbol;Acc:MGI:1915337]	Dcakd	68087
ENSMUSG00000026458	52.0898	0.085453	0.291349	0.0199297	0.448252	1	134224521	134260666	36146	-	Ppfia4	protein_coding	chromosome	protein tyrosine phosphatase, receptor type, f polypeptide (PTPRF), interacting protein (liprin), alpha 4 [Source:MGI Symbol;Acc:MGI:1915757]	Ppfia4	68507
ENSMUSG00000029916	358.548	-0.097892	0.218128	0.0200011	0.449184	6	40302106	40373696	71591	+	Agk	protein_coding	chromosome	acylglycerol kinase [Source:MGI Symbol;Acc:MGI:1917173]	Agk	69923
ENSMUSG00000085982	24.4722	0.0810094	0.333303	0.0200983	0.450137	X	151820625	151855911	35287	+	9530051G07Rik	lncRNA	chromosome	RIKEN cDNA 9530051G07 gene [Source:MGI Symbol;Acc:MGI:2442715]	9530051G07Rik	319781
ENSMUSG00000078193	89.1243	0.0872427	0.270262	0.0201439	0.450137	1	156193610	156194054	445	+	Gm2000	protein_coding	chromosome	predicted gene 2000 [Source:MGI Symbol;Acc:MGI:3780170]	Gm2000	NA
ENSMUSG00000037735	21.2415	0.0801687	0.339914	0.0201465	0.450137	12	5425870	5466631	40762	+	2810032G03Rik	lncRNA	chromosome	RIKEN cDNA 2810032G03 gene [Source:MGI Symbol;Acc:MGI:1919919]	2810032G03Rik	72669
ENSMUSG00000029212	56.8153	-0.0814488	0.322479	0.020309	0.452521	5	71815456	72306380	490925	+	Gabrb1	protein_coding	chromosome	gamma-aminobutyric acid (GABA) A receptor, subunit beta 1 [Source:MGI Symbol;Acc:MGI:95619]	Gabrb1	14400
ENSMUSG00000113302	23.9945	0.0789853	0.345769	0.02032	0.452521	12	70569372	70591361	21990	+	Gm32219	lncRNA	chromosome	predicted gene, 32219 [Source:MGI Symbol;Acc:MGI:5591378]	Gm32219	NA
ENSMUSG00000042487	438.11	0.0963528	0.190216	0.0203503	0.452699	9	75348806	75373714	24909	+	Leo1	protein_coding	chromosome	Leo1, Paf1/RNA polymerase II complex component [Source:MGI Symbol;Acc:MGI:2685031]	Leo1	235497
ENSMUSG00000035762	255.274	-0.0924615	0.238083	0.0203811	0.452873	13	84370415	84444260	73846	+	Tmem161b	protein_coding	chromosome	transmembrane protein 161B [Source:MGI Symbol;Acc:MGI:1919995]	Tmem161b	72745
ENSMUSG00000022494	33.819	-0.0810128	0.323655	0.0204206	0.452873	16	11801977	12088766	286790	+	Shisa9	protein_coding	chromosome	shisa family member 9 [Source:MGI Symbol;Acc:MGI:1919805]	Shisa9	72555
ENSMUSG00000029919	209.706	0.0954765	0.224144	0.020425	0.452873	6	65094277	65121892	27616	-	Hpgds	protein_coding	chromosome	hematopoietic prostaglandin D synthase [Source:MGI Symbol;Acc:MGI:1859384]	Hpgds	54486
ENSMUSG00000107143	24.2834	-0.080481	0.325878	0.0205302	0.454318	5	130249292	130251906	2615	-	Gm6598	lncRNA	chromosome	predicted gene 6598 [Source:MGI Symbol;Acc:MGI:3646314]	Gm6598	NA
ENSMUSG00000043029	61.1908	-0.0876326	0.259567	0.0205349	0.454318	11	73158214	73191189	32976	+	Trpv3	protein_coding	chromosome	transient receptor potential cation channel, subfamily V, member 3 [Source:MGI Symbol;Acc:MGI:2181407]	Trpv3	246788
ENSMUSG00000000959	536.768	0.0965072	0.194987	0.0205695	0.454589	14	54598291	54607130	8840	+	Oxa1l	protein_coding	chromosome	oxidase assembly 1-like [Source:MGI Symbol;Acc:MGI:1916339]	Oxa1l	69089
ENSMUSG00000028020	109.454	-0.0907212	0.242542	0.0205965	0.45469	3	80750906	80820967	70062	-	Glrb	protein_coding	chromosome	glycine receptor, beta subunit [Source:MGI Symbol;Acc:MGI:95751]	Glrb	14658
ENSMUSG00000027533	655.35	0.0927507	0.176734	0.0206592	0.455579	3	10077608	10081667	4060	+	Fabp5	protein_coding	chromosome	fatty acid binding protein 5, epidermal [Source:MGI Symbol;Acc:MGI:101790]	Fabp5	16592
ENSMUSG00000074129	2942.42	0.0838549	0.15004	0.0207181	0.456087	7	44774982	44778185	3204	-	Rpl13a	protein_coding	chromosome	ribosomal protein L13A [Source:MGI Symbol;Acc:MGI:1351455]	Rpl13a	22121
ENSMUSG00000096929	136.606	-0.0917655	0.236089	0.0207272	0.456087	1	194658683	194720212	61530	+	A330023F24Rik	lncRNA	chromosome	RIKEN cDNA A330023F24 gene [Source:MGI Symbol;Acc:MGI:2443958]	A330023F24Rik	NA
ENSMUSG00000085614	32.5253	0.0830681	0.291187	0.0207599	0.45619	4	11966565	11994280	27716	+	1700123M08Rik	lncRNA	chromosome	RIKEN cDNA 1700123M08 gene [Source:MGI Symbol;Acc:MGI:1923915]	1700123M08Rik	NA
ENSMUSG00000029614	2787.65	0.0818181	0.144977	0.0207767	0.45619	5	121342544	121347304	4761	+	Rpl6	protein_coding	chromosome	ribosomal protein L6 [Source:MGI Symbol;Acc:MGI:108057]	Rpl6	19988
ENSMUSG00000042579	220.523	-0.0962843	0.207993	0.0208432	0.457156	3	89674818	89680547	5730	-	4632404H12Rik	lncRNA	chromosome	RIKEN cDNA 4632404H12 gene [Source:MGI Symbol;Acc:MGI:1921284]	4632404H12Rik	74034
ENSMUSG00000035458	64.4675	0.0862523	0.261267	0.0209008	0.457923	7	4521304	4527228	5925	-	Tnni3	protein_coding	chromosome	troponin I, cardiac 3 [Source:MGI Symbol;Acc:MGI:98783]	Tnni3	21954
ENSMUSG00000037940	453.416	-0.0954902	0.213639	0.0209615	0.458758	8	82069185	82854543	785359	+	Inpp4b	protein_coding	chromosome	inositol polyphosphate-4-phosphatase, type II [Source:MGI Symbol;Acc:MGI:2158925]	Inpp4b	234515
ENSMUSG00000032855	3391.88	0.0869815	0.160478	0.0211043	0.459103	17	24768808	24815482	46675	+	Pkd1	protein_coding	chromosome	polycystin 1, transient receptor poteintial channel interacting [Source:MGI Symbol;Acc:MGI:97603]	Pkd1	18763
ENSMUSG00000098975	294.095	0.0937135	0.221849	0.0211129	0.459103	14	69819613	69920735	101123	-	Gm27177	lncRNA	chromosome	predicted gene 27177 [Source:MGI Symbol;Acc:MGI:5521020]	Gm27177	NA
ENSMUSG00000047497	750.022	-0.0945152	0.190552	0.0211801	0.459825	15	11064876	11349317	284442	+	Adamts12	protein_coding	chromosome	a disintegrin-like and metallopeptidase (reprolysin type) with thrombospondin type 1 motif, 12 [Source:MGI Symbol;Acc:MGI:2146046]	Adamts12	239337
ENSMUSG00000108780	97.8554	-0.0858296	0.258474	0.0211913	0.459825	6	83394422	83397974	3553	-	5430434F05Rik	TEC	chromosome	RIKEN cDNA 5430434F05 gene [Source:MGI Symbol;Acc:MGI:1925345]	5430434F05Rik	NA
ENSMUSG00000025610	111.983	0.0845435	0.265701	0.0212673	0.460644	16	87350218	87392224	42007	+	Map3k7cl	protein_coding	chromosome	Map3k7 C-terminal like [Source:MGI Symbol;Acc:MGI:2446584]	Map3k7cl	224419
ENSMUSG00000044641	77.8524	0.0867942	0.251369	0.0212744	0.460644	2	167922924	167943123	20200	+	Pard6b	protein_coding	chromosome	par-6 family cell polarity regulator beta [Source:MGI Symbol;Acc:MGI:2135605]	Pard6b	58220
ENSMUSG00000102919	33.9393	-0.0810998	0.292483	0.0214367	0.463169	3	84781198	84785083	3886	+	Gm37726	TEC	chromosome	predicted gene, 37726 [Source:MGI Symbol;Acc:MGI:5610954]	Gm37726	NA
ENSMUSG00000074824	54.9823	-0.0809768	0.29271	0.021475	0.463503	13	67244677	67264327	19651	-	Rslcan18	protein_coding	chromosome	regulator of sex-limitation candidate 18 [Source:MGI Symbol;Acc:MGI:5433745]	Rslcan18	432770
ENSMUSG00000103931	47.7288	-0.0828631	0.272267	0.0215704	0.464775	10	27489564	27491324	1761	-	Gm36962	TEC	chromosome	predicted gene, 36962 [Source:MGI Symbol;Acc:MGI:5610190]	Gm36962	NA
ENSMUSG00000024451	311.943	0.0943194	0.206256	0.0215943	0.464775	18	38105681	38132022	26342	-	Arap3	protein_coding	chromosome	ArfGAP with RhoGAP domain, ankyrin repeat and PH domain 3 [Source:MGI Symbol;Acc:MGI:2147274]	Arap3	106952
ENSMUSG00000028991	1616.54	0.0901868	0.174149	0.0216408	0.464775	4	148533068	148642140	109073	+	Mtor	protein_coding	chromosome	mechanistic target of rapamycin kinase [Source:MGI Symbol;Acc:MGI:1928394]	Mtor	56717
ENSMUSG00000022468	83.8102	0.0871371	0.24371	0.0216544	0.464775	15	97608896	97629220	20325	-	Endou	protein_coding	chromosome	endonuclease, polyU-specific [Source:MGI Symbol;Acc:MGI:97746]	Endou	19011
ENSMUSG00000038982	285.694	-0.0940798	0.200031	0.0217144	0.464775	13	38776818	38819085	42268	-	Bloc1s5	protein_coding	chromosome	biogenesis of lysosomal organelles complex-1, subunit 5, muted [Source:MGI Symbol;Acc:MGI:2178598]	Bloc1s5	17828
ENSMUSG00000026667	6642.24	-0.0844644	0.156057	0.021716	0.464775	1	170020989	170042966	21978	-	Uhmk1	protein_coding	chromosome	U2AF homology motif (UHM) kinase 1 [Source:MGI Symbol;Acc:MGI:1341908]	Uhmk1	16589
ENSMUSG00000024664	1298.55	0.093973	0.198948	0.0217445	0.464775	19	10018933	10037474	18542	+	Fads3	protein_coding	chromosome	fatty acid desaturase 3 [Source:MGI Symbol;Acc:MGI:1928740]	Fads3	60527
ENSMUSG00000062861	184.232	-0.0847869	0.254793	0.0217585	0.464775	7	6386294	6399914	13621	+	Zfp28	protein_coding	chromosome	zinc finger protein 28 [Source:MGI Symbol;Acc:MGI:99175]	Zfp28	22690
ENSMUSG00000064363	298584	0.0909459	0.178131	0.0217628	0.464775	MT	10167	11544	1378	+	mt-Nd4	protein_coding	chromosome	mitochondrially encoded NADH dehydrogenase 4 [Source:MGI Symbol;Acc:MGI:102498]	mt-Nd4	17719
ENSMUSG00000061436	5711.58	0.0890261	0.171641	0.0219104	0.467315	6	38671325	38853099	181775	-	Hipk2	protein_coding	chromosome	homeodomain interacting protein kinase 2 [Source:MGI Symbol;Acc:MGI:1314872]	Hipk2	15258
ENSMUSG00000041986	57.8347	-0.0792566	0.295722	0.02203	0.468961	9	53818741	53882585	63845	-	Elmod1	protein_coding	chromosome	ELMO/CED-12 domain containing 1 [Source:MGI Symbol;Acc:MGI:3583900]	Elmod1	270162
ENSMUSG00000109904	260.387	-0.0919254	0.214946	0.022126	0.46908	7	109719197	109720947	1751	+	Gm45819	TEC	chromosome	predicted gene 45819 [Source:MGI Symbol;Acc:MGI:5804934]	Gm45819	NA
ENSMUSG00000029029	101.829	0.0889444	0.228527	0.022179	0.469714	4	154226829	154251877	25049	+	Wrap73	protein_coding	chromosome	WD repeat containing, antisense to Trp73 [Source:MGI Symbol;Acc:MGI:1891749]	Wrap73	59002
ENSMUSG00000052748	621.376	-0.0891552	0.175304	0.0223649	0.472014	1	151243450	151304206	60757	-	Swt1	protein_coding	chromosome	SWT1 RNA endoribonuclease homolog (S. cerevisiae) [Source:MGI Symbol;Acc:MGI:1914125]	Swt1	66875
ENSMUSG00000052565	19.9277	0.0738473	0.340258	0.0223724	0.472014	13	23737436	23744860	7425	+	H1f3	protein_coding	chromosome	H1.3 linker histone, cluster member [Source:MGI Symbol;Acc:MGI:107502]	H1f3	14957
ENSMUSG00000067377	437.182	-0.0908957	0.183746	0.0223851	0.472014	X	132791817	132799178	7362	-	Tspan6	protein_coding	chromosome	tetraspanin 6 [Source:MGI Symbol;Acc:MGI:1926264]	Tspan6	56496
ENSMUSG00000032217	1089.22	-0.0852771	0.161803	0.0224094	0.472014	9	70332706	70411007	78302	-	Rnf111	protein_coding	chromosome	ring finger 111 [Source:MGI Symbol;Acc:MGI:1934919]	Rnf111	93836
ENSMUSG00000026034	2063.99	-0.082179	0.152618	0.0224271	0.472014	1	58449348	58463225	13878	-	Clk1	protein_coding	chromosome	CDC-like kinase 1 [Source:MGI Symbol;Acc:MGI:107403]	Clk1	12747
ENSMUSG00000028744	81.6361	0.0858537	0.238589	0.022455	0.472112	4	139021340	139038019	16680	-	Slc66a1	protein_coding	chromosome	solute carrier family 66 member 1 [Source:MGI Symbol;Acc:MGI:2384837]	Slc66a1	212555
ENSMUSG00000068391	213.332	0.0921141	0.203253	0.0225046	0.472667	15	72962241	72969403	7163	+	Chrac1	protein_coding	chromosome	chromatin accessibility complex 1 [Source:MGI Symbol;Acc:MGI:2135796]	Chrac1	93696
ENSMUSG00000028145	480.537	-0.0898441	0.180081	0.0225696	0.473052	3	94217396	94239847	22452	+	Them4	protein_coding	chromosome	thioesterase superfamily member 4 [Source:MGI Symbol;Acc:MGI:1923028]	Them4	75778
ENSMUSG00000116021	77.5268	-0.0799428	0.273275	0.0226494	0.473261	15	99987772	99989638	1867	-	Gm49474	TEC	chromosome	predicted gene, 49474 [Source:MGI Symbol;Acc:MGI:6155141]	Gm49474	NA
ENSMUSG00000087579	34.1915	0.0742915	0.328974	0.0227098	0.474036	19	36591452	36683041	91590	-	Hectd2os	lncRNA	chromosome	Hectd2, opposite strand [Source:MGI Symbol;Acc:MGI:1919243]	Hectd2os	668215
ENSMUSG00000092021	16.8071	0.0732285	0.3363	0.0227962	0.474154	5	105470908	105494338	23431	-	Gbp11	polymorphic_pseudogene	chromosome	guanylate binding protein 11 [Source:MGI Symbol;Acc:MGI:3646307]	Gbp11	634650
ENSMUSG00000113965	29.9857	-0.0779817	0.289	0.0228	0.474154	13	32522802	32526626	3825	+	A730091E23Rik	TEC	chromosome	RIKEN cDNA A730091E23 gene [Source:MGI Symbol;Acc:MGI:2442493]	A730091E23Rik	NA
ENSMUSG00000024349	148.353	0.0898468	0.215374	0.0228401	0.474154	18	35866732	35873607	6876	-	Sting1	protein_coding	chromosome	stimulator of interferon response cGAMP interactor 1 [Source:MGI Symbol;Acc:MGI:1919762]	Sting1	72512
ENSMUSG00000021772	394.292	-0.0912318	0.20114	0.0228953	0.474154	14	4185693	4198560	12868	-	Nkiras1	protein_coding	chromosome	NFKB inhibitor interacting Ras-like protein 1 [Source:MGI Symbol;Acc:MGI:1916971]	Nkiras1	69721
ENSMUSG00000062312	1052.68	0.083079	0.15754	0.0229453	0.474154	11	98303296	98328542	25247	+	Erbb2	protein_coding	chromosome	erb-b2 receptor tyrosine kinase 2 [Source:MGI Symbol;Acc:MGI:95410]	Erbb2	13866
ENSMUSG00000026586	2068.28	-0.083527	0.159022	0.0229667	0.474154	1	163072688	163141279	68592	-	Prrx1	protein_coding	chromosome	paired related homeobox 1 [Source:MGI Symbol;Acc:MGI:97712]	Prrx1	18933
ENSMUSG00000050390	562.925	0.0893196	0.181579	0.0230033	0.474154	4	129113371	129155197	41827	-	C77080	protein_coding	chromosome	expressed sequence C77080 [Source:MGI Symbol;Acc:MGI:2140651]	C77080	97130
ENSMUSG00000102577	28.117	-0.0773169	0.289997	0.0230388	0.474154	6	72612130	72615538	3409	-	Gm37969	TEC	chromosome	predicted gene, 37969 [Source:MGI Symbol;Acc:MGI:5611197]	Gm37969	NA
ENSMUSG00000037795	543.608	-0.0888682	0.17963	0.0230472	0.474154	5	65920864	65987451	66588	+	N4bp2	protein_coding	chromosome	NEDD4 binding protein 2 [Source:MGI Symbol;Acc:MGI:2684414]	N4bp2	333789
ENSMUSG00000047658	20.2831	0.0701223	0.354641	0.0230812	0.474154	19	5348359	5358766	10408	+	Gal3st3	protein_coding	chromosome	galactose-3-O-sulfotransferase 3 [Source:MGI Symbol;Acc:MGI:3617843]	Gal3st3	545276
ENSMUSG00000031344	281.908	-0.0883878	0.219013	0.0231065	0.474154	X	71868784	71886208	17425	+	Gabrq	protein_coding	chromosome	gamma-aminobutyric acid (GABA) A receptor, subunit theta [Source:MGI Symbol;Acc:MGI:1888498]	Gabrq	57249
ENSMUSG00000041396	39.7985	-0.077466	0.285925	0.023139	0.474154	1	163822458	163824812	2355	+	Mettl18	protein_coding	chromosome	methyltransferase like 18 [Source:MGI Symbol;Acc:MGI:1917212]	Mettl18	69962
ENSMUSG00000021514	502.04	-0.0892848	0.183068	0.0231597	0.474154	13	65426628	65452035	25408	+	Zfp369	protein_coding	chromosome	zinc finger protein 369 [Source:MGI Symbol;Acc:MGI:2176229]	Zfp369	170936
ENSMUSG00000026547	2951.52	0.0786195	0.145626	0.0231824	0.474154	1	172327614	172334947	7334	+	Tagln2	protein_coding	chromosome	transgelin 2 [Source:MGI Symbol;Acc:MGI:1312985]	Tagln2	21346
ENSMUSG00000079184	770.304	-0.0871159	0.173947	0.0233437	0.475536	14	56905705	56934887	29183	+	Mphosph8	protein_coding	chromosome	M-phase phosphoprotein 8 [Source:MGI Symbol;Acc:MGI:1922589]	Mphosph8	75339
ENSMUSG00000004098	2052.49	0.0825125	0.157756	0.0233754	0.475706	9	20681346	20726363	45018	-	Col5a3	protein_coding	chromosome	collagen, type V, alpha 3 [Source:MGI Symbol;Acc:MGI:1858212]	Col5a3	53867
ENSMUSG00000017561	407.497	-0.0889006	0.184357	0.0234695	0.475744	11	79937319	79971817	34499	-	Crlf3	protein_coding	chromosome	cytokine receptor-like factor 3 [Source:MGI Symbol;Acc:MGI:1860086]	Crlf3	54394
ENSMUSG00000113917	74.2975	-0.0778472	0.274309	0.0234719	0.475744	12	100332337	100336011	3675	-	Gm48382	TEC	chromosome	predicted gene, 48382 [Source:MGI Symbol;Acc:MGI:6097861]	Gm48382	NA
ENSMUSG00000037373	831.83	0.0891036	0.186137	0.0234929	0.475744	5	33405067	33432338	27272	-	Ctbp1	protein_coding	chromosome	C-terminal binding protein 1 [Source:MGI Symbol;Acc:MGI:1201685]	Ctbp1	13016
ENSMUSG00000062867	387.996	0.0888478	0.184318	0.0234944	0.475744	9	108437485	108442783	5299	+	Impdh2	protein_coding	chromosome	inosine monophosphate dehydrogenase 2 [Source:MGI Symbol;Acc:MGI:109367]	Impdh2	23918
ENSMUSG00000040435	526.491	0.0895276	0.195179	0.0236431	0.475938	7	45172340	45175692	3353	-	Ppp1r15a	protein_coding	chromosome	protein phosphatase 1, regulatory subunit 15A [Source:MGI Symbol;Acc:MGI:1927072]	Ppp1r15a	17872
ENSMUSG00000037185	94.2649	-0.0825353	0.238828	0.0236462	0.475938	15	101245325	101268043	22719	-	Krt80	protein_coding	chromosome	keratin 80 [Source:MGI Symbol;Acc:MGI:1921377]	Krt80	74127
ENSMUSG00000097207	35.7968	-0.0743614	0.306132	0.0236594	0.475938	5	22755430	23012848	257419	+	6030443J06Rik	lncRNA	chromosome	RIKEN cDNA 6030443J06 gene [Source:MGI Symbol;Acc:MGI:2444595]	6030443J06Rik	320719
ENSMUSG00000033735	427.168	0.0888429	0.207101	0.0237025	0.475938	6	85107158	85114748	7591	-	Spr	protein_coding	chromosome	sepiapterin reductase [Source:MGI Symbol;Acc:MGI:103078]	Spr	20751
ENSMUSG00000062590	144.625	-0.0862557	0.221129	0.0237132	0.475938	1	86082502	86206006	123505	+	Armc9	protein_coding	chromosome	armadillo repeat containing 9 [Source:MGI Symbol;Acc:MGI:1926045]	Armc9	78795
ENSMUSG00000067736	48362.6	0.0852549	0.168996	0.0237301	0.475938	1	24651488	24651781	294	-	Gm10222	unprocessed_pseudogene	chromosome	predicted gene 10222 [Source:MGI Symbol;Acc:MGI:3642643]	Gm10222	NA
ENSMUSG00000031153	268.365	-0.089315	0.194797	0.0237374	0.475938	X	7656004	7686806	30803	+	Gripap1	protein_coding	chromosome	GRIP1 associated protein 1 [Source:MGI Symbol;Acc:MGI:1859616]	Gripap1	54645
ENSMUSG00000026097	223.619	-0.0891496	0.20204	0.023764	0.475938	1	53336254	53349468	13215	+	Ormdl1	protein_coding	chromosome	ORM1-like 1 (S. cerevisiae) [Source:MGI Symbol;Acc:MGI:2181669]	Ormdl1	227102
ENSMUSG00000073460	24.5837	-0.0731808	0.315037	0.0237889	0.475938	17	13107616	13129117	21502	-	Pnldc1	protein_coding	chromosome	poly(A)-specific ribonuclease (PARN)-like domain containing 1 [Source:MGI Symbol;Acc:MGI:2685159]	Pnldc1	240023
ENSMUSG00000041168	553.316	0.0891797	0.194103	0.0237904	0.475938	17	56921297	56933887	12591	-	Lonp1	protein_coding	chromosome	lon peptidase 1, mitochondrial [Source:MGI Symbol;Acc:MGI:1921392]	Lonp1	74142
ENSMUSG00000032218	19.9148	0.0718884	0.326816	0.0237969	0.475938	9	70314974	70328829	13856	-	Ccnb2	protein_coding	chromosome	cyclin B2 [Source:MGI Symbol;Acc:MGI:88311]	Ccnb2	12442
ENSMUSG00000025647	1226.56	-0.0853428	0.169827	0.0238086	0.475938	9	108867633	108886845	19213	+	Shisa5	protein_coding	chromosome	shisa family member 5 [Source:MGI Symbol;Acc:MGI:1915044]	Shisa5	66940
ENSMUSG00000026365	8313.34	-0.0866467	0.175769	0.023859	0.476477	1	140012446	140111502	99057	-	Cfh	protein_coding	chromosome	complement component factor h [Source:MGI Symbol;Acc:MGI:88385]	Cfh	12628
ENSMUSG00000021388	813.704	-0.0852903	0.170326	0.0239196	0.477022	13	49697919	49721041	23123	+	Aspn	protein_coding	chromosome	asporin [Source:MGI Symbol;Acc:MGI:1913945]	Aspn	66695
ENSMUSG00000037007	335.939	-0.0889009	0.195333	0.0239379	0.477022	5	138137964	138154006	16043	-	Zfp113	protein_coding	chromosome	zinc finger protein 113 [Source:MGI Symbol;Acc:MGI:1929116]	Zfp113	56314
ENSMUSG00000002289	2007.69	0.0875628	0.18231	0.0240246	0.477022	17	33992724	34000804	8081	-	Angptl4	protein_coding	chromosome	angiopoietin-like 4 [Source:MGI Symbol;Acc:MGI:1888999]	Angptl4	57875
ENSMUSG00000049690	64.029	-0.0793664	0.251302	0.024046	0.477022	1	125841357	126758536	917180	-	Nckap5	protein_coding	chromosome	NCK-associated protein 5 [Source:MGI Symbol;Acc:MGI:2686394]	Nckap5	210356
ENSMUSG00000003344	328.683	0.0885671	0.19569	0.024097	0.477022	10	80478451	80492905	14455	-	Btbd2	protein_coding	chromosome	BTB (POZ) domain containing 2 [Source:MGI Symbol;Acc:MGI:1933831]	Btbd2	208198
ENSMUSG00000031848	229.103	0.0872575	0.210892	0.024117	0.477022	8	71125898	71131402	5505	+	Lsm4	protein_coding	chromosome	LSM4 homolog, U6 small nuclear RNA and mRNA degradation associated [Source:MGI Symbol;Acc:MGI:1354692]	Lsm4	50783
ENSMUSG00000006219	459.788	0.0882653	0.19009	0.024129	0.477022	4	141303373	141333407	30035	-	Fblim1	protein_coding	chromosome	filamin binding LIM protein 1 [Source:MGI Symbol;Acc:MGI:1921452]	Fblim1	74202
ENSMUSG00000031309	2826.88	0.0807996	0.156032	0.0241902	0.477022	X	157993303	158151240	157938	+	Rps6ka3	protein_coding	chromosome	ribosomal protein S6 kinase polypeptide 3 [Source:MGI Symbol;Acc:MGI:104557]	Rps6ka3	110651
ENSMUSG00000109865	273.446	-0.0873746	0.208994	0.0241917	0.477022	2	3489887	3513851	23965	-	Hspa14	protein_coding	chromosome	heat shock protein 14 [Source:MGI Symbol;Acc:MGI:1354164]	Hspa14	50497
ENSMUSG00000006932	7503.92	-0.0756598	0.141184	0.0242307	0.477328	9	120758282	120789573	31292	+	Ctnnb1	protein_coding	chromosome	catenin (cadherin associated protein), beta 1 [Source:MGI Symbol;Acc:MGI:88276]	Ctnnb1	12387
ENSMUSG00000027339	3257.62	-0.0795894	0.152863	0.0243263	0.477901	2	131831335	131872178	40844	-	Rassf2	protein_coding	chromosome	Ras association (RalGDS/AF-6) domain family member 2 [Source:MGI Symbol;Acc:MGI:2442060]	Rassf2	215653
ENSMUSG00000059970	313.659	0.087805	0.189233	0.0243304	0.477901	12	76450950	76453712	2763	+	Hspa2	protein_coding	chromosome	heat shock protein 2 [Source:MGI Symbol;Acc:MGI:96243]	Hspa2	15512
ENSMUSG00000075593	66.6613	0.0798426	0.242963	0.0244097	0.478997	5	138263183	138271102	7920	-	Gal3st4	protein_coding	chromosome	galactose-3-O-sulfotransferase 4 [Source:MGI Symbol;Acc:MGI:1916254]	Gal3st4	330217
ENSMUSG00000098404	81.2783	0.079333	0.245031	0.0244752	0.479354	7	15022176	15023115	940	-	Mrip-ps	unprocessed_pseudogene	chromosome	Mom radiation induced polyposis, pseudogene [Source:MGI Symbol;Acc:MGI:3645947]	Mrip-ps	NA
ENSMUSG00000031292	917.505	-0.085211	0.174405	0.0245503	0.480272	X	159554919	159777700	222782	-	Cdkl5	protein_coding	chromosome	cyclin-dependent kinase-like 5 [Source:MGI Symbol;Acc:MGI:1278336]	Cdkl5	382253
ENSMUSG00000029569	509.929	-0.086931	0.184936	0.0245693	0.480272	6	13580686	13608099	27414	-	Tmem168	protein_coding	chromosome	transmembrane protein 168 [Source:MGI Symbol;Acc:MGI:1921794]	Tmem168	101118
ENSMUSG00000106617	31.0915	0.0742721	0.283063	0.0246852	0.481499	5	137611114	137613509	2396	+	Gm36266	lncRNA	chromosome	predicted gene, 36266 [Source:MGI Symbol;Acc:MGI:5595425]	Gm36266	108169076
ENSMUSG00000032788	702.029	-0.0863296	0.181972	0.0246877	0.481499	10	78272578	78300809	28232	-	Pdxk	protein_coding	chromosome	pyridoxal (pyridoxine, vitamin B6) kinase [Source:MGI Symbol;Acc:MGI:1351869]	Pdxk	216134
ENSMUSG00000097536	137.151	-0.0857787	0.210989	0.0247032	0.481499	15	96032700	96182376	149677	-	2610037D02Rik	lncRNA	chromosome	RIKEN cDNA 2610037D02 gene [Source:MGI Symbol;Acc:MGI:1917290]	2610037D02Rik	NA
ENSMUSG00000030319	657.103	0.087175	0.194748	0.0247599	0.482141	6	115751499	115782518	31020	+	Cand2	protein_coding	chromosome	cullin-associated and neddylation-dissociated 2 (putative) [Source:MGI Symbol;Acc:MGI:1914338]	Cand2	67088
ENSMUSG00000051652	185.578	0.0819843	0.227402	0.0248001	0.482462	10	77733409	77738370	4962	-	Lrrc3	protein_coding	chromosome	leucine rich repeat containing 3 [Source:MGI Symbol;Acc:MGI:2447899]	Lrrc3	237387
ENSMUSG00000052229	104.106	-0.0801198	0.235949	0.0248302	0.482586	18	32076050	32082689	6640	-	Gpr17	protein_coding	chromosome	G protein-coupled receptor 17 [Source:MGI Symbol;Acc:MGI:3584514]	Gpr17	574402
ENSMUSG00000014551	1595.35	-0.0822979	0.164515	0.0248959	0.483189	6	92146506	92161014	14509	-	Mrps25	protein_coding	chromosome	mitochondrial ribosomal protein S25 [Source:MGI Symbol;Acc:MGI:1928140]	Mrps25	64658
ENSMUSG00000043065	188.004	-0.0845478	0.214675	0.0249088	0.483189	16	44167484	44208860	41377	+	Spice1	protein_coding	chromosome	spindle and centriole associated protein 1 [Source:MGI Symbol;Acc:MGI:1196252]	Spice1	212514
ENSMUSG00000109536	457.13	-0.0863969	0.186902	0.0249708	0.483869	7	58873595	58904536	30942	-	9330162G02Rik	TEC	chromosome	RIKEN cDNA 9330162G02 gene [Source:MGI Symbol;Acc:MGI:2442217]	9330162G02Rik	NA
ENSMUSG00000109812	104.396	-0.0794279	0.237463	0.0249978	0.483869	8	91603209	91605104	1896	+	Gm45640	TEC	chromosome	predicted gene 45640 [Source:MGI Symbol;Acc:MGI:5791476]	Gm45640	NA
ENSMUSG00000018920	150.212	0.0810851	0.229062	0.0250154	0.483869	11	70344809	70350810	6002	-	Cxcl16	protein_coding	chromosome	chemokine (C-X-C motif) ligand 16 [Source:MGI Symbol;Acc:MGI:1932682]	Cxcl16	66102
ENSMUSG00000015127	320.483	0.0865511	0.196058	0.0250567	0.484208	17	25407371	25453417	46047	+	Unkl	protein_coding	chromosome	unkempt family like zinc finger [Source:MGI Symbol;Acc:MGI:1921404]	Unkl	74154
ENSMUSG00000001739	102.385	0.0748509	0.268589	0.0250935	0.484458	5	136995470	137004712	9243	+	Cldn15	protein_coding	chromosome	claudin 15 [Source:MGI Symbol;Acc:MGI:1913103]	Cldn15	60363
ENSMUSG00000056222	322.906	-0.0852583	0.207679	0.0251533	0.484495	13	57569008	58056146	487139	-	Spock1	protein_coding	chromosome	sparc/osteonectin, cwcv and kazal-like domains proteoglycan 1 [Source:MGI Symbol;Acc:MGI:105371]	Spock1	20745
ENSMUSG00000103422	20.866	-0.0693573	0.322036	0.0251635	0.484495	1	43527607	43530097	2491	+	Gm37536	TEC	chromosome	predicted gene, 37536 [Source:MGI Symbol;Acc:MGI:5610764]	Gm37536	NA
ENSMUSG00000027894	38.7896	-0.0705451	0.311037	0.0251711	0.484495	3	107374859	107425334	50476	-	Slc6a17	protein_coding	chromosome	solute carrier family 6 (neurotransmitter transporter), member 17 [Source:MGI Symbol;Acc:MGI:2442535]	Slc6a17	229706
ENSMUSG00000025793	805.302	0.0810035	0.161335	0.0251909	0.484495	11	120358461	120374805	16345	+	Hgs	protein_coding	chromosome	HGF-regulated tyrosine kinase substrate [Source:MGI Symbol;Acc:MGI:104681]	Hgs	15239
ENSMUSG00000108808	20.6262	-0.0684158	0.327453	0.0253035	0.485566	7	127411326	127412679	1354	-	Gm45204	TEC	chromosome	predicted gene 45204 [Source:MGI Symbol;Acc:MGI:5753780]	Gm45204	NA
ENSMUSG00000112129	43.2084	-0.0718325	0.294921	0.0253183	0.485566	10	62895941	62913741	17801	+	Pbld1	protein_coding	chromosome	phenazine biosynthesis-like protein domain containing 1 [Source:MGI Symbol;Acc:MGI:1915621]	Pbld1	68371
ENSMUSG00000018415	3224.42	-0.0728665	0.137352	0.0254249	0.487151	11	60307971	60341753	33783	+	Gid4	protein_coding	chromosome	GID complex subunit 4, VID24 homolog [Source:MGI Symbol;Acc:MGI:1914021]	Gid4	66771
ENSMUSG00000027306	69.4014	0.078231	0.237784	0.0254856	0.487213	2	119448779	119481725	32947	+	Nusap1	protein_coding	chromosome	nucleolar and spindle associated protein 1 [Source:MGI Symbol;Acc:MGI:2675669]	Nusap1	108907
ENSMUSG00000022439	36.3014	0.0747104	0.261972	0.0255081	0.487213	15	84208227	84227179	18953	+	Parvg	protein_coding	chromosome	parvin, gamma [Source:MGI Symbol;Acc:MGI:2158329]	Parvg	64099
ENSMUSG00000041889	588.038	0.0848348	0.182056	0.0255582	0.487213	1	135298795	135302975	4181	-	Shisa4	protein_coding	chromosome	shisa family member 4 [Source:MGI Symbol;Acc:MGI:1924802]	Shisa4	77552
ENSMUSG00000035849	57.4383	-0.0713512	0.294547	0.0255718	0.487213	11	99123587	99134911	11325	-	Krt222	protein_coding	chromosome	keratin 222 [Source:MGI Symbol;Acc:MGI:2442728]	Krt222	268481
ENSMUSG00000001039	120.688	0.0823632	0.216806	0.0256113	0.487213	11	61395970	61403757	7788	+	B9d1	protein_coding	chromosome	B9 protein domain 1 [Source:MGI Symbol;Acc:MGI:1351471]	B9d1	27078
ENSMUSG00000037625	160.568	-0.0844745	0.20562	0.0256302	0.487213	3	31204069	31218473	14405	+	Cldn11	protein_coding	chromosome	claudin 11 [Source:MGI Symbol;Acc:MGI:106925]	Cldn11	18417
ENSMUSG00000024462	604.186	-0.0834239	0.174072	0.0256344	0.487213	17	37356858	37385959	29102	+	Gabbr1	protein_coding	chromosome	gamma-aminobutyric acid (GABA) B receptor, 1 [Source:MGI Symbol;Acc:MGI:1860139]	Gabbr1	54393
ENSMUSG00000012609	580.666	-0.085327	0.192505	0.0256805	0.487436	12	85871433	86108667	237235	+	Ttll5	protein_coding	chromosome	tubulin tyrosine ligase-like family, member 5 [Source:MGI Symbol;Acc:MGI:2443657]	Ttll5	320244
ENSMUSG00000016252	1473.03	0.0834491	0.175143	0.0257484	0.487737	2	174302865	174305898	3034	-	Atp5e	protein_coding	chromosome	ATP synthase, H+ transporting, mitochondrial F1 complex, epsilon subunit [Source:MGI Symbol;Acc:MGI:1855697]	Atp5e	67126
ENSMUSG00000002111	83.2668	0.0797548	0.226793	0.025771	0.487737	2	90912735	90946101	33367	+	Spi1	protein_coding	chromosome	spleen focus forming virus (SFFV) proviral integration oncogene [Source:MGI Symbol;Acc:MGI:98282]	Spi1	20375
ENSMUSG00000038604	1191.32	0.0788022	0.157009	0.0259035	0.488641	8	106331887	106348851	16965	+	Ripor1	protein_coding	chromosome	RHO family interacting cell polarization regulator 1 [Source:MGI Symbol;Acc:MGI:1922937]	Ripor1	75687
ENSMUSG00000034758	42.7697	0.0698322	0.302776	0.0259284	0.488641	10	81426738	81436907	10170	-	Tle6	protein_coding	chromosome	transducin-like enhancer of split 6 [Source:MGI Symbol;Acc:MGI:2149593]	Tle6	114606
ENSMUSG00000019139	209.103	0.0842008	0.202694	0.0259334	0.488641	8	71047023	71049940	2918	+	Isyna1	protein_coding	chromosome	myo-inositol 1-phosphate synthase A1 [Source:MGI Symbol;Acc:MGI:1919030]	Isyna1	71780
ENSMUSG00000047786	209.818	-0.0842449	0.20225	0.025938	0.488641	17	17622934	17679649	56716	+	Lix1	protein_coding	chromosome	limb and CNS expressed 1 [Source:MGI Symbol;Acc:MGI:1913893]	Lix1	66643
ENSMUSG00000002345	295.797	0.0846565	0.190159	0.026013	0.488641	8	70592149	70599969	7821	+	Borcs8	protein_coding	chromosome	BLOC-1 related complex subunit 8 [Source:MGI Symbol;Acc:MGI:1919618]	Borcs8	72368
ENSMUSG00000102411	160.789	-0.083509	0.20574	0.0260511	0.488641	9	72635422	72638170	2749	+	Gm36936	TEC	chromosome	predicted gene, 36936 [Source:MGI Symbol;Acc:MGI:5610164]	Gm36936	NA
ENSMUSG00000046618	1059.81	0.0792006	0.15908	0.0260557	0.488641	2	38821990	38853765	31776	+	Olfml2a	protein_coding	chromosome	olfactomedin-like 2A [Source:MGI Symbol;Acc:MGI:2444741]	Olfml2a	241327
ENSMUSG00000101609	2898.15	-0.078105	0.155317	0.026056	0.488641	7	142757195	142850286	93092	-	Kcnq1ot1	lncRNA	chromosome	KCNQ1 overlapping transcript 1 [Source:MGI Symbol;Acc:MGI:1926855]	Kcnq1ot1	NA
ENSMUSG00000020027	146.576	-0.0814313	0.21373	0.0262903	0.492124	10	95221224	95253042	31819	-	Socs2	protein_coding	chromosome	suppressor of cytokine signaling 2 [Source:MGI Symbol;Acc:MGI:1201787]	Socs2	216233
ENSMUSG00000022051	5537.79	0.0704485	0.133645	0.0264222	0.493055	14	67222688	67246326	23639	-	Bnip3l	protein_coding	chromosome	BCL2/adenovirus E1B interacting protein 3-like [Source:MGI Symbol;Acc:MGI:1332659]	Bnip3l	12177
ENSMUSG00000022272	1495.19	0.0820817	0.173338	0.0264256	0.493055	15	25622611	25813759	191149	+	Myo10	protein_coding	chromosome	myosin X [Source:MGI Symbol;Acc:MGI:107716]	Myo10	17909
ENSMUSG00000118506	42.3089	-0.0712368	0.277757	0.0264371	0.493055	3	89970103	89975654	5552	+	1700094D03Rik	protein_coding	chromosome	RIKEN cDNA 1700094D03 gene [Source:MGI Symbol;Acc:MGI:1920795]	1700094D03Rik	73545
ENSMUSG00000109429	119.337	-0.0812523	0.212393	0.0264928	0.493239	7	89781700	89786837	5138	+	Gm45223	TEC	chromosome	predicted gene 45223 [Source:MGI Symbol;Acc:MGI:5753799]	Gm45223	NA
ENSMUSG00000042699	2028.08	-0.0746208	0.145984	0.0265059	0.493239	1	153331504	153363406	31903	-	Dhx9	protein_coding	chromosome	DEAH (Asp-Glu-Ala-His) box polypeptide 9 [Source:MGI Symbol;Acc:MGI:108177]	Dhx9	13211
ENSMUSG00000037280	97.9196	0.0763189	0.235665	0.0265198	0.493239	15	100589694	100627257	37564	-	Galnt6	protein_coding	chromosome	polypeptide N-acetylgalactosaminyltransferase 6 [Source:MGI Symbol;Acc:MGI:1891640]	Galnt6	207839
ENSMUSG00000033386	136.47	0.0794553	0.219945	0.0265496	0.493341	3	116653113	116701826	48714	+	Frrs1	protein_coding	chromosome	ferric-chelate reductase 1 [Source:MGI Symbol;Acc:MGI:108076]	Frrs1	20321
ENSMUSG00000025937	986.8	0.0825594	0.177566	0.0265778	0.493414	1	13693554	13730770	37217	-	Lactb2	protein_coding	chromosome	lactamase, beta 2 [Source:MGI Symbol;Acc:MGI:2442551]	Lactb2	212442
ENSMUSG00000022523	49.7575	-0.0696432	0.29	0.0266652	0.493543	16	27978850	28571820	592971	-	Fgf12	protein_coding	chromosome	fibroblast growth factor 12 [Source:MGI Symbol;Acc:MGI:109183]	Fgf12	14167
ENSMUSG00000041777	1120.87	0.076339	0.151996	0.0266725	0.493543	2	73113449	73143045	29597	-	Cir1	protein_coding	chromosome	corepressor interacting with RBPJ, 1 [Source:MGI Symbol;Acc:MGI:1914185]	Cir1	66935
ENSMUSG00000055540	199.566	-0.0808593	0.212221	0.0266819	0.493543	16	59473846	60425894	952049	-	Epha6	protein_coding	chromosome	Eph receptor A6 [Source:MGI Symbol;Acc:MGI:108034]	Epha6	13840
ENSMUSG00000107706	109.787	-0.0768636	0.229338	0.0268172	0.495594	6	148287399	148292827	5429	-	Gm44022	TEC	chromosome	predicted gene, 44022 [Source:MGI Symbol;Acc:MGI:5690414]	Gm44022	NA
ENSMUSG00000079426	1370.61	0.0742081	0.146097	0.0269011	0.496554	6	113355076	113367409	12334	+	Arpc4	protein_coding	chromosome	actin related protein 2/3 complex, subunit 4 [Source:MGI Symbol;Acc:MGI:1915339]	Arpc4	68089
ENSMUSG00000117494	113.016	-0.0757081	0.23353	0.0269877	0.496554	18	12995486	12998343	2858	+	Gm49970	lncRNA	chromosome	predicted gene, 49970 [Source:MGI Symbol;Acc:MGI:6275239]	Gm49970	NA
ENSMUSG00000070348	3122.55	0.0766484	0.154399	0.0270143	0.496554	7	144483668	144493662	9995	-	Ccnd1	protein_coding	chromosome	cyclin D1 [Source:MGI Symbol;Acc:MGI:88313]	Ccnd1	12443
ENSMUSG00000025586	1449.3	-0.074662	0.147913	0.0270158	0.496554	7	80996774	81105213	108440	-	Cpeb1	protein_coding	chromosome	cytoplasmic polyadenylation element binding protein 1 [Source:MGI Symbol;Acc:MGI:108442]	Cpeb1	12877
ENSMUSG00000084274	23.2962	0.068778	0.290313	0.0271114	0.497352	4	44121893	44124123	2231	+	Ptma-ps2	transcribed_processed_pseudogene	chromosome	prothymosin alpha, pseudogene 2 [Source:MGI Symbol;Acc:MGI:3651567]	Ptma-ps2	NA
ENSMUSG00000032839	167.825	-0.0807223	0.208173	0.0271175	0.497352	9	95587135	95632428	45294	-	Trpc1	protein_coding	chromosome	transient receptor potential cation channel, subfamily C, member 1 [Source:MGI Symbol;Acc:MGI:109528]	Trpc1	22063
ENSMUSG00000071076	225.03	0.0824826	0.190662	0.0272032	0.498194	8	71151599	71153265	1667	+	Jund	protein_coding	chromosome	jun D proto-oncogene [Source:MGI Symbol;Acc:MGI:96648]	Jund	16478
ENSMUSG00000073418	4479.16	0.0748301	0.149549	0.0273184	0.499852	17	34947354	34962856	15503	-	C4b	protein_coding	chromosome	complement component 4B (Chido blood group) [Source:MGI Symbol;Acc:MGI:88228]	C4b	12268
ENSMUSG00000041372	42.2056	0.0700227	0.271983	0.0273852	0.500624	6	120180034	120271520	91487	-	B4galnt3	protein_coding	chromosome	beta-1,4-N-acetyl-galactosaminyl transferase 3 [Source:MGI Symbol;Acc:MGI:3041155]	B4galnt3	330406
ENSMUSG00000104093	2341.82	-0.0803656	0.171813	0.0274136	0.500693	3	65040481	65210106	169626	-	A330015K06Rik	lncRNA	chromosome	RIKEN cDNA A330015K06 gene [Source:MGI Symbol;Acc:MGI:2443553]	A330015K06Rik	102637797
ENSMUSG00000106110	51.7292	-0.0738102	0.238205	0.0275304	0.501924	5	121853172	121856269	3098	+	Gm43571	TEC	chromosome	predicted gene 43571 [Source:MGI Symbol;Acc:MGI:5663708]	Gm43571	NA
ENSMUSG00000102494	52.1777	-0.0704892	0.263362	0.0276035	0.502354	2	4321290	4323697	2408	+	Gm36988	lncRNA	chromosome	predicted gene, 36988 [Source:MGI Symbol;Acc:MGI:5610216]	Gm36988	NA
ENSMUSG00000041540	277.683	-0.0786164	0.212075	0.0277167	0.503076	6	143774151	144727703	953553	-	Sox5	protein_coding	chromosome	SRY (sex determining region Y)-box 5 [Source:MGI Symbol;Acc:MGI:98367]	Sox5	20678
ENSMUSG00000105179	30.0414	-0.0697986	0.267914	0.0277308	0.503076	5	121880480	121883783	3304	+	Gm42866	TEC	chromosome	predicted gene 42866 [Source:MGI Symbol;Acc:MGI:5663003]	Gm42866	NA
ENSMUSG00000052137	358.568	-0.0808655	0.178234	0.0277423	0.503076	4	12089439	12096243	6805	+	Rbm12b2	protein_coding	chromosome	RNA binding motif protein 12 B2 [Source:MGI Symbol;Acc:MGI:1924854]	Rbm12b2	77604
ENSMUSG00000031258	33.4694	0.0690543	0.271939	0.0279286	0.504652	X	133049792	133062825	13034	-	Xkrx	protein_coding	chromosome	X-linked Kx blood group related, X-linked [Source:MGI Symbol;Acc:MGI:3584011]	Xkrx	331524
ENSMUSG00000105584	21.9093	-0.066431	0.297723	0.0280021	0.504733	5	131637136	131638432	1297	-	Gm42588	TEC	chromosome	predicted gene 42588 [Source:MGI Symbol;Acc:MGI:5662725]	Gm42588	NA
ENSMUSG00000032338	3022.77	-0.077082	0.160688	0.0280657	0.504733	9	58730695	58770458	39764	+	Hcn4	protein_coding	chromosome	hyperpolarization-activated, cyclic nucleotide-gated K+ 4 [Source:MGI Symbol;Acc:MGI:1298209]	Hcn4	330953
ENSMUSG00000040998	848.646	-0.080808	0.183162	0.0280708	0.504733	3	132587506	132656052	68547	-	Npnt	protein_coding	chromosome	nephronectin [Source:MGI Symbol;Acc:MGI:2148811]	Npnt	114249
ENSMUSG00000031684	296.102	-0.0809051	0.186214	0.0280934	0.504733	8	79235975	79460632	224658	+	Slc10a7	protein_coding	chromosome	solute carrier family 10 (sodium/bile acid cotransporter family), member 7 [Source:MGI Symbol;Acc:MGI:1924025]	Slc10a7	76775
ENSMUSG00000074415	1320.66	-0.076945	0.160345	0.0281076	0.504733	9	41238373	41628290	389918	+	Mir100hg	lncRNA	chromosome	Mir100 Mirlet7a-2 Mir125b-1 cluster host gene [Source:MGI Symbol;Acc:MGI:1920394]	Mir100hg	73144
ENSMUSG00000056145	97.0053	-0.0756609	0.221625	0.0281319	0.504733	3	106946820	106961663	14844	+	AI504432	lncRNA	chromosome	expressed sequence AI504432 [Source:MGI Symbol;Acc:MGI:2139742]	AI504432	229694
ENSMUSG00000098374	162.99	-0.079587	0.202275	0.028173	0.504736	17	29833850	29922333	88484	+	Gm28043	protein_coding	chromosome	predicted gene, 28043 [Source:MGI Symbol;Acc:MGI:5547779]	Gm28043	NA
ENSMUSG00000027273	1588.47	-0.0650609	0.306994	0.0282175	0.504736	2	136555373	136624348	68976	+	Snap25	protein_coding	chromosome	synaptosomal-associated protein 25 [Source:MGI Symbol;Acc:MGI:98331]	Snap25	20614
ENSMUSG00000035365	31.6059	0.0646913	0.309718	0.0282532	0.504736	10	87927294	87982803	55510	-	Parpbp	protein_coding	chromosome	PARP1 binding protein [Source:MGI Symbol;Acc:MGI:1922567]	Parpbp	75317
ENSMUSG00000027284	418.281	-0.0801832	0.196755	0.0282563	0.504736	2	120546635	120680609	133975	-	Cdan1	protein_coding	chromosome	congenital dyserythropoietic anemia, type I (human) [Source:MGI Symbol;Acc:MGI:1916218]	Cdan1	68968
ENSMUSG00000040035	121.789	-0.0579521	0.358591	0.0283766	0.505853	2	118610200	118641774	31575	+	Disp2	protein_coding	chromosome	dispatched RND tramsporter family member 2 [Source:MGI Symbol;Acc:MGI:2388733]	Disp2	214240
ENSMUSG00000085316	27.57	-0.0668916	0.285851	0.02841	0.505853	2	116730633	116743272	12640	+	D330050G23Rik	lncRNA	chromosome	RIKEN cDNA D330050G23 gene [Source:MGI Symbol;Acc:MGI:2445155]	D330050G23Rik	320975
ENSMUSG00000105987	1210.44	0.0731611	0.148082	0.0284184	0.505853	5	23903294	23917665	14372	-	AI506816	lncRNA	chromosome	expressed sequence AI506816 [Source:MGI Symbol;Acc:MGI:2140929]	AI506816	433855
ENSMUSG00000046573	269.391	-0.0801607	0.190311	0.0285238	0.506109	13	36162378	36301509	139132	-	Lyrm4	protein_coding	chromosome	LYR motif containing 4 [Source:MGI Symbol;Acc:MGI:2683538]	Lyrm4	380840
ENSMUSG00000031385	1129.19	0.0763053	0.159934	0.0285526	0.506109	X	72800696	72816120	15425	+	Plxnb3	protein_coding	chromosome	plexin B3 [Source:MGI Symbol;Acc:MGI:2154240]	Plxnb3	140571
ENSMUSG00000104436	34.6822	0.0691847	0.259049	0.0285968	0.506109	1	138896248	138899589	3342	+	Gm37423	lncRNA	chromosome	predicted gene, 37423 [Source:MGI Symbol;Acc:MGI:5610651]	Gm37423	NA
ENSMUSG00000039195	180.246	0.0790448	0.199577	0.028665	0.506109	2	32267109	32271950	4842	-	1110008P14Rik	protein_coding	chromosome	RIKEN cDNA 1110008P14 gene [Source:MGI Symbol;Acc:MGI:1920987]	1110008P14Rik	73737
ENSMUSG00000024174	188.55	-0.0791916	0.19838	0.0286765	0.506109	17	55958951	56019628	60678	-	Pot1b	protein_coding	chromosome	protection of telomeres 1B [Source:MGI Symbol;Acc:MGI:1920086]	Pot1b	72836
ENSMUSG00000026490	6500.82	-0.0658661	0.126993	0.028701	0.506109	1	179788037	179993168	205132	+	Cdc42bpa	protein_coding	chromosome	CDC42 binding protein kinase alpha [Source:MGI Symbol;Acc:MGI:2441841]	Cdc42bpa	226751
ENSMUSG00000115023	57.053	-0.0719661	0.235386	0.0287278	0.506109	14	93856282	93860465	4184	+	Gm48967	TEC	chromosome	predicted gene, 48967 [Source:MGI Symbol;Acc:MGI:6118304]	Gm48967	NA
ENSMUSG00000015354	329.008	0.0768654	0.210402	0.0287318	0.506109	9	95519654	95580149	60496	+	Pcolce2	protein_coding	chromosome	procollagen C-endopeptidase enhancer 2 [Source:MGI Symbol;Acc:MGI:1923727]	Pcolce2	76477
ENSMUSG00000010142	33.1468	-0.0675752	0.272252	0.0287706	0.506352	11	61017581	61040198	22618	+	Tnfrsf13b	protein_coding	chromosome	tumor necrosis factor receptor superfamily, member 13b [Source:MGI Symbol;Acc:MGI:1889411]	Tnfrsf13b	57916
ENSMUSG00000064369	90.5746	0.0725796	0.230684	0.0288146	0.50641	MT	14071	14139	69	-	mt-Te	Mt_tRNA	chromosome	mitochondrially encoded tRNA glutamic acid [Source:MGI Symbol;Acc:MGI:102488]	mt-Te	NA
ENSMUSG00000031381	132.367	-0.0757442	0.21469	0.0288237	0.50641	X	163202783	163216912	14130	+	Piga	protein_coding	chromosome	phosphatidylinositol glycan anchor biosynthesis, class A [Source:MGI Symbol;Acc:MGI:99461]	Piga	18700
ENSMUSG00000029246	392.444	0.0793806	0.191932	0.0289277	0.506518	5	77061096	77099425	38330	-	Ppat	protein_coding	chromosome	phosphoribosyl pyrophosphate amidotransferase [Source:MGI Symbol;Acc:MGI:2387203]	Ppat	231327
ENSMUSG00000027438	388.401	-0.0777301	0.204252	0.0289312	0.506518	2	148535905	148574387	38483	-	Napb	protein_coding	chromosome	N-ethylmaleimide sensitive fusion protein attachment protein beta [Source:MGI Symbol;Acc:MGI:104562]	Napb	17957
ENSMUSG00000052675	91.0341	-0.0747248	0.218226	0.0289522	0.506518	7	23811739	23827377	15639	+	Zfp112	protein_coding	chromosome	zinc finger protein 112 [Source:MGI Symbol;Acc:MGI:1929115]	Zfp112	57745
ENSMUSG00000019864	229.469	0.0787705	0.192405	0.0292593	0.509306	10	43777803	43833197	55395	+	Rtn4ip1	protein_coding	chromosome	reticulon 4 interacting protein 1 [Source:MGI Symbol;Acc:MGI:2178759]	Rtn4ip1	170728
ENSMUSG00000024136	25.924	-0.0669477	0.269736	0.0292946	0.509306	17	24659055	24662079	3025	-	Dnase1l2	protein_coding	chromosome	deoxyribonuclease 1-like 2 [Source:MGI Symbol;Acc:MGI:1913955]	Dnase1l2	66705
ENSMUSG00000034687	348.963	-0.0782708	0.175492	0.0293111	0.509306	5	96521814	96932587	410774	+	Fras1	protein_coding	chromosome	Fraser extracellular matrix complex subunit 1 [Source:MGI Symbol;Acc:MGI:2385368]	Fras1	231470
ENSMUSG00000027333	1065.74	0.0787419	0.19144	0.0293161	0.509306	2	131333416	131367842	34427	+	Smox	protein_coding	chromosome	spermine oxidase [Source:MGI Symbol;Acc:MGI:2445356]	Smox	228608
ENSMUSG00000052293	73.3096	0.0669901	0.26853	0.0293397	0.509306	13	100788087	100792568	4482	+	Taf9	protein_coding	chromosome	TATA-box binding protein associated factor 9 [Source:MGI Symbol;Acc:MGI:1888697]	Taf9	108143
ENSMUSG00000026500	243.322	0.0785678	0.189624	0.0294804	0.510876	1	178146695	178150258	3564	+	Cox20	protein_coding	chromosome	cytochrome c oxidase assembly protein 20 [Source:MGI Symbol;Acc:MGI:1913609]	Cox20	66359
ENSMUSG00000055421	2198.56	-0.0766434	0.167274	0.0295902	0.51205	14	93250846	94128115	877270	-	Pcdh9	protein_coding	chromosome	protocadherin 9 [Source:MGI Symbol;Acc:MGI:1306801]	Pcdh9	211712
ENSMUSG00000038587	8350.57	0.0686951	0.137869	0.0296526	0.51205	10	4216380	4309470	93091	+	Akap12	protein_coding	chromosome	A kinase (PRKA) anchor protein (gravin) 12 [Source:MGI Symbol;Acc:MGI:1932576]	Akap12	83397
ENSMUSG00000029651	53.0269	-0.0658806	0.274594	0.0296677	0.51205	5	147894130	148252875	358746	+	Mtus2	protein_coding	chromosome	microtubule associated tumor suppressor candidate 2 [Source:MGI Symbol;Acc:MGI:1915388]	Mtus2	77521
ENSMUSG00000041794	376.749	-0.0781518	0.179705	0.0296742	0.51205	9	120130579	120303907	173329	+	Myrip	protein_coding	chromosome	myosin VIIA and Rab interacting protein [Source:MGI Symbol;Acc:MGI:2384407]	Myrip	245049
ENSMUSG00000033730	122.702	0.0742813	0.213346	0.0297177	0.512366	14	70314652	70320063	5412	+	Egr3	protein_coding	chromosome	early growth response 3 [Source:MGI Symbol;Acc:MGI:1306780]	Egr3	13655
ENSMUSG00000021127	2408.35	0.0702981	0.143192	0.0297455	0.512409	12	80154528	80159787	5260	-	Zfp36l1	protein_coding	chromosome	zinc finger protein 36, C3H type-like 1 [Source:MGI Symbol;Acc:MGI:107946]	Zfp36l1	12192
ENSMUSG00000029782	822.58	-0.0725007	0.150851	0.0298058	0.512618	6	30479052	30509782	30731	-	Tmem209	protein_coding	chromosome	transmembrane protein 209 [Source:MGI Symbol;Acc:MGI:1919899]	Tmem209	72649
ENSMUSG00000091764	182.189	-0.0749137	0.209605	0.0298104	0.512618	8	70107129	70119632	12504	+	Zfp964	protein_coding	chromosome	zinc finger protein 964 [Source:MGI Symbol;Acc:MGI:3646490]	Zfp964	636741
ENSMUSG00000053063	129.827	0.0728819	0.218947	0.0298333	0.512618	6	129319654	129342266	22613	+	Clec12a	protein_coding	chromosome	C-type lectin domain family 12, member a [Source:MGI Symbol;Acc:MGI:3040968]	Clec12a	232413
ENSMUSG00000053414	132.224	0.074744	0.209555	0.0299048	0.513117	16	90182901	90296441	113541	+	Hunk	protein_coding	chromosome	hormonally upregulated Neu-associated kinase [Source:MGI Symbol;Acc:MGI:1347352]	Hunk	26559
ENSMUSG00000103038	25.1262	-0.0627898	0.301377	0.0299129	0.513117	1	137852126	137854117	1992	+	Gm37124	TEC	chromosome	predicted gene, 37124 [Source:MGI Symbol;Acc:MGI:5610352]	Gm37124	NA
ENSMUSG00000038729	5277.58	0.068162	0.137404	0.0300632	0.514871	4	57717657	57896984	179328	+	Pakap	protein_coding	chromosome	paralemmin A kinase anchor protein [Source:MGI Symbol;Acc:MGI:5141924]	Pakap	677884
ENSMUSG00000051220	47.6861	-0.0635005	0.29208	0.0300873	0.514871	X	101185322	101200697	15376	-	Ercc6l	protein_coding	chromosome	excision repair cross-complementing rodent repair deficiency complementation group 6 like [Source:MGI Symbol;Acc:MGI:2654144]	Ercc6l	236930
ENSMUSG00000028138	1156.5	0.0701889	0.143934	0.0300912	0.514871	3	138148854	138161260	12407	+	Adh5	protein_coding	chromosome	alcohol dehydrogenase 5 (class III), chi polypeptide [Source:MGI Symbol;Acc:MGI:87929]	Adh5	11532
ENSMUSG00000064354	169290	0.0701651	0.144159	0.0301858	0.515621	MT	7013	7696	684	+	mt-Co2	protein_coding	chromosome	mitochondrially encoded cytochrome c oxidase II [Source:MGI Symbol;Acc:MGI:102503]	mt-Co2	17709
ENSMUSG00000034724	1901.87	-0.0712179	0.147983	0.0302643	0.516486	5	96218192	96312030	93839	-	Cnot6l	protein_coding	chromosome	CCR4-NOT transcription complex, subunit 6-like [Source:MGI Symbol;Acc:MGI:2443154]	Cnot6l	231464
ENSMUSG00000110167	69.9432	-0.0717245	0.220425	0.0303035	0.516486	7	134502399	134506018	3620	+	Gm45532	TEC	chromosome	predicted gene 45532 [Source:MGI Symbol;Acc:MGI:5791368]	Gm45532	NA
ENSMUSG00000027130	1838.88	-0.0662535	0.132433	0.0303697	0.516486	2	112096170	112193508	97339	+	Slc12a6	protein_coding	chromosome	solute carrier family 12, member 6 [Source:MGI Symbol;Acc:MGI:2135960]	Slc12a6	107723
ENSMUSG00000006362	282.868	0.0772487	0.182341	0.0303765	0.516486	8	123351880	123425848	73969	-	Cbfa2t3	protein_coding	chromosome	CBFA2/RUNX1 translocation partner 3 [Source:MGI Symbol;Acc:MGI:1338013]	Cbfa2t3	12398
ENSMUSG00000050545	27.7592	0.0622523	0.298934	0.0304148	0.516486	12	4789888	4819267	29380	-	Fam228b	protein_coding	chromosome	family with sequence similarity 228, member B [Source:MGI Symbol;Acc:MGI:2442121]	Fam228b	207921
ENSMUSG00000021027	2585.35	-0.0694513	0.142565	0.0304246	0.516486	12	55649681	55867952	218272	-	Ralgapa1	protein_coding	chromosome	Ral GTPase activating protein, alpha subunit 1 [Source:MGI Symbol;Acc:MGI:1931050]	Ralgapa1	56784
ENSMUSG00000034311	40.5516	0.0670472	0.250671	0.0304433	0.516486	X	99669343	99770820	101478	+	Kif4	protein_coding	chromosome	kinesin family member 4 [Source:MGI Symbol;Acc:MGI:108389]	Kif4	16571
ENSMUSG00000106485	30.6835	-0.0651553	0.267797	0.0305449	0.516486	3	38473120	38474300	1181	-	3830422I06Rik	TEC	chromosome	RIKEN cDNA 3830422I06 gene [Source:MGI Symbol;Acc:MGI:1917958]	3830422I06Rik	NA
ENSMUSG00000033389	134.805	-0.0731114	0.211494	0.030554	0.516486	11	64892865	65053787	160923	-	Arhgap44	protein_coding	chromosome	Rho GTPase activating protein 44 [Source:MGI Symbol;Acc:MGI:2144423]	Arhgap44	216831
ENSMUSG00000025583	742.311	-0.076841	0.180318	0.0306118	0.516486	11	119493731	119790402	296672	+	Rptor	protein_coding	chromosome	regulatory associated protein of MTOR, complex 1 [Source:MGI Symbol;Acc:MGI:1921620]	Rptor	74370
ENSMUSG00000024002	3248.3	0.068481	0.140008	0.0306166	0.516486	17	32415248	32503696	88449	-	Brd4	protein_coding	chromosome	bromodomain containing 4 [Source:MGI Symbol;Acc:MGI:1888520]	Brd4	57261
ENSMUSG00000078435	111.134	-0.0744717	0.204473	0.0306257	0.516486	10	81963847	81988899	25053	+	AU041133	protein_coding	chromosome	expressed sequence AU041133 [Source:MGI Symbol;Acc:MGI:2143755]	AU041133	216177
ENSMUSG00000048138	103.846	0.0720437	0.215798	0.0306418	0.516486	19	25649775	25656355	6581	+	Dmrt2	protein_coding	chromosome	doublesex and mab-3 related transcription factor 2 [Source:MGI Symbol;Acc:MGI:1330307]	Dmrt2	226049
ENSMUSG00000031731	1948.18	-0.0695036	0.143588	0.0306969	0.516532	8	110505186	110590836	85651	+	Ap1g1	protein_coding	chromosome	adaptor protein complex AP-1, gamma 1 subunit [Source:MGI Symbol;Acc:MGI:101919]	Ap1g1	11765
ENSMUSG00000021775	3079.58	-0.0691339	0.142616	0.0307781	0.516724	14	4230569	4265642	35074	+	Nr1d2	protein_coding	chromosome	nuclear receptor subfamily 1, group D, member 2 [Source:MGI Symbol;Acc:MGI:2449205]	Nr1d2	353187
ENSMUSG00000099881	388.771	-0.0764475	0.177615	0.0307846	0.516724	8	123769205	123771341	2137	+	2810013P06Rik	lncRNA	chromosome	RIKEN cDNA 2810013P06 gene [Source:MGI Symbol;Acc:MGI:1914456]	2810013P06Rik	100503178
ENSMUSG00000035397	143.051	0.0756016	0.196047	0.030849	0.517231	10	80402958	80413155	10198	-	Klf16	protein_coding	chromosome	Kruppel-like factor 16 [Source:MGI Symbol;Acc:MGI:2153049]	Klf16	118445
ENSMUSG00000025133	798.526	-0.075805	0.17215	0.0308658	0.517231	7	97130163	97190602	60440	+	Ints4	protein_coding	chromosome	integrator complex subunit 4 [Source:MGI Symbol;Acc:MGI:1917164]	Ints4	101861
ENSMUSG00000032125	437.767	0.0764222	0.184803	0.0309383	0.517592	9	37313193	37326411	13219	+	Robo4	protein_coding	chromosome	roundabout guidance receptor 4 [Source:MGI Symbol;Acc:MGI:1921394]	Robo4	74144
ENSMUSG00000001020	2383.59	0.0732338	0.158772	0.0310154	0.518028	3	90511078	90513352	2275	+	S100a4	protein_coding	chromosome	S100 calcium binding protein A4 [Source:MGI Symbol;Acc:MGI:1330282]	S100a4	20198
ENSMUSG00000003072	1513.18	0.0712675	0.151309	0.0311364	0.518989	10	79974466	79981652	7187	+	Atp5d	protein_coding	chromosome	ATP synthase, H+ transporting, mitochondrial F1 complex, delta subunit [Source:MGI Symbol;Acc:MGI:1913293]	Atp5d	66043
ENSMUSG00000041025	634.803	0.0761104	0.184618	0.0311496	0.518989	4	139257859	139347693	89835	+	Iffo2	protein_coding	chromosome	intermediate filament family orphan 2 [Source:MGI Symbol;Acc:MGI:2140675]	Iffo2	212632
ENSMUSG00000027996	551.449	-0.0759141	0.182684	0.031296	0.520029	3	83673628	83681623	7996	+	Sfrp2	protein_coding	chromosome	secreted frizzled-related protein 2 [Source:MGI Symbol;Acc:MGI:108078]	Sfrp2	20319
ENSMUSG00000020741	1086.64	0.0756809	0.182664	0.0314582	0.521991	11	74540321	74561673	21353	+	Cluh	protein_coding	chromosome	clustered mitochondria (cluA/CLU1) homolog [Source:MGI Symbol;Acc:MGI:1921398]	Cluh	74148
ENSMUSG00000022565	10987.8	0.0647239	0.130674	0.0314841	0.521993	15	76055174	76116774	61601	-	Plec	protein_coding	chromosome	plectin [Source:MGI Symbol;Acc:MGI:1277961]	Plec	18810
ENSMUSG00000096856	223.775	-0.0749826	0.191107	0.0316079	0.522944	10	81484893	81503195	18303	+	Gm10778	protein_coding	chromosome	predicted gene 10778 [Source:MGI Symbol;Acc:MGI:3809656]	Gm10778	100233208
ENSMUSG00000039427	105.794	-0.073039	0.202839	0.0316167	0.522944	16	5051485	5062776	11292	+	Alg1	protein_coding	chromosome	asparagine-linked glycosylation 1 (beta-1,4-mannosyltransferase) [Source:MGI Symbol;Acc:MGI:2384774]	Alg1	208211
ENSMUSG00000041515	62.142	0.0668769	0.236647	0.0316383	0.522944	8	121463097	121483433	20337	+	Irf8	protein_coding	chromosome	interferon regulatory factor 8 [Source:MGI Symbol;Acc:MGI:96395]	Irf8	15900
ENSMUSG00000053897	167.622	-0.0718437	0.2083	0.0316444	0.522944	3	135531040	135594333	63294	+	Slc39a8	protein_coding	chromosome	solute carrier family 39 (metal ion transporter), member 8 [Source:MGI Symbol;Acc:MGI:1914797]	Slc39a8	67547
ENSMUSG00000049659	1576.08	0.073894	0.165961	0.0317013	0.523129	11	20635084	20691589	56506	-	Aftph	protein_coding	chromosome	aftiphilin [Source:MGI Symbol;Acc:MGI:1923012]	Aftph	216549
ENSMUSG00000072762	125.303	0.0708811	0.212356	0.0317071	0.523129	5	109883856	109899752	15897	-	4930522L14Rik	protein_coding	chromosome	RIKEN cDNA 4930522L14 gene [Source:MGI Symbol;Acc:MGI:1925270]	4930522L14Rik	100041734
ENSMUSG00000117964	26.2338	-0.0603837	0.297362	0.0317455	0.523296	19	29350817	29361871	11055	-	Gm36043	lncRNA	chromosome	predicted gene, 36043 [Source:MGI Symbol;Acc:MGI:5595202]	Gm36043	NA
ENSMUSG00000047731	1753.34	0.0650331	0.132364	0.0317772	0.523296	19	46587523	46645828	58306	+	Wbp1l	protein_coding	chromosome	WW domain binding protein 1 like [Source:MGI Symbol;Acc:MGI:107577]	Wbp1l	226178
ENSMUSG00000100658	52.1024	-0.0619509	0.281384	0.0318203	0.523296	1	132269761	132277364	7604	+	F730311O21Rik	lncRNA	chromosome	RIKEN cDNA F730311O21 gene [Source:MGI Symbol;Acc:MGI:3643355]	F730311O21Rik	NA
ENSMUSG00000101249	71989.1	0.0688481	0.145096	0.0318747	0.523428	1	24654787	24655278	492	-	Gm29216	unprocessed_pseudogene	chromosome	predicted gene 29216 [Source:MGI Symbol;Acc:MGI:5579922]	Gm29216	NA
ENSMUSG00000070304	153.681	-0.0732975	0.198862	0.0319195	0.523656	9	45029080	45041368	12289	+	Scn2b	protein_coding	chromosome	sodium channel, voltage-gated, type II, beta [Source:MGI Symbol;Acc:MGI:106921]	Scn2b	72821
ENSMUSG00000030861	1924.36	-0.0678308	0.142175	0.0320634	0.524406	7	131012330	131050673	38344	+	Acadsb	protein_coding	chromosome	acyl-Coenzyme A dehydrogenase, short/branched chain [Source:MGI Symbol;Acc:MGI:1914135]	Acadsb	66885
ENSMUSG00000027551	152.459	-0.0743159	0.190456	0.0320752	0.524406	2	168735251	168797507	62257	-	Zfp64	protein_coding	chromosome	zinc finger protein 64 [Source:MGI Symbol;Acc:MGI:107342]	Zfp64	22722
ENSMUSG00000036478	709.711	0.0723809	0.160104	0.0320829	0.524406	10	96452868	96458671	5804	+	Btg1	protein_coding	chromosome	BTG anti-proliferation factor 1 [Source:MGI Symbol;Acc:MGI:88215]	Btg1	12226
ENSMUSG00000062328	3850.65	0.0653592	0.1342	0.0320943	0.524406	18	75131629	75136452	4824	+	Rpl17	protein_coding	chromosome	ribosomal protein L17 [Source:MGI Symbol;Acc:MGI:2448270]	Rpl17	319195
ENSMUSG00000022574	101.606	0.0719023	0.202543	0.0323159	0.526728	15	75762805	75766330	3526	-	Naprt	protein_coding	chromosome	nicotinate phosphoribosyltransferase [Source:MGI Symbol;Acc:MGI:2442664]	Naprt	223646
ENSMUSG00000022033	24.3048	0.0598964	0.293516	0.03237	0.526728	14	66043286	66055271	11986	+	Pbk	protein_coding	chromosome	PDZ binding kinase [Source:MGI Symbol;Acc:MGI:1289156]	Pbk	52033
ENSMUSG00000084319	625.542	0.071427	0.157049	0.0323737	0.526728	6	99854777	99855295	519	-	Tpt1-ps3	processed_pseudogene	chromosome	tumor protein, translationally-controlled, pseudogene 3 [Source:MGI Symbol;Acc:MGI:2664997]	Tpt1-ps3	NA
ENSMUSG00000026991	1713.41	-0.0686575	0.146071	0.0323839	0.526728	2	58991194	59185552	194359	+	Pkp4	protein_coding	chromosome	plakophilin 4 [Source:MGI Symbol;Acc:MGI:109281]	Pkp4	227937
ENSMUSG00000115049	107.517	0.0722813	0.199679	0.0324325	0.526728	15	95870620	95892010	21391	-	Gm49172	lncRNA	chromosome	predicted gene, 49172 [Source:MGI Symbol;Acc:MGI:6118604]	Gm49172	NA
ENSMUSG00000036606	1632.11	0.0696623	0.150722	0.0326351	0.52779	15	89039752	89064991	25240	-	Plxnb2	protein_coding	chromosome	plexin B2 [Source:MGI Symbol;Acc:MGI:2154239]	Plxnb2	140570
ENSMUSG00000015467	1684.25	0.0678823	0.144131	0.0326424	0.52779	17	34832323	34834945	2623	-	Egfl8	protein_coding	chromosome	EGF-like domain 8 [Source:MGI Symbol;Acc:MGI:1932094]	Egfl8	81701
ENSMUSG00000105909	78.246	-0.0669708	0.225288	0.0326504	0.52779	3	98194304	98197372	3069	+	Gm43189	lncRNA	chromosome	predicted gene 43189 [Source:MGI Symbol;Acc:MGI:5663326]	Gm43189	NA
ENSMUSG00000104936	23.8836	-0.0607908	0.28112	0.0326558	0.52779	5	132025018	132027252	2235	-	2610011E03Rik	TEC	chromosome	RIKEN cDNA 2610011E03 gene [Source:MGI Symbol;Acc:MGI:1919710]	2610011E03Rik	NA
ENSMUSG00000011306	474.362	-0.0721572	0.162186	0.0326765	0.52779	8	70495463	70524997	29535	+	Sugp1	protein_coding	chromosome	SURP and G patch domain containing 1 [Source:MGI Symbol;Acc:MGI:1917866]	Sugp1	70616
ENSMUSG00000063273	1748.45	-0.0700857	0.152837	0.0327422	0.52779	3	51322569	51383928	61360	+	Naa15	protein_coding	chromosome	N(alpha)-acetyltransferase 15, NatA auxiliary subunit [Source:MGI Symbol;Acc:MGI:1922088]	Naa15	74838
ENSMUSG00000102581	54.0126	-0.0658602	0.231859	0.0327433	0.52779	3	33088377	33091203	2827	-	Gm37443	TEC	chromosome	predicted gene, 37443 [Source:MGI Symbol;Acc:MGI:5610671]	Gm37443	NA
ENSMUSG00000013465	451.142	-0.071537	0.16121	0.0330958	0.530154	2	25089724	25101501	11778	-	Nelfb	protein_coding	chromosome	negative elongation factor complex member B [Source:MGI Symbol;Acc:MGI:1931035]	Nelfb	58202
ENSMUSG00000084071	112.724	0.0684196	0.212938	0.0331286	0.530154	2	21248916	21249251	336	+	Gm13378	processed_pseudogene	chromosome	predicted gene 13378 [Source:MGI Symbol;Acc:MGI:3650302]	Gm13378	NA
ENSMUSG00000079355	107.663	-0.0691647	0.209178	0.0331354	0.530154	9	103961356	104004132	42777	-	Ackr4	protein_coding	chromosome	atypical chemokine receptor 4 [Source:MGI Symbol;Acc:MGI:2181676]	Ackr4	252837
ENSMUSG00000007279	76.3036	-0.0663159	0.224654	0.0331509	0.530154	7	109397883	109464886	67004	-	Scube2	protein_coding	chromosome	signal peptide, CUB domain, EGF-like 2 [Source:MGI Symbol;Acc:MGI:1928765]	Scube2	56788
ENSMUSG00000025103	2154.26	0.0678559	0.145798	0.0331956	0.53045	7	81441822	81479179	37358	-	Btbd1	protein_coding	chromosome	BTB (POZ) domain containing 1 [Source:MGI Symbol;Acc:MGI:1933765]	Btbd1	83962
ENSMUSG00000111462	34.9917	-0.0631637	0.24879	0.0332326	0.530624	9	41386151	41566779	180629	+	Gm49317	lncRNA	chromosome	predicted gene, 49317 [Source:MGI Symbol;Acc:MGI:6121493]	Gm49317	NA
ENSMUSG00000071862	186.805	-0.0727571	0.186993	0.033344	0.531176	18	35342056	35348077	6022	-	Lrrtm2	protein_coding	chromosome	leucine rich repeat transmembrane neuronal 2 [Source:MGI Symbol;Acc:MGI:2389174]	Lrrtm2	107065
ENSMUSG00000071753	1155.42	-0.0730118	0.17964	0.0334105	0.531792	X	60159984	60247391	87408	+	Cdr1os	lncRNA	chromosome	cerebellar degeneration related antigen 1, opposite strand [Source:MGI Symbol;Acc:MGI:5637821]	Cdr1os	331424
ENSMUSG00000112090	20.01	-0.0595088	0.282958	0.0334548	0.532029	12	78444909	78447314	2406	+	Gm48231	TEC	chromosome	predicted gene, 48231 [Source:MGI Symbol;Acc:MGI:6097636]	Gm48231	NA
ENSMUSG00000075549	106.886	-0.0675317	0.214106	0.0335537	0.532029	14	67542337	67552160	9824	-	Gm6878	lncRNA	chromosome	predicted gene 6878 [Source:MGI Symbol;Acc:MGI:3644701]	Gm6878	628416
ENSMUSG00000096971	77.41	-0.064262	0.235129	0.0335603	0.532029	15	10714922	10790209	75288	+	4930556M19Rik	lncRNA	chromosome	RIKEN cDNA 4930556M19 gene [Source:MGI Symbol;Acc:MGI:1922509]	4930556M19Rik	75259
ENSMUSG00000102555	164.439	-0.0707433	0.198065	0.0335757	0.532029	7	92289157	92292991	3835	+	6430511E19Rik	TEC	chromosome	RIKEN cDNA 6430511E19 gene [Source:MGI Symbol;Acc:MGI:2443259]	6430511E19Rik	NA
ENSMUSG00000023170	429.352	0.0709301	0.161274	0.0336974	0.532067	11	69804714	69807417	2704	+	Gps2	protein_coding	chromosome	G protein pathway suppressor 2 [Source:MGI Symbol;Acc:MGI:1891751]	Gps2	56310
ENSMUSG00000042759	127.756	0.0713053	0.193724	0.0337216	0.532067	7	126184114	126188284	4171	+	Apobr	protein_coding	chromosome	apolipoprotein B receptor [Source:MGI Symbol;Acc:MGI:2176230]	Apobr	171504
ENSMUSG00000039661	534.103	0.0724582	0.174346	0.0337388	0.532067	8	31579499	31587075	7577	+	Dusp26	protein_coding	chromosome	dual specificity phosphatase 26 (putative) [Source:MGI Symbol;Acc:MGI:1914209]	Dusp26	66959
ENSMUSG00000109279	47.2763	-0.0649473	0.227234	0.0338268	0.532989	7	89850486	89852994	2509	+	Gm45220	TEC	chromosome	predicted gene 45220 [Source:MGI Symbol;Acc:MGI:5753796]	Gm45220	NA
ENSMUSG00000043633	726.115	0.0680849	0.149393	0.0339946	0.535217	4	43659622	43669145	9524	-	Fam221b	protein_coding	chromosome	family with sequence similarity 221, member B [Source:MGI Symbol;Acc:MGI:2441678]	Fam221b	242408
ENSMUSG00000087082	19.0033	-0.0573147	0.295296	0.0340886	0.535917	1	176755565	176760277	4713	-	Gm15423	lncRNA	chromosome	predicted gene 15423 [Source:MGI Symbol;Acc:MGI:3705184]	Gm15423	NA
ENSMUSG00000039735	750.887	-0.0703983	0.16066	0.0341163	0.535917	3	122332368	122413364	80997	-	Fnbp1l	protein_coding	chromosome	formin binding protein 1-like [Source:MGI Symbol;Acc:MGI:1925642]	Fnbp1l	214459
ENSMUSG00000026479	502.416	-0.0718329	0.174886	0.0342803	0.537632	1	152998502	153062193	63692	-	Lamc2	protein_coding	chromosome	laminin, gamma 2 [Source:MGI Symbol;Acc:MGI:99913]	Lamc2	16782
ENSMUSG00000055775	36.1178	0.0586709	0.280146	0.0343079	0.53765	11	67167950	67199460	31511	+	Myh8	protein_coding	chromosome	myosin, heavy polypeptide 8, skeletal muscle, perinatal [Source:MGI Symbol;Acc:MGI:1339712]	Myh8	17885
ENSMUSG00000058665	19.68	-0.0586925	0.278927	0.0343876	0.537685	1	120530147	120535721	5575	+	En1	protein_coding	chromosome	engrailed 1 [Source:MGI Symbol;Acc:MGI:95389]	En1	13798
ENSMUSG00000103621	16.9373	-0.0568339	0.295995	0.0343896	0.537685	9	108408031	108409964	1934	+	Gm38366	TEC	chromosome	predicted gene, 38366 [Source:MGI Symbol;Acc:MGI:5611594]	Gm38366	NA
ENSMUSG00000092060	252.11	-0.0715822	0.174823	0.0344883	0.538098	5	67549490	67585653	36164	-	Bend4	protein_coding	chromosome	BEN domain containing 4 [Source:MGI Symbol;Acc:MGI:3648414]	Bend4	666938
ENSMUSG00000000823	517.382	0.0716279	0.17733	0.0344955	0.538098	2	181223896	181234596	10701	-	Zfp512b	protein_coding	chromosome	zinc finger protein 512B [Source:MGI Symbol;Acc:MGI:2685478]	Zfp512b	269401
ENSMUSG00000038007	440.406	-0.0715793	0.17847	0.034534	0.538286	4	86792633	86853059	60427	+	Acer2	protein_coding	chromosome	alkaline ceramidase 2 [Source:MGI Symbol;Acc:MGI:1920932]	Acer2	230379
ENSMUSG00000056832	67.1585	-0.0664056	0.211677	0.0346098	0.539054	6	38358404	38404582	46179	+	Ttc26	protein_coding	chromosome	tetratricopeptide repeat domain 26 [Source:MGI Symbol;Acc:MGI:2444853]	Ttc26	264134
ENSMUSG00000106815	66.6799	-0.0647713	0.219608	0.0347797	0.540001	5	76445447	76449622	4176	-	Gm43658	TEC	chromosome	predicted gene 43658 [Source:MGI Symbol;Acc:MGI:5663795]	Gm43658	NA
ENSMUSG00000024317	247.913	0.0712101	0.174199	0.0347835	0.540001	18	21134398	21161281	26884	+	Rnf138	protein_coding	chromosome	ring finger protein 138 [Source:MGI Symbol;Acc:MGI:1929211]	Rnf138	56515
ENSMUSG00000038721	39.9192	-0.0621591	0.237978	0.03488	0.540773	11	96177449	96180988	3540	+	Hoxb7	protein_coding	chromosome	homeobox B7 [Source:MGI Symbol;Acc:MGI:96188]	Hoxb7	15415
ENSMUSG00000050860	255.93	0.0699335	0.190425	0.0350064	0.54232	11	95715325	95722966	7642	+	Phospho1	protein_coding	chromosome	phosphatase, orphan 1 [Source:MGI Symbol;Acc:MGI:2447348]	Phospho1	237928
ENSMUSG00000102545	59.2394	0.0637937	0.2235	0.0350554	0.542591	3	79194480	79197155	2676	+	6430573P05Rik	lncRNA	chromosome	RIKEN cDNA 6430573P05 gene [Source:MGI Symbol;Acc:MGI:2686494]	6430573P05Rik	NA
ENSMUSG00000117313	38.0336	-0.0592304	0.264626	0.0350774	0.542591	17	28643697	28645404	1708	-	Gm49838	lncRNA	chromosome	predicted gene, 49838 [Source:MGI Symbol;Acc:MGI:6270506]	Gm49838	NA
ENSMUSG00000037315	153.727	0.0691258	0.194166	0.0351258	0.542926	X	20291927	20386178	94252	+	Jade3	protein_coding	chromosome	jade family PHD finger 3 [Source:MGI Symbol;Acc:MGI:2148019]	Jade3	382207
ENSMUSG00000005198	2376.77	0.0625132	0.133054	0.0352901	0.542963	11	69624823	69649463	24641	-	Polr2a	protein_coding	chromosome	polymerase (RNA) II (DNA directed) polypeptide A [Source:MGI Symbol;Acc:MGI:98086]	Polr2a	20020
ENSMUSG00000022829	46.9267	-0.0592811	0.260511	0.0353572	0.542963	16	36935304	37205324	270021	-	Stxbp5l	protein_coding	chromosome	syntaxin binding protein 5-like [Source:MGI Symbol;Acc:MGI:2443815]	Stxbp5l	207227
ENSMUSG00000018287	756.255	0.0701282	0.168048	0.0353772	0.542963	11	70554597	70560242	5646	-	Spag7	protein_coding	chromosome	sperm associated antigen 7 [Source:MGI Symbol;Acc:MGI:107380]	Spag7	216873
ENSMUSG00000062519	974.159	-0.066961	0.149802	0.0353994	0.542963	6	47812595	47850471	37877	+	Zfp398	protein_coding	chromosome	zinc finger protein 398 [Source:MGI Symbol;Acc:MGI:1917856]	Zfp398	272347
ENSMUSG00000037851	1359.44	0.0658767	0.145931	0.0355707	0.544274	13	49835576	49887743	52168	+	Iars	protein_coding	chromosome	isoleucine-tRNA synthetase [Source:MGI Symbol;Acc:MGI:2145219]	Iars	105148
ENSMUSG00000015947	42.353	0.0612985	0.236673	0.0356789	0.544651	3	96190225	96201285	11061	-	Fcgr1	protein_coding	chromosome	Fc receptor, IgG, high affinity I [Source:MGI Symbol;Acc:MGI:95498]	Fcgr1	14129
ENSMUSG00000040599	443.551	-0.0698961	0.169644	0.0357229	0.544651	11	70910437	70918197	7761	+	Mis12	protein_coding	chromosome	MIS12 kinetochore complex component [Source:MGI Symbol;Acc:MGI:1914389]	Mis12	67139
ENSMUSG00000026123	1049.95	-0.0655507	0.145275	0.0357685	0.544651	1	34889057	34918661	29605	+	Plekhb2	protein_coding	chromosome	pleckstrin homology domain containing, family B (evectins) member 2 [Source:MGI Symbol;Acc:MGI:2385825]	Plekhb2	226971
ENSMUSG00000057229	140.583	0.0672608	0.198897	0.0357737	0.544651	7	25318839	25324976	6138	+	Dmac2	protein_coding	chromosome	distal membrane arm assembly complex 2 [Source:MGI Symbol;Acc:MGI:1913599]	Dmac2	66349
ENSMUSG00000067367	222.626	-0.069797	0.182366	0.0358074	0.544755	5	38377814	38391650	13837	+	Lyar	protein_coding	chromosome	Ly1 antibody reactive clone [Source:MGI Symbol;Acc:MGI:107470]	Lyar	17089
ENSMUSG00000093910	44.6575	0.0591703	0.255104	0.0358786	0.544961	5	143272793	143279378	6586	-	Zfp853	protein_coding	chromosome	zinc finger protein 853 [Source:MGI Symbol;Acc:MGI:2685638]	Zfp853	330230
ENSMUSG00000030532	89.4065	-0.0655778	0.206346	0.0359014	0.544961	7	79992852	80000295	7444	+	Hddc3	protein_coding	chromosome	HD domain containing 3 [Source:MGI Symbol;Acc:MGI:1915945]	Hddc3	68695
ENSMUSG00000102869	10805.1	-0.0587637	0.122637	0.0360454	0.546738	2	156229985	156234899	4915	-	Norad	lncRNA	chromosome	non-coding RNA activated by DNA damage [Source:MGI Symbol;Acc:MGI:1914767]	Norad	347740
ENSMUSG00000037463	239.671	-0.0692498	0.184408	0.0360842	0.546917	7	28392274	28398763	6490	+	Fbxo27	protein_coding	chromosome	F-box protein 27 [Source:MGI Symbol;Acc:MGI:2685007]	Fbxo27	233040
ENSMUSG00000038260	183.546	-0.0651694	0.206828	0.0361268	0.547155	7	44952056	44983204	31149	-	Trpm4	protein_coding	chromosome	transient receptor potential cation channel, subfamily M, member 4 [Source:MGI Symbol;Acc:MGI:1915917]	Trpm4	68667
ENSMUSG00000091811	569.264	0.0670045	0.153223	0.0362285	0.547929	7	16005938	16007542	1605	-	Inafm1	protein_coding	chromosome	InaF motif containing 1 [Source:MGI Symbol;Acc:MGI:1913550]	Inafm1	66300
ENSMUSG00000085139	124.689	-0.0656243	0.203423	0.0362814	0.547929	X	142936691	142949270	12580	+	A730046J19Rik	protein_coding	chromosome	RIKEN cDNA A730046J19 gene [Source:MGI Symbol;Acc:MGI:2442684]	A730046J19Rik	319764
ENSMUSG00000028274	561.012	-0.0672983	0.15509	0.03632	0.547929	4	33310311	33502614	192304	+	Rngtt	protein_coding	chromosome	RNA guanylyltransferase and 5'-phosphatase [Source:MGI Symbol;Acc:MGI:1329041]	Rngtt	24018
ENSMUSG00000054203	383.496	-0.0692082	0.170302	0.0364063	0.547929	1	173839564	173859376	19813	-	Ifi205	protein_coding	chromosome	interferon activated gene 205 [Source:MGI Symbol;Acc:MGI:101847]	Ifi205	226695
ENSMUSG00000033624	839.543	-0.0686954	0.164501	0.036409	0.547929	8	111821262	111863706	42445	+	Pdpr	protein_coding	chromosome	pyruvate dehydrogenase phosphatase regulatory subunit [Source:MGI Symbol;Acc:MGI:2442188]	Pdpr	319518
ENSMUSG00000030283	25.1428	-0.0559809	0.27974	0.0365175	0.547929	6	142767271	142910178	142908	-	St8sia1	protein_coding	chromosome	ST8 alpha-N-acetyl-neuraminide alpha-2,8-sialyltransferase 1 [Source:MGI Symbol;Acc:MGI:106011]	St8sia1	20449
ENSMUSG00000112280	406.226	-0.0691428	0.171587	0.036526	0.547929	10	33863212	33871051	7840	-	A830082N09Rik	lncRNA	chromosome	RIKEN cDNA A830082N09 gene [Source:MGI Symbol;Acc:MGI:3041184]	A830082N09Rik	414093
ENSMUSG00000040532	157.152	0.0670752	0.194271	0.0365529	0.547929	5	135038006	135041029	3024	+	Abhd11	protein_coding	chromosome	abhydrolase domain containing 11 [Source:MGI Symbol;Acc:MGI:1916008]	Abhd11	68758
ENSMUSG00000109598	377.235	-0.0691063	0.174171	0.0366183	0.547929	7	135087758	135093044	5287	+	Gm36356	lncRNA	chromosome	predicted gene, 36356 [Source:MGI Symbol;Acc:MGI:5595515]	Gm36356	NA
ENSMUSG00000029198	522.198	0.0660105	0.150307	0.036669	0.547929	5	36622342	36631424	9083	+	Grpel1	protein_coding	chromosome	GrpE-like 1, mitochondrial [Source:MGI Symbol;Acc:MGI:1334417]	Grpel1	17713
ENSMUSG00000038622	338.926	0.0690221	0.173444	0.0366854	0.547929	15	52575804	52593960	18157	+	Med30	protein_coding	chromosome	mediator complex subunit 30 [Source:MGI Symbol;Acc:MGI:1917040]	Med30	69790
ENSMUSG00000027175	1394.7	-0.0637937	0.141268	0.0366936	0.547929	2	104487633	104542514	54882	-	Tcp11l1	protein_coding	chromosome	t-complex 11 like 1 [Source:MGI Symbol;Acc:MGI:2444263]	Tcp11l1	320554
ENSMUSG00000015659	345.418	0.0689045	0.178402	0.0367285	0.547929	17	6092471	6130016	37546	-	Serac1	protein_coding	chromosome	serine active site containing 1 [Source:MGI Symbol;Acc:MGI:2447813]	Serac1	321007
ENSMUSG00000041216	3450.27	-0.0594286	0.126268	0.0367585	0.547929	4	9269293	9451691	182399	+	Clvs1	protein_coding	chromosome	clavesin 1 [Source:MGI Symbol;Acc:MGI:1921688]	Clvs1	74438
ENSMUSG00000064357	176281	0.0647556	0.145253	0.0367634	0.547929	MT	7927	8607	681	+	mt-Atp6	protein_coding	chromosome	mitochondrially encoded ATP synthase 6 [Source:MGI Symbol;Acc:MGI:99927]	mt-Atp6	17705
ENSMUSG00000032712	2501.89	-0.0603204	0.12926	0.0367853	0.547929	6	149210912	149237161	26250	+	Resf1	protein_coding	chromosome	retroelement silencing factor 1 [Source:MGI Symbol;Acc:MGI:1914496]	Resf1	67246
ENSMUSG00000035735	655.685	0.0658471	0.150103	0.036813	0.547929	19	10222629	10282241	59613	-	Dagla	protein_coding	chromosome	diacylglycerol lipase, alpha [Source:MGI Symbol;Acc:MGI:2677061]	Dagla	269060
ENSMUSG00000032280	1705.64	0.0664848	0.153179	0.0368253	0.547929	9	61279648	61325779	46132	+	Tle3	protein_coding	chromosome	transducin-like enhancer of split 3 [Source:MGI Symbol;Acc:MGI:104634]	Tle3	21887
ENSMUSG00000052681	3426.63	-0.0599153	0.128136	0.0368836	0.548394	10	117649776	117681940	32165	-	Rap1b	protein_coding	chromosome	RAS related protein 1b [Source:MGI Symbol;Acc:MGI:894315]	Rap1b	215449
ENSMUSG00000031958	194.895	0.0677806	0.187088	0.0369461	0.548475	8	112350417	112357006	6590	-	Ldhd	protein_coding	chromosome	lactate dehydrogenase D [Source:MGI Symbol;Acc:MGI:106428]	Ldhd	52815
ENSMUSG00000034586	1975.46	0.0596413	0.127372	0.036947	0.548475	11	115238533	115258582	20050	-	Hid1	protein_coding	chromosome	HID1 domain containing [Source:MGI Symbol;Acc:MGI:2445087]	Hid1	217310
ENSMUSG00000038195	87.5919	0.0600623	0.233828	0.03697	0.548475	11	75400920	75403994	3075	+	Rilp	protein_coding	chromosome	Rab interacting lysosomal protein [Source:MGI Symbol;Acc:MGI:2144271]	Rilp	280408
ENSMUSG00000021418	100.4	-0.064042	0.2065	0.0370038	0.548575	13	36077455	36090342	12888	-	Rpp40	protein_coding	chromosome	ribonuclease P 40 subunit [Source:MGI Symbol;Acc:MGI:1346084]	Rpp40	208366
ENSMUSG00000044296	45.8108	-0.0601887	0.231747	0.0370659	0.549095	11	50722858	50732379	9522	-	Zfp879	protein_coding	chromosome	zinc finger protein 879 [Source:MGI Symbol;Acc:MGI:3053099]	Zfp879	214779
ENSMUSG00000001127	1200.58	-0.0646787	0.146029	0.0371031	0.549245	X	20664053	20726758	62706	+	Araf	protein_coding	chromosome	Araf proto-oncogene, serine/threonine kinase [Source:MGI Symbol;Acc:MGI:88065]	Araf	11836
ENSMUSG00000086432	25.7086	0.0547662	0.283834	0.0371768	0.549247	12	103862156	103865043	2888	+	B430119L08Rik	lncRNA	chromosome	RIKEN cDNA B430119L08 gene [Source:MGI Symbol;Acc:MGI:2441857]	B430119L08Rik	NA
ENSMUSG00000115902	18.3459	0.0554838	0.277097	0.0371844	0.549247	15	79773733	79777321	3589	+	D730005E14Rik	lncRNA	chromosome	RIKEN cDNA D730005E14 gene [Source:NCBI gene (formerly Entrezgene);Acc:109361]	D730005E14Rik	109361
ENSMUSG00000017858	413.5	0.0668511	0.156926	0.0372114	0.549247	2	162859274	162888061	28788	+	Ift52	protein_coding	chromosome	intraflagellar transport 52 [Source:MGI Symbol;Acc:MGI:2387217]	Ift52	245866
ENSMUSG00000050164	172.534	-0.0662842	0.193143	0.0372912	0.549859	15	81119700	81123165	3466	+	Mchr1	protein_coding	chromosome	melanin-concentrating hormone receptor 1 [Source:MGI Symbol;Acc:MGI:2180756]	Mchr1	207911
ENSMUSG00000014554	205.913	-0.0674038	0.186457	0.037307	0.549859	6	83457199	83483951	26753	-	Dguok	protein_coding	chromosome	deoxyguanosine kinase [Source:MGI Symbol;Acc:MGI:1351602]	Dguok	27369
ENSMUSG00000049502	733.683	0.0665735	0.156221	0.0373903	0.550288	16	35746881	35759521	12641	-	Dtx3l	protein_coding	chromosome	deltex 3-like, E3 ubiquitin ligase [Source:MGI Symbol;Acc:MGI:2656973]	Dtx3l	209200
ENSMUSG00000064356	27931.7	0.0647594	0.147547	0.0374543	0.55032	MT	7766	7969	204	+	mt-Atp8	protein_coding	chromosome	mitochondrially encoded ATP synthase 8 [Source:MGI Symbol;Acc:MGI:99926]	mt-Atp8	17706
ENSMUSG00000002881	4085.2	-0.0594993	0.128038	0.0374681	0.55032	1	52496453	52539838	43386	-	Nab1	protein_coding	chromosome	Ngfi-A binding protein 1 [Source:MGI Symbol;Acc:MGI:107564]	Nab1	17936
ENSMUSG00000068921	305.616	-0.0679852	0.173382	0.0376311	0.551434	3	88828110	88858488	30379	-	Dap3	protein_coding	chromosome	death associated protein 3 [Source:MGI Symbol;Acc:MGI:1929538]	Dap3	65111
ENSMUSG00000114172	212.268	0.0675587	0.181321	0.0376806	0.551761	13	62787700	62791066	3367	-	Gm36298	processed_pseudogene	chromosome	predicted gene, 36298 [Source:MGI Symbol;Acc:MGI:5595457]	Gm36298	NA
ENSMUSG00000034930	1184.73	0.0665047	0.157811	0.0377744	0.551909	6	83112444	83129560	17117	+	Rtkn	protein_coding	chromosome	rhotekin [Source:MGI Symbol;Acc:MGI:107371]	Rtkn	20166
ENSMUSG00000027107	67.3658	0.0565677	0.259327	0.0377994	0.551909	2	73393559	73410682	17124	-	Chrna1	protein_coding	chromosome	cholinergic receptor, nicotinic, alpha polypeptide 1 (muscle) [Source:MGI Symbol;Acc:MGI:87885]	Chrna1	11435
ENSMUSG00000059920	694.164	-0.0675775	0.169059	0.0379126	0.551916	16	64572114	64591524	19411	-	4930453N24Rik	protein_coding	chromosome	RIKEN cDNA 4930453N24 gene [Source:MGI Symbol;Acc:MGI:1914859]	4930453N24Rik	67609
ENSMUSG00000107017	23.6183	-0.0573713	0.249247	0.0379475	0.551916	6	3325742	3327855	2114	-	Gm43196	TEC	chromosome	predicted gene 43196 [Source:MGI Symbol;Acc:MGI:5663333]	Gm43196	NA
ENSMUSG00000034595	522.461	0.0647875	0.149481	0.0379629	0.551916	17	36176485	36186488	10004	+	Ppp1r18	protein_coding	chromosome	protein phosphatase 1, regulatory subunit 18 [Source:MGI Symbol;Acc:MGI:1923698]	Ppp1r18	76448
ENSMUSG00000021900	557.987	-0.066269	0.157654	0.0380171	0.552308	14	31362985	31390536	27552	+	Btd	protein_coding	chromosome	biotinidase [Source:MGI Symbol;Acc:MGI:1347001]	Btd	26363
ENSMUSG00000046727	368.344	0.066923	0.183008	0.038055	0.552464	18	36475573	36536150	60578	+	Cystm1	protein_coding	chromosome	cysteine-rich transmembrane module containing 1 [Source:MGI Symbol;Acc:MGI:1913310]	Cystm1	66060
ENSMUSG00000097039	62.9774	0.0596173	0.226065	0.0381481	0.553358	15	61909835	62249945	340111	+	Pvt1	lncRNA	chromosome	Pvt1 oncogene [Source:MGI Symbol;Acc:MGI:97824]	Pvt1	NA
ENSMUSG00000020250	619.428	0.0673054	0.176929	0.0381711	0.553358	10	82669785	82733546	63762	+	Txnrd1	protein_coding	chromosome	thioredoxin reductase 1 [Source:MGI Symbol;Acc:MGI:1354175]	Txnrd1	50493
ENSMUSG00000025321	7581.86	0.0593088	0.129056	0.0382258	0.553748	12	119121757	119202537	80781	-	Itgb8	protein_coding	chromosome	integrin beta 8 [Source:MGI Symbol;Acc:MGI:1338035]	Itgb8	320910
ENSMUSG00000051034	268.985	-0.0671887	0.176819	0.0382798	0.553748	5	129731657	129747163	15507	-	Zfp11	protein_coding	chromosome	zinc finger protein 11 [Source:MGI Symbol;Acc:MGI:99156]	Zfp11	22648
ENSMUSG00000015806	597.137	-0.0649923	0.151917	0.0383321	0.553846	5	45591363	45607578	16216	-	Qdpr	protein_coding	chromosome	quinoid dihydropteridine reductase [Source:MGI Symbol;Acc:MGI:97836]	Qdpr	110391
ENSMUSG00000026816	303.522	0.0669202	0.166143	0.0383973	0.554263	2	28456323	28473763	17441	-	Gtf3c5	protein_coding	chromosome	general transcription factor IIIC, polypeptide 5 [Source:MGI Symbol;Acc:MGI:1917489]	Gtf3c5	70239
ENSMUSG00000034708	3432.98	0.0568639	0.121352	0.038426	0.554284	11	102321141	102327874	6734	+	Grn	protein_coding	chromosome	granulin [Source:MGI Symbol;Acc:MGI:95832]	Grn	14824
ENSMUSG00000037363	168.004	-0.0668346	0.178944	0.0384711	0.554478	8	26068506	26087598	19093	-	Letm2	protein_coding	chromosome	leucine zipper-EF-hand containing transmembrane protein 2 [Source:MGI Symbol;Acc:MGI:2444979]	Letm2	270035
ENSMUSG00000047454	780.481	-0.0667034	0.164607	0.0384941	0.554478	12	78273153	78731546	458394	+	Gphn	protein_coding	chromosome	gephyrin [Source:MGI Symbol;Acc:MGI:109602]	Gphn	268566
ENSMUSG00000020255	2412.27	-0.0613497	0.13719	0.0385915	0.555069	10	83196085	83324369	128285	+	D10Wsu102e	protein_coding	chromosome	DNA segment, Chr 10, Wayne State University 102, expressed [Source:MGI Symbol;Acc:MGI:106381]	D10Wsu102e	28109
ENSMUSG00000048078	583.636	0.0662943	0.182418	0.038635	0.555069	7	95820453	96560300	739848	+	Tenm4	protein_coding	chromosome	teneurin transmembrane protein 4 [Source:MGI Symbol;Acc:MGI:2447063]	Tenm4	23966
ENSMUSG00000111593	50.8313	-0.0604783	0.2155	0.0386444	0.555069	9	41316670	41443383	126714	-	Gm48742	lncRNA	chromosome	predicted gene, 48742 [Source:MGI Symbol;Acc:MGI:6098410]	Gm48742	NA
ENSMUSG00000015090	86.1932	-0.0576389	0.237797	0.0387496	0.555882	2	25356721	25360058	3338	-	Ptgds	protein_coding	chromosome	prostaglandin D2 synthase (brain) [Source:MGI Symbol;Acc:MGI:99261]	Ptgds	19215
ENSMUSG00000025920	607.969	-0.0652315	0.155237	0.0387806	0.555882	1	16298898	16590336	291439	-	Stau2	protein_coding	chromosome	staufen double-stranded RNA binding protein 2 [Source:MGI Symbol;Acc:MGI:1352508]	Stau2	29819
ENSMUSG00000029093	1257.39	0.0647894	0.152747	0.0387831	0.555882	5	36174524	36555483	380960	-	Sorcs2	protein_coding	chromosome	sortilin-related VPS10 domain containing receptor 2 [Source:MGI Symbol;Acc:MGI:1932289]	Sorcs2	81840
ENSMUSG00000004233	179.017	0.0621549	0.203813	0.038875	0.556625	3	99048384	99146502	98119	+	Wars2	protein_coding	chromosome	tryptophanyl tRNA synthetase 2 (mitochondrial) [Source:MGI Symbol;Acc:MGI:1917810]	Wars2	70560
ENSMUSG00000048489	314.637	0.0666485	0.172693	0.0388898	0.556625	6	116627570	116629755	2186	+	Depp1	protein_coding	chromosome	DEPP1 autophagy regulator [Source:MGI Symbol;Acc:MGI:1918730]	Depp1	213393
ENSMUSG00000050777	78.0564	0.0577772	0.233366	0.0390558	0.558252	1	119995107	120001804	6698	-	Tmem37	protein_coding	chromosome	transmembrane protein 37 [Source:MGI Symbol;Acc:MGI:2157899]	Tmem37	170706
ENSMUSG00000064030	84.6791	-0.0627359	0.199398	0.0390832	0.558252	10	128583758	128602433	18676	+	Pym1	protein_coding	chromosome	PYM homolog 1, exon junction complex associated factor [Source:MGI Symbol;Acc:MGI:1925678]	Pym1	78428
ENSMUSG00000024680	47.6755	0.0571768	0.238818	0.0390859	0.558252	19	11592887	11601083	8197	-	Ms4a2	protein_coding	chromosome	membrane-spanning 4-domains, subfamily A, member 2 [Source:MGI Symbol;Acc:MGI:95495]	Ms4a2	14126
ENSMUSG00000051375	734.643	0.0652988	0.157779	0.0391758	0.559143	18	38318967	38345106	26140	-	Pcdh1	protein_coding	chromosome	protocadherin 1 [Source:MGI Symbol;Acc:MGI:104692]	Pcdh1	75599
ENSMUSG00000040747	228.959	0.0662537	0.169279	0.0392469	0.559444	3	106667237	106697465	30229	-	Cd53	protein_coding	chromosome	CD53 antigen [Source:MGI Symbol;Acc:MGI:88341]	Cd53	12508
ENSMUSG00000027540	638.169	0.0618283	0.141	0.0393161	0.559444	2	167773977	167821305	47329	+	Ptpn1	protein_coding	chromosome	protein tyrosine phosphatase, non-receptor type 1 [Source:MGI Symbol;Acc:MGI:97805]	Ptpn1	19246
ENSMUSG00000031503	7228.66	0.0550293	0.117161	0.0393493	0.559444	8	11362805	11499287	136483	+	Col4a2	protein_coding	chromosome	collagen, type IV, alpha 2 [Source:MGI Symbol;Acc:MGI:88455]	Col4a2	12827
ENSMUSG00000021097	1694.22	0.0612508	0.138903	0.0393916	0.559444	12	104729376	104831335	101960	-	Clmn	protein_coding	chromosome	calmin [Source:MGI Symbol;Acc:MGI:2136957]	Clmn	94040
ENSMUSG00000026455	384.079	-0.0661133	0.169676	0.0393987	0.559444	1	134383269	134418756	35488	+	Klhl12	protein_coding	chromosome	kelch-like 12 [Source:MGI Symbol;Acc:MGI:2385619]	Klhl12	240756
ENSMUSG00000071347	129.74	0.065439	0.181913	0.0394139	0.559444	14	61005583	61018318	12736	+	C1qtnf9	protein_coding	chromosome	C1q and tumor necrosis factor related protein 9 [Source:MGI Symbol;Acc:MGI:3045252]	C1qtnf9	239126
ENSMUSG00000049299	417.517	0.0657326	0.163239	0.0394173	0.559444	11	69214806	69216619	1814	+	Trappc1	protein_coding	chromosome	trafficking protein particle complex 1 [Source:MGI Symbol;Acc:MGI:1098727]	Trappc1	245828
ENSMUSG00000026579	28.1807	-0.0555107	0.252093	0.0394453	0.559451	1	163979407	164047846	68440	+	F5	protein_coding	chromosome	coagulation factor V [Source:MGI Symbol;Acc:MGI:88382]	F5	14067
ENSMUSG00000028328	776.207	0.065209	0.182763	0.0395162	0.55968	4	46038935	46116032	77098	+	Tmod1	protein_coding	chromosome	tropomodulin 1 [Source:MGI Symbol;Acc:MGI:98775]	Tmod1	21916
ENSMUSG00000069804	49.7217	-0.0589137	0.219269	0.0395577	0.55968	11	77676279	77678573	2295	-	Gm10277	protein_coding	chromosome	predicted gene 10277 [Source:MGI Symbol;Acc:MGI:3641921]	Gm10277	791303
ENSMUSG00000032375	467.83	-0.0651838	0.159387	0.0395672	0.55968	9	66682484	66702772	20289	-	Aph1b	protein_coding	chromosome	aph1 homolog B, gamma secretase subunit [Source:MGI Symbol;Acc:MGI:3522097]	Aph1b	208117
ENSMUSG00000037217	243.788	-0.0634337	0.192742	0.0395716	0.55968	X	20726750	20787243	60494	-	Syn1	protein_coding	chromosome	synapsin I [Source:MGI Symbol;Acc:MGI:98460]	Syn1	20964
ENSMUSG00000040774	487.641	-0.0627149	0.145643	0.0396015	0.559712	3	106409576	106455118	45543	-	Cept1	protein_coding	chromosome	choline/ethanolaminephosphotransferase 1 [Source:MGI Symbol;Acc:MGI:2139793]	Cept1	99712
ENSMUSG00000022483	390.482	0.06482	0.158163	0.0398109	0.56189	15	97873483	97902576	29094	-	Col2a1	protein_coding	chromosome	collagen, type II, alpha 1 [Source:MGI Symbol;Acc:MGI:88452]	Col2a1	12824
ENSMUSG00000053985	248.389	-0.0648945	0.181111	0.0399743	0.563805	7	29735784	29750805	15022	-	Zfp14	protein_coding	chromosome	zinc finger protein 14 [Source:MGI Symbol;Acc:MGI:99160]	Zfp14	243906
ENSMUSG00000038612	4379.47	-0.0596184	0.134401	0.0400843	0.564963	3	95566099	95570487	4389	+	Mcl1	protein_coding	chromosome	myeloid cell leukemia sequence 1 [Source:MGI Symbol;Acc:MGI:101769]	Mcl1	17210
ENSMUSG00000045838	246.452	0.0652902	0.174218	0.0401548	0.565152	2	118584639	118593142	8504	-	Ccdc9b	protein_coding	chromosome	coiled-coil domain containing 9B [Source:MGI Symbol;Acc:MGI:2685199]	Ccdc9b	214239
ENSMUSG00000107877	83.57	-0.0556138	0.242952	0.040209	0.565152	11	72044923	72097852	52930	-	Gm43951	protein_coding	chromosome	predicted gene, 43951 [Source:MGI Symbol;Acc:MGI:5690343]	Gm43951	74477
ENSMUSG00000001507	361.528	0.0651087	0.167539	0.0403851	0.566842	11	94935300	94967627	32328	-	Itga3	protein_coding	chromosome	integrin alpha 3 [Source:MGI Symbol;Acc:MGI:96602]	Itga3	16400
ENSMUSG00000015647	897.734	0.0620226	0.145199	0.0404359	0.567164	2	179818166	179867652	49487	-	Lama5	protein_coding	chromosome	laminin, alpha 5 [Source:MGI Symbol;Acc:MGI:105382]	Lama5	16776
ENSMUSG00000048796	272.991	0.0649038	0.173959	0.0405412	0.567634	3	108103003	108108528	5526	-	Cyb561d1	protein_coding	chromosome	cytochrome b-561 domain containing 1 [Source:MGI Symbol;Acc:MGI:1919273]	Cyb561d1	72023
ENSMUSG00000037902	1934.5	0.0573066	0.127216	0.0406092	0.567634	2	129434755	129474148	39394	+	Sirpa	protein_coding	chromosome	signal-regulatory protein alpha [Source:MGI Symbol;Acc:MGI:108563]	Sirpa	19261
ENSMUSG00000039384	85.5845	0.0615606	0.195658	0.0406619	0.56798	1	183745499	183807833	62335	+	Dusp10	protein_coding	chromosome	dual specificity phosphatase 10 [Source:MGI Symbol;Acc:MGI:1927070]	Dusp10	63953
ENSMUSG00000103928	74.8126	-0.0602303	0.20193	0.040799	0.568215	1	151321056	151323492	2437	+	Gm37893	TEC	chromosome	predicted gene, 37893 [Source:MGI Symbol;Acc:MGI:5611121]	Gm37893	NA
ENSMUSG00000005204	431.395	-0.0630189	0.151659	0.0408174	0.568215	11	69563941	69572910	8970	-	Senp3	protein_coding	chromosome	SUMO/sentrin specific peptidase 3 [Source:MGI Symbol;Acc:MGI:2158736]	Senp3	80886
ENSMUSG00000060240	218.337	-0.0589554	0.209381	0.0408245	0.568215	7	141006359	141009404	3046	-	Cend1	protein_coding	chromosome	cell cycle exit and neuronal differentiation 1 [Source:MGI Symbol;Acc:MGI:1929898]	Cend1	57754
ENSMUSG00000104713	517.986	0.0646253	0.167807	0.04091	0.568215	5	105418568	105441564	22997	-	Gbp6	protein_coding	chromosome	guanylate binding protein 6 [Source:MGI Symbol;Acc:MGI:2140937]	Gbp6	100702
ENSMUSG00000017754	1014.99	0.0612394	0.143158	0.0409148	0.568215	2	164681438	164699631	18194	-	Pltp	protein_coding	chromosome	phospholipid transfer protein [Source:MGI Symbol;Acc:MGI:103151]	Pltp	18830
ENSMUSG00000033021	343.192	0.0645911	0.166879	0.0409205	0.568215	1	75412574	75419823	7250	+	Gmppa	protein_coding	chromosome	GDP-mannose pyrophosphorylase A [Source:MGI Symbol;Acc:MGI:1916330]	Gmppa	69080
ENSMUSG00000055900	223.069	0.0639654	0.179958	0.0409345	0.568215	4	116408830	116413133	4304	-	Tmem69	protein_coding	chromosome	transmembrane protein 69 [Source:MGI Symbol;Acc:MGI:3045357]	Tmem69	230657
ENSMUSG00000052889	101.63	-0.0616463	0.193112	0.041011	0.568215	7	121887974	122233625	345652	+	Prkcb	protein_coding	chromosome	protein kinase C, beta [Source:MGI Symbol;Acc:MGI:97596]	Prkcb	18751
ENSMUSG00000052273	24.5228	-0.0538781	0.252394	0.0410547	0.568215	7	119521894	119694503	172610	-	Dnah3	protein_coding	chromosome	dynein, axonemal, heavy chain 3 [Source:MGI Symbol;Acc:MGI:2683040]	Dnah3	381917
ENSMUSG00000021819	1187.36	-0.0580521	0.130899	0.0410856	0.568215	14	20757620	20773687	16068	+	Zswim8	protein_coding	chromosome	zinc finger SWIM-type containing 8 [Source:MGI Symbol;Acc:MGI:1919156]	Zswim8	268721
ENSMUSG00000039167	1312.09	0.058811	0.133861	0.0411436	0.568453	3	151143524	151250723	107200	+	Adgrl4	protein_coding	chromosome	adhesion G protein-coupled receptor L4 [Source:MGI Symbol;Acc:MGI:2655562]	Adgrl4	170757
ENSMUSG00000111681	240.297	-0.0634985	0.181165	0.041216	0.568637	9	37180583	37183464	2882	+	Gm47640	TEC	chromosome	predicted gene, 47640 [Source:MGI Symbol;Acc:MGI:6096715]	Gm47640	NA
ENSMUSG00000046785	1233.96	-0.0582582	0.132005	0.0412409	0.568637	9	111100997	111108161	7165	+	Epm2aip1	protein_coding	chromosome	EPM2A (laforin) interacting protein 1 [Source:MGI Symbol;Acc:MGI:1925031]	Epm2aip1	77781
ENSMUSG00000035189	24.0722	-0.0520478	0.2678	0.0413697	0.569639	10	88784856	89180624	395769	-	Ano4	protein_coding	chromosome	anoctamin 4 [Source:MGI Symbol;Acc:MGI:2443344]	Ano4	320091
ENSMUSG00000046447	2596.98	-0.059322	0.136592	0.0414518	0.570384	4	138181625	138187434	5810	+	Camk2n1	protein_coding	chromosome	calcium/calmodulin-dependent protein kinase II inhibitor 1 [Source:MGI Symbol;Acc:MGI:1913509]	Camk2n1	66259
ENSMUSG00000029561	713.776	-0.063079	0.155561	0.0415409	0.570949	5	115034997	115050295	15299	+	Oasl2	protein_coding	chromosome	2'-5' oligoadenylate synthetase-like 2 [Source:MGI Symbol;Acc:MGI:1344390]	Oasl2	23962
ENSMUSG00000110598	59.2918	-0.0593316	0.202236	0.0415592	0.570949	8	96195274	96198761	3488	+	Gm45854	TEC	chromosome	predicted gene 45854 [Source:MGI Symbol;Acc:MGI:5804969]	Gm45854	NA
ENSMUSG00000064023	25.6192	0.053167	0.254588	0.0415772	0.570949	7	43447001	43453250	6250	+	Klk8	protein_coding	chromosome	kallikrein related-peptidase 8 [Source:MGI Symbol;Acc:MGI:1343327]	Klk8	259277
ENSMUSG00000046598	76.497	-0.0587995	0.203749	0.0418127	0.573016	16	31241098	31277719	36622	+	Bdh1	protein_coding	chromosome	3-hydroxybutyrate dehydrogenase, type 1 [Source:MGI Symbol;Acc:MGI:1919161]	Bdh1	71911
ENSMUSG00000023411	168.813	0.0636269	0.172922	0.0418658	0.573016	14	56060601	56071400	10800	+	Nfatc4	protein_coding	chromosome	nuclear factor of activated T cells, cytoplasmic, calcineurin dependent 4 [Source:MGI Symbol;Acc:MGI:1920431]	Nfatc4	73181
ENSMUSG00000110899	805.965	-0.0637184	0.166942	0.0418818	0.573016	9	44962722	44966642	3921	-	Gm48840	TEC	chromosome	predicted gene, 48840 [Source:MGI Symbol;Acc:MGI:6098571]	Gm48840	NA
ENSMUSG00000087484	62.8679	0.0594586	0.199319	0.0419162	0.573016	5	144178500	144192996	14497	-	2900089D17Rik	lncRNA	chromosome	RIKEN cDNA 2900089D17 gene [Source:MGI Symbol;Acc:MGI:1914527]	2900089D17Rik	NA
ENSMUSG00000015335	68.4043	0.0592823	0.199429	0.0420603	0.573567	2	29980956	29983660	2705	-	Zdhhc12	protein_coding	chromosome	zinc finger, DHHC domain containing 12 [Source:MGI Symbol;Acc:MGI:1913470]	Zdhhc12	66220
ENSMUSG00000015536	2689.98	0.0560176	0.125641	0.0420759	0.573567	13	114954772	114968811	14040	+	Mocs2	protein_coding	chromosome	molybdenum cofactor synthesis 2 [Source:MGI Symbol;Acc:MGI:1336894]	Mocs2	17434
ENSMUSG00000037149	2076.28	-0.0593579	0.13839	0.0420988	0.573567	12	13266974	13299214	32241	-	Ddx1	protein_coding	chromosome	DEAD box helicase 1 [Source:MGI Symbol;Acc:MGI:2144727]	Ddx1	104721
ENSMUSG00000001767	584.753	0.0620884	0.152012	0.0421569	0.573567	2	145759399	145776934	17536	-	Crnkl1	protein_coding	chromosome	crooked neck pre-mRNA splicing factor 1 [Source:MGI Symbol;Acc:MGI:1914127]	Crnkl1	66877
ENSMUSG00000073209	19.4988	0.052144	0.25897	0.0422109	0.573567	6	30932958	30936013	3056	-	Klf14	protein_coding	chromosome	Kruppel-like factor 14 [Source:MGI Symbol;Acc:MGI:3577024]	Klf14	619665
ENSMUSG00000041528	1072.87	0.0608146	0.145376	0.0422476	0.573567	9	107928733	107960545	31813	-	Rnf123	protein_coding	chromosome	ring finger protein 123 [Source:MGI Symbol;Acc:MGI:2148796]	Rnf123	84585
ENSMUSG00000029009	492.497	0.0609831	0.146815	0.0424201	0.573567	4	148123534	148144008	20475	+	Mthfr	protein_coding	chromosome	methylenetetrahydrofolate reductase [Source:MGI Symbol;Acc:MGI:106639]	Mthfr	17769
ENSMUSG00000023915	409.738	0.063023	0.16176	0.0424228	0.573567	17	43327446	43400080	72635	+	Tnfrsf21	protein_coding	chromosome	tumor necrosis factor receptor superfamily, member 21 [Source:MGI Symbol;Acc:MGI:2151075]	Tnfrsf21	94185
ENSMUSG00000020289	177.346	-0.0598704	0.194081	0.042427	0.573567	11	32175628	32217707	42080	-	Nprl3	protein_coding	chromosome	nitrogen permease regulator-like 3 [Source:MGI Symbol;Acc:MGI:109258]	Nprl3	17168
ENSMUSG00000003363	1382	0.0581435	0.134363	0.0424586	0.573567	7	27231425	27252643	21219	-	Pld3	protein_coding	chromosome	phospholipase D family, member 3 [Source:MGI Symbol;Acc:MGI:1333782]	Pld3	18807
ENSMUSG00000015748	407.971	-0.0630737	0.172412	0.0424631	0.573567	3	95737436	95763197	25762	-	Prpf3	protein_coding	chromosome	pre-mRNA processing factor 3 [Source:MGI Symbol;Acc:MGI:1918017]	Prpf3	70767
ENSMUSG00000024947	283.848	0.0631509	0.170265	0.042479	0.573567	19	6385009	6390921	5913	+	Men1	protein_coding	chromosome	multiple endocrine neoplasia 1 [Source:MGI Symbol;Acc:MGI:1316736]	Men1	17283
ENSMUSG00000034430	715.397	-0.0602035	0.143193	0.0424827	0.573567	6	90346474	90380472	33999	+	Zxdc	protein_coding	chromosome	ZXD family zinc finger C [Source:MGI Symbol;Acc:MGI:1933108]	Zxdc	80292
ENSMUSG00000029534	202.991	0.062567	0.177893	0.0424853	0.573567	6	17692932	17943024	250093	+	St7	protein_coding	chromosome	suppression of tumorigenicity 7 [Source:MGI Symbol;Acc:MGI:1927450]	St7	64213
ENSMUSG00000019734	31.171	0.0534148	0.242991	0.0425018	0.573567	7	3668789	3680552	11764	-	Tmc4	protein_coding	chromosome	transmembrane channel-like gene family 4 [Source:MGI Symbol;Acc:MGI:2669035]	Tmc4	353499
ENSMUSG00000117294	149.323	-0.0589604	0.197897	0.0426168	0.573567	17	28676458	28680069	3612	-	Gm49839	TEC	chromosome	predicted gene, 49839 [Source:MGI Symbol;Acc:MGI:6270508]	Gm49839	NA
ENSMUSG00000031210	79.4532	-0.0581345	0.202638	0.0426198	0.573567	X	95757047	95762994	5948	+	Gpr165	protein_coding	chromosome	G protein-coupled receptor 165 [Source:MGI Symbol;Acc:MGI:1923456]	Gpr165	76206
ENSMUSG00000058571	2027.08	-0.0592269	0.139221	0.0426223	0.573567	14	117162727	118213956	1051230	+	Gpc6	protein_coding	chromosome	glypican 6 [Source:MGI Symbol;Acc:MGI:1346322]	Gpc6	23888
ENSMUSG00000052934	379.223	0.0630437	0.166094	0.0426236	0.573567	8	122276179	122305545	29367	-	Fbxo31	protein_coding	chromosome	F-box protein 31 [Source:MGI Symbol;Acc:MGI:1354708]	Fbxo31	76454
ENSMUSG00000026692	23.6065	-0.0527288	0.248629	0.0426645	0.573567	1	162620757	162641541	20785	-	Fmo4	protein_coding	chromosome	flavin containing monooxygenase 4 [Source:MGI Symbol;Acc:MGI:2429497]	Fmo4	226564
ENSMUSG00000106005	24.7756	-0.0519619	0.25633	0.0426908	0.573567	3	116143752	116146537	2786	+	Gm29151	lncRNA	chromosome	predicted gene 29151 [Source:MGI Symbol;Acc:MGI:5579857]	Gm29151	NA
ENSMUSG00000020228	178.302	-0.0605881	0.18835	0.0427637	0.573567	10	119919513	119948892	29380	-	Helb	protein_coding	chromosome	helicase (DNA) B [Source:MGI Symbol;Acc:MGI:2152895]	Helb	117599
ENSMUSG00000009394	62.4071	-0.0568116	0.209738	0.0428414	0.573567	6	115111863	115258967	147105	+	Syn2	protein_coding	chromosome	synapsin II [Source:MGI Symbol;Acc:MGI:103020]	Syn2	20965
ENSMUSG00000045312	2676.43	0.0527444	0.115806	0.0428568	0.573567	13	94194304	94331917	137614	+	Lhfpl2	protein_coding	chromosome	lipoma HMGIC fusion partner-like 2 [Source:MGI Symbol;Acc:MGI:2145236]	Lhfpl2	218454
ENSMUSG00000074909	464.535	0.0624973	0.159582	0.0428629	0.573567	19	29785800	29790374	4575	-	Ranbp6	protein_coding	chromosome	RAN binding protein 6 [Source:MGI Symbol;Acc:MGI:2683212]	Ranbp6	240614
ENSMUSG00000042870	541.164	0.0627603	0.171001	0.0428671	0.573567	8	75760333	75796749	36417	+	Tom1	protein_coding	chromosome	target of myb1 trafficking protein [Source:MGI Symbol;Acc:MGI:1338026]	Tom1	21968
ENSMUSG00000103509	288.868	-0.0628217	0.168669	0.0428765	0.573567	1	7218334	7222361	4028	+	Gm38372	TEC	chromosome	predicted gene, 38372 [Source:MGI Symbol;Acc:MGI:5611600]	Gm38372	NA
ENSMUSG00000111995	2781.64	-0.0548786	0.123196	0.0428937	0.573567	10	11700157	11717675	17519	-	Gm48697	lncRNA	chromosome	predicted gene, 48697 [Source:MGI Symbol;Acc:MGI:6098331]	Gm48697	NA
ENSMUSG00000029516	76.6878	-0.0544285	0.229047	0.0428975	0.573567	5	115983337	116147006	163670	+	Cit	protein_coding	chromosome	citron [Source:MGI Symbol;Acc:MGI:105313]	Cit	12704
ENSMUSG00000108155	45.9257	-0.0537029	0.235089	0.0430248	0.574427	2	37915807	37921439	5633	+	Gm44443	TEC	chromosome	predicted gene, 44443 [Source:MGI Symbol;Acc:MGI:5690835]	Gm44443	NA
ENSMUSG00000024659	2539.9	0.0531965	0.117791	0.0431227	0.574682	19	20350792	20368308	17517	-	Anxa1	protein_coding	chromosome	annexin A1 [Source:MGI Symbol;Acc:MGI:96819]	Anxa1	16952
ENSMUSG00000102788	259.009	-0.062414	0.163016	0.0432471	0.574682	1	110885561	110888556	2996	-	Gm38255	TEC	chromosome	predicted gene, 38255 [Source:MGI Symbol;Acc:MGI:5611483]	Gm38255	NA
ENSMUSG00000036202	812.741	0.0584932	0.137776	0.0432673	0.574682	2	51962844	52012395	49552	+	Rif1	protein_coding	chromosome	replication timing regulatory factor 1 [Source:MGI Symbol;Acc:MGI:1098622]	Rif1	51869
ENSMUSG00000037572	127.724	0.0482573	0.285621	0.0432695	0.574682	14	47478401	47514314	35914	-	Wdhd1	protein_coding	chromosome	WD repeat and HMG-box DNA binding protein 1 [Source:MGI Symbol;Acc:MGI:2443514]	Wdhd1	218973
ENSMUSG00000033174	1977.74	0.0604272	0.14704	0.0433083	0.574682	6	88701394	88805342	103949	+	Mgll	protein_coding	chromosome	monoglyceride lipase [Source:MGI Symbol;Acc:MGI:1346042]	Mgll	23945
ENSMUSG00000020175	245.953	-0.0621984	0.173195	0.0433204	0.574682	10	74872890	74890580	17691	+	Rab36	protein_coding	chromosome	RAB36, member RAS oncogene family [Source:MGI Symbol;Acc:MGI:1924127]	Rab36	76877
ENSMUSG00000025854	312.337	0.0621923	0.160308	0.0433204	0.574682	5	138740269	138795832	55564	+	Fam20c	protein_coding	chromosome	FAM20C, golgi associated secretory pathway kinase [Source:MGI Symbol;Acc:MGI:2136853]	Fam20c	80752
ENSMUSG00000108643	18.0003	-0.0497005	0.271649	0.0434399	0.575515	7	80252987	80253531	545	-	Gm44931	TEC	chromosome	predicted gene 44931 [Source:MGI Symbol;Acc:MGI:5753507]	Gm44931	NA
ENSMUSG00000097048	85.3163	0.0594974	0.189784	0.0435323	0.575713	6	86503229	86559448	56220	+	1600020E01Rik	lncRNA	chromosome	RIKEN cDNA 1600020E01 gene [Source:MGI Symbol;Acc:MGI:1919262]	1600020E01Rik	72012
ENSMUSG00000012848	3045.93	0.0591287	0.141313	0.0435347	0.575713	7	12656217	12660613	4397	+	Rps5	protein_coding	chromosome	ribosomal protein S5 [Source:MGI Symbol;Acc:MGI:1097682]	Rps5	20103
ENSMUSG00000097099	168.238	0.0619115	0.172583	0.043671	0.576151	9	107436008	107445614	9607	-	Gm9917	lncRNA	chromosome	predicted gene 9917 [Source:MGI Symbol;Acc:MGI:3704343]	Gm9917	100038755
ENSMUSG00000037138	1594	-0.0602215	0.147262	0.0436786	0.576151	1	38216407	38704036	487630	-	Aff3	protein_coding	chromosome	AF4/FMR2 family, member 3 [Source:MGI Symbol;Acc:MGI:106927]	Aff3	16764
ENSMUSG00000042535	601.986	-0.0621092	0.167869	0.0436885	0.576151	15	79575046	79605680	30635	+	Gtpbp1	protein_coding	chromosome	GTP binding protein 1 [Source:MGI Symbol;Acc:MGI:109443]	Gtpbp1	14904
ENSMUSG00000041685	2730.91	-0.0571191	0.133164	0.0436943	0.576151	13	98859911	98951957	92047	-	Fcho2	protein_coding	chromosome	FCH domain only 2 [Source:MGI Symbol;Acc:MGI:3505790]	Fcho2	218503
ENSMUSG00000026728	25729.8	0.0534687	0.119779	0.0437245	0.576151	2	13578738	13587637	8900	+	Vim	protein_coding	chromosome	vimentin [Source:MGI Symbol;Acc:MGI:98932]	Vim	22352
ENSMUSG00000054942	547.17	-0.0603417	0.148184	0.0437432	0.576151	3	151979486	152046044	66559	-	Miga1	protein_coding	chromosome	mitoguardin 1 [Source:MGI Symbol;Acc:MGI:1924567]	Miga1	215708
ENSMUSG00000015653	1262.57	-0.0596895	0.144972	0.0438365	0.577005	5	5714829	5744578	29750	-	Steap2	protein_coding	chromosome	six transmembrane epithelial antigen of prostate 2 [Source:MGI Symbol;Acc:MGI:1921301]	Steap2	74051
ENSMUSG00000033676	90.1079	-0.05349	0.228995	0.043946	0.577376	7	57069440	57478550	409111	+	Gabrb3	protein_coding	chromosome	gamma-aminobutyric acid (GABA) A receptor, subunit beta 3 [Source:MGI Symbol;Acc:MGI:95621]	Gabrb3	14402
ENSMUSG00000030247	145.544	0.0612441	0.175733	0.044059	0.578434	6	142510563	142517340	6778	-	Kcnj8	protein_coding	chromosome	potassium inwardly-rectifying channel, subfamily J, member 8 [Source:MGI Symbol;Acc:MGI:1100508]	Kcnj8	16523
ENSMUSG00000040856	28.1254	0.0513066	0.249605	0.0441644	0.578642	12	109418749	109429262	10514	+	Dlk1	protein_coding	chromosome	delta like non-canonical Notch ligand 1 [Source:MGI Symbol;Acc:MGI:94900]	Dlk1	13386
ENSMUSG00000026986	440.884	-0.0614788	0.159761	0.0441805	0.578642	2	23892922	23939406	46485	-	Hnmt	protein_coding	chromosome	histamine N-methyltransferase [Source:MGI Symbol;Acc:MGI:2153181]	Hnmt	140483
ENSMUSG00000107749	73.2138	-0.0565014	0.202905	0.0442071	0.578642	6	71253478	71256332	2855	+	Gm44321	TEC	chromosome	predicted gene, 44321 [Source:MGI Symbol;Acc:MGI:5690713]	Gm44321	NA
ENSMUSG00000029608	531.08	-0.060989	0.176585	0.0442172	0.578642	5	121078562	121148155	69594	-	Rph3a	protein_coding	chromosome	rabphilin 3A [Source:MGI Symbol;Acc:MGI:102788]	Rph3a	19894
ENSMUSG00000029911	601.174	0.0590404	0.14302	0.044251	0.578711	6	40448286	40461634	13349	+	Ssbp1	protein_coding	chromosome	single-stranded DNA binding protein 1 [Source:MGI Symbol;Acc:MGI:1920040]	Ssbp1	381760
ENSMUSG00000028063	1293.4	0.0539444	0.122501	0.044307	0.578821	3	88387454	88417263	29810	-	Lmna	protein_coding	chromosome	lamin A [Source:MGI Symbol;Acc:MGI:96794]	Lmna	16905
ENSMUSG00000048070	28.2297	-0.0504505	0.256409	0.0443877	0.578821	11	66802807	66820702	17896	+	Pirt	protein_coding	chromosome	phosphoinositide-interacting regulator of transient receptor potential channels [Source:MGI Symbol;Acc:MGI:2443635]	Pirt	193003
ENSMUSG00000029642	1169.89	0.0564752	0.132264	0.0444369	0.578821	5	147013860	147048407	34548	+	Polr1d	protein_coding	chromosome	polymerase (RNA) I polypeptide D [Source:MGI Symbol;Acc:MGI:108403]	Polr1d	20018
ENSMUSG00000012443	67.0569	0.0567884	0.199609	0.0444594	0.578821	19	37364851	37410307	45457	+	Kif11	protein_coding	chromosome	kinesin family member 11 [Source:MGI Symbol;Acc:MGI:1098231]	Kif11	16551
ENSMUSG00000020932	102.403	-0.0555284	0.207636	0.0444896	0.578821	11	102778162	102791738	13577	-	Gfap	protein_coding	chromosome	glial fibrillary acidic protein [Source:MGI Symbol;Acc:MGI:95697]	Gfap	14580
ENSMUSG00000041831	63.9283	-0.0566997	0.199619	0.044549	0.578821	17	6926492	7005443	78952	+	Sytl3	protein_coding	chromosome	synaptotagmin-like 3 [Source:MGI Symbol;Acc:MGI:1933367]	Sytl3	83672
ENSMUSG00000024132	391.704	-0.0607535	0.155024	0.0445729	0.578821	17	24645615	24658322	12708	+	Eci1	protein_coding	chromosome	enoyl-Coenzyme A delta isomerase 1 [Source:MGI Symbol;Acc:MGI:94871]	Eci1	13177
ENSMUSG00000105742	19.4028	-0.0478597	0.278461	0.0446477	0.579331	5	122303660	122306000	2341	+	Gm42748	TEC	chromosome	predicted gene 42748 [Source:MGI Symbol;Acc:MGI:5662885]	Gm42748	NA
ENSMUSG00000029684	1872.14	-0.0552607	0.128034	0.0446693	0.579331	6	24613804	24665008	51205	-	Wasl	protein_coding	chromosome	WASP like actin nucleation promoting factor [Source:MGI Symbol;Acc:MGI:1920428]	Wasl	73178
ENSMUSG00000030752	34.5433	0.0518075	0.238539	0.044814	0.580782	7	125043848	125061441	17594	+	Kdm8	protein_coding	chromosome	lysine (K)-specific demethylase 8 [Source:MGI Symbol;Acc:MGI:1924285]	Kdm8	77035
ENSMUSG00000029291	1124.46	-0.0540111	0.123859	0.0449138	0.580782	5	88712899	88799251	86353	+	Rufy3	protein_coding	chromosome	RUN and FYVE domain containing 3 [Source:MGI Symbol;Acc:MGI:106484]	Rufy3	52822
ENSMUSG00000021957	3152.98	0.0590374	0.145175	0.0449227	0.580782	14	30270316	30296677	26362	+	Tkt	protein_coding	chromosome	transketolase [Source:MGI Symbol;Acc:MGI:105992]	Tkt	21881
ENSMUSG00000022871	59.834	0.0551955	0.20688	0.0449654	0.580782	16	22737084	22758528	21445	+	Fetub	protein_coding	chromosome	fetuin beta [Source:MGI Symbol;Acc:MGI:1890221]	Fetub	59083
ENSMUSG00000022404	434.703	-0.059442	0.14765	0.044972	0.580782	15	81203112	81245013	41902	-	Slc25a17	protein_coding	chromosome	solute carrier family 25 (mitochondrial carrier, peroxisomal membrane protein), member 17 [Source:MGI Symbol;Acc:MGI:1342248]	Slc25a17	20524
ENSMUSG00000019842	151.839	0.0601028	0.177718	0.0449747	0.580782	10	39488930	39531303	42374	+	Traf3ip2	protein_coding	chromosome	TRAF3 interacting protein 2 [Source:MGI Symbol;Acc:MGI:2143599]	Traf3ip2	103213
ENSMUSG00000004113	42.8595	-0.0519876	0.234215	0.0450932	0.581232	2	24493899	24653164	159266	-	Cacna1b	protein_coding	chromosome	calcium channel, voltage-dependent, N type, alpha 1B subunit [Source:MGI Symbol;Acc:MGI:88296]	Cacna1b	12287
ENSMUSG00000086324	1711.89	0.0602291	0.153723	0.045102	0.581232	16	35787122	35803600	16479	-	Gm15564	lncRNA	chromosome	predicted gene 15564 [Source:MGI Symbol;Acc:MGI:3783013]	Gm15564	NA
ENSMUSG00000097000	61.6806	-0.0564799	0.197362	0.0451685	0.58172	8	73246778	73259343	12566	+	Gm17435	lncRNA	chromosome	predicted gene, 17435 [Source:MGI Symbol;Acc:MGI:4937069]	Gm17435	NA
ENSMUSG00000115149	149.99	0.0576004	0.190713	0.0452265	0.582097	14	105826910	105869488	42579	+	9330188P03Rik	lncRNA	chromosome	RIKEN cDNA 9330188P03 gene [Source:MGI Symbol;Acc:MGI:2686435]	9330188P03Rik	380930
ENSMUSG00000026496	676.805	0.0588963	0.145684	0.0452945	0.582603	1	180396489	180428819	32331	+	Parp1	protein_coding	chromosome	poly (ADP-ribose) polymerase family, member 1 [Source:MGI Symbol;Acc:MGI:1340806]	Parp1	11545
ENSMUSG00000026712	1585.68	-0.0544515	0.126362	0.0453726	0.582935	2	14234203	14336868	102666	+	Mrc1	protein_coding	chromosome	mannose receptor, C type 1 [Source:MGI Symbol;Acc:MGI:97142]	Mrc1	17533
ENSMUSG00000078580	214.363	-0.0597058	0.177784	0.0453777	0.582935	7	126988845	126992801	3957	-	E430018J23Rik	protein_coding	chromosome	RIKEN cDNA E430018J23 gene [Source:MGI Symbol;Acc:MGI:2141981]	E430018J23Rik	101604
ENSMUSG00000001910	1252.78	0.0555987	0.130951	0.0454427	0.583402	8	85397108	85414531	17424	-	Nacc1	protein_coding	chromosome	nucleus accumbens associated 1, BEN and BTB (POZ) domain containing [Source:MGI Symbol;Acc:MGI:1914080]	Nacc1	66830
ENSMUSG00000008305	510.089	-0.0576382	0.139887	0.0455016	0.583789	4	72035379	72119156	83778	-	Tle1	protein_coding	chromosome	transducin-like enhancer of split 1 [Source:MGI Symbol;Acc:MGI:104636]	Tle1	21885
ENSMUSG00000059498	211.882	0.060536	0.162918	0.0455673	0.583894	1	170878743	170892504	13762	-	Fcgr3	protein_coding	chromosome	Fc receptor, IgG, low affinity III [Source:MGI Symbol;Acc:MGI:95500]	Fcgr3	14131
ENSMUSG00000028488	126.699	-0.0557679	0.198817	0.0456685	0.584822	4	85123363	85557432	434070	+	Sh3gl2	protein_coding	chromosome	SH3-domain GRB2-like 2 [Source:MGI Symbol;Acc:MGI:700009]	Sh3gl2	20404
ENSMUSG00000017969	203.212	-0.0603793	0.161029	0.0456987	0.58484	2	167033725	167082524	48800	-	Ptgis	protein_coding	chromosome	prostaglandin I2 (prostacyclin) synthase [Source:MGI Symbol;Acc:MGI:1097156]	Ptgis	19223
ENSMUSG00000035623	2394.96	-0.0523236	0.119243	0.0457402	0.585003	7	97229096	97341985	112890	+	Rsf1	protein_coding	chromosome	remodeling and spacing factor 1 [Source:MGI Symbol;Acc:MGI:2682305]	Rsf1	233532
ENSMUSG00000044496	475.106	0.0591996	0.149827	0.0458688	0.585999	4	148025352	148031771	6420	+	2510039O18Rik	protein_coding	chromosome	RIKEN cDNA 2510039O18 gene [Source:MGI Symbol;Acc:MGI:1924284]	2510039O18Rik	77034
ENSMUSG00000060477	269.027	0.0599475	0.171631	0.0459036	0.585999	6	113615428	113671987	56560	+	Irak2	protein_coding	chromosome	interleukin-1 receptor-associated kinase 2 [Source:MGI Symbol;Acc:MGI:2429603]	Irak2	108960
ENSMUSG00000030268	74.6285	-0.0524888	0.221982	0.045969	0.586143	6	144939561	145021910	82350	-	Bcat1	protein_coding	chromosome	branched chain aminotransferase 1, cytosolic [Source:MGI Symbol;Acc:MGI:104861]	Bcat1	12035
ENSMUSG00000021359	20.8665	0.0478215	0.26867	0.0459883	0.586143	13	40868778	40891852	23075	-	Tfap2a	protein_coding	chromosome	transcription factor AP-2, alpha [Source:MGI Symbol;Acc:MGI:104671]	Tfap2a	21418
ENSMUSG00000039637	436.151	-0.0601557	0.165166	0.0460508	0.586143	16	4443997	4497641	53645	-	Coro7	protein_coding	chromosome	coronin 7 [Source:MGI Symbol;Acc:MGI:1926135]	Coro7	78885
ENSMUSG00000094338	24.2966	0.0511112	0.234896	0.0460781	0.586143	13	21899933	21900313	381	-	H2bc13	protein_coding	chromosome	H2B clustered histone 13 [Source:MGI Symbol;Acc:MGI:2448403]	H2bc13	319185
ENSMUSG00000083325	29.7471	0.0497079	0.249419	0.0461006	0.586143	2	150341386	150342765	1380	-	Gm14121	transcribed_processed_pseudogene	chromosome	predicted gene 14121 [Source:MGI Symbol;Acc:MGI:3651769]	Gm14121	NA
ENSMUSG00000097250	179.378	-0.0590769	0.177291	0.046118	0.586143	3	83681160	83697263	16104	-	Gm26771	lncRNA	chromosome	predicted gene, 26771 [Source:MGI Symbol;Acc:MGI:5477265]	Gm26771	NA
ENSMUSG00000021276	382.173	0.0584161	0.146126	0.0461896	0.586583	12	110839044	110855579	16536	-	Cinp	protein_coding	chromosome	cyclin-dependent kinase 2 interacting protein [Source:MGI Symbol;Acc:MGI:1914486]	Cinp	67236
ENSMUSG00000032652	1743.49	-0.0528664	0.122045	0.0462237	0.586583	6	134807117	134835894	28778	+	Crebl2	protein_coding	chromosome	cAMP responsive element binding protein-like 2 [Source:MGI Symbol;Acc:MGI:1889385]	Crebl2	232430
ENSMUSG00000100967	22.204	-0.0488834	0.256504	0.0462543	0.586583	15	84794639	84804239	9601	-	Gm29666	protein_coding	chromosome	predicted gene 29666 [Source:MGI Symbol;Acc:MGI:5580372]	Gm29666	NA
ENSMUSG00000034201	709.322	0.0590042	0.15032	0.0462754	0.586583	11	5004132	5015327	11196	-	Gas2l1	protein_coding	chromosome	growth arrest-specific 2 like 1 [Source:MGI Symbol;Acc:MGI:1926176]	Gas2l1	78926
ENSMUSG00000015355	69.5866	0.0560515	0.193468	0.0463301	0.586583	1	171509577	171532826	23250	+	Cd48	protein_coding	chromosome	CD48 antigen [Source:MGI Symbol;Acc:MGI:88339]	Cd48	12506
ENSMUSG00000078789	22.255	-0.0501783	0.242271	0.0463673	0.586583	11	75068469	75082067	13599	-	Dph1	protein_coding	chromosome	diphthamide biosynthesis 1 [Source:MGI Symbol;Acc:MGI:2151233]	Dph1	116905
ENSMUSG00000111605	88.8231	-0.0572386	0.186551	0.0463903	0.586583	9	121956360	121959080	2721	+	4632418H02Rik	TEC	chromosome	RIKEN cDNA 4632418H02 gene [Source:MGI Symbol;Acc:MGI:1925515]	4632418H02Rik	NA
ENSMUSG00000051486	41.4171	-0.0536115	0.209074	0.0464209	0.586583	18	37554471	37558889	4419	+	Pcdhb11	protein_coding	chromosome	protocadherin beta 11 [Source:MGI Symbol;Acc:MGI:2136746]	Pcdhb11	93882
ENSMUSG00000026969	1149.26	0.0532623	0.123875	0.0464257	0.586583	2	25108757	25112292	3536	+	Fam166a	protein_coding	chromosome	family with sequence similarity 166, member A [Source:MGI Symbol;Acc:MGI:3605773]	Fam166a	68222
ENSMUSG00000005510	1237.66	0.0593891	0.154607	0.0464535	0.586583	2	90724978	90735171	10194	-	Ndufs3	protein_coding	chromosome	NADH:ubiquinone oxidoreductase core subunit S3 [Source:MGI Symbol;Acc:MGI:1915599]	Ndufs3	68349
ENSMUSG00000028869	725.76	0.0554887	0.132886	0.0465368	0.586888	4	124910378	124949173	38796	+	Gnl2	protein_coding	chromosome	guanine nucleotide binding protein-like 2 (nucleolar) [Source:MGI Symbol;Acc:MGI:2385207]	Gnl2	230737
ENSMUSG00000029298	471.882	0.0597148	0.160522	0.0465522	0.586888	5	105225496	105287405	61910	-	Gbp9	protein_coding	chromosome	guanylate-binding protein 9 [Source:MGI Symbol;Acc:MGI:3605620]	Gbp9	236573
ENSMUSG00000031748	521.152	-0.0594899	0.169911	0.0465919	0.587023	8	94536594	94696016	159423	+	Gnao1	protein_coding	chromosome	guanine nucleotide binding protein, alpha O [Source:MGI Symbol;Acc:MGI:95775]	Gnao1	14681
ENSMUSG00000038233	78.4255	-0.0564124	0.189477	0.0467023	0.587409	9	121780054	121809275	29222	+	Gask1a	protein_coding	chromosome	golgi associated kinase 1A [Source:MGI Symbol;Acc:MGI:3041196]	Gask1a	245050
ENSMUSG00000021559	597.287	-0.0596092	0.165839	0.0467092	0.587409	13	60749761	60911005	161245	+	Dapk1	protein_coding	chromosome	death associated protein kinase 1 [Source:MGI Symbol;Acc:MGI:1916885]	Dapk1	69635
ENSMUSG00000028899	371.251	0.0595695	0.162744	0.0468046	0.587971	4	132001686	132023077	21392	+	Taf12	protein_coding	chromosome	TATA-box binding protein associated factor 12 [Source:MGI Symbol;Acc:MGI:1913714]	Taf12	66464
ENSMUSG00000024817	878.438	0.0584203	0.14908	0.0469177	0.588625	19	30007913	30071122	63210	+	Uhrf2	protein_coding	chromosome	ubiquitin-like, containing PHD and RING finger domains 2 [Source:MGI Symbol;Acc:MGI:1923718]	Uhrf2	109113
ENSMUSG00000020585	10836.3	-0.0561448	0.136668	0.0469219	0.588625	12	8971664	8988742	17079	+	Laptm4a	protein_coding	chromosome	lysosomal-associated protein transmembrane 4A [Source:MGI Symbol;Acc:MGI:108017]	Laptm4a	17775
ENSMUSG00000006411	20.7305	0.0476407	0.262983	0.0469665	0.588821	1	171197667	171216166	18500	+	Nectin4	protein_coding	chromosome	nectin cell adhesion molecule 4 [Source:MGI Symbol;Acc:MGI:1918990]	Nectin4	71740
ENSMUSG00000078137	23.0482	0.049363	0.244484	0.0471336	0.590067	2	118529584	118534444	4861	-	Ankrd63	protein_coding	chromosome	ankyrin repeat domain 63 [Source:MGI Symbol;Acc:MGI:2686183]	Ankrd63	383787
ENSMUSG00000036334	797.093	0.0574445	0.143859	0.0471512	0.590067	3	59224156	59251815	27660	-	Igsf10	protein_coding	chromosome	immunoglobulin superfamily, member 10 [Source:MGI Symbol;Acc:MGI:1923481]	Igsf10	242050
ENSMUSG00000030739	1124.82	0.0545691	0.130507	0.0472071	0.590203	7	44255227	44320267	65041	-	Myh14	protein_coding	chromosome	myosin, heavy polypeptide 14 [Source:MGI Symbol;Acc:MGI:1919210]	Myh14	71960
ENSMUSG00000021361	485.458	0.056783	0.140758	0.0472979	0.59025	13	41169768	41176062	6295	+	Tmem14c	protein_coding	chromosome	transmembrane protein 14C [Source:MGI Symbol;Acc:MGI:1913404]	Tmem14c	66154
ENSMUSG00000020372	2695.39	0.0494316	0.111645	0.0473548	0.59025	11	48691159	48697261	6103	+	Rack1	protein_coding	chromosome	receptor for activated C kinase 1 [Source:MGI Symbol;Acc:MGI:101849]	Rack1	14694
ENSMUSG00000074829	261.762	-0.0591238	0.164571	0.0473608	0.59025	9	124054434	124075326	20893	-	2010315B03Rik	protein_coding	chromosome	RIKEN cDNA 2010315B03 gene [Source:MGI Symbol;Acc:MGI:1919321]	2010315B03Rik	630836
ENSMUSG00000035048	1168.88	0.0523498	0.12215	0.0473674	0.59025	9	102503495	102511624	8130	+	Anapc13	protein_coding	chromosome	anaphase promoting complex subunit 13 [Source:MGI Symbol;Acc:MGI:1916260]	Anapc13	69010
ENSMUSG00000041482	1613.16	-0.0563092	0.138601	0.0473711	0.59025	18	63143284	63520254	376971	-	Piezo2	protein_coding	chromosome	piezo-type mechanosensitive ion channel component 2 [Source:MGI Symbol;Acc:MGI:1918781]	Piezo2	667742
ENSMUSG00000087543	62.8235	0.0525335	0.211154	0.0474019	0.590271	15	79626899	79641595	14697	+	Gm16576	lncRNA	chromosome	predicted gene 16576 [Source:MGI Symbol;Acc:MGI:4414996]	Gm16576	100504191
ENSMUSG00000118336	28.7668	-0.0511057	0.22297	0.04756	0.590858	18	63398161	63400598	2438	+	Gm50172	TEC	chromosome	predicted gene, 50172 [Source:MGI Symbol;Acc:MGI:6302942]	Gm50172	NA
ENSMUSG00000000142	328.656	0.0586869	0.155213	0.0475612	0.590858	11	108811175	108841609	30435	+	Axin2	protein_coding	chromosome	axin 2 [Source:MGI Symbol;Acc:MGI:1270862]	Axin2	12006
ENSMUSG00000030469	738.441	-0.0589285	0.159514	0.047574	0.590858	7	43229034	43242659	13626	+	Zfp719	protein_coding	chromosome	zinc finger protein 719 [Source:MGI Symbol;Acc:MGI:2444708]	Zfp719	210105
ENSMUSG00000115624	87.3224	-0.0559113	0.187716	0.0475919	0.590858	14	49261387	49266026	4640	-	Gm49204	TEC	chromosome	predicted gene, 49204 [Source:MGI Symbol;Acc:MGI:6118653]	Gm49204	NA
ENSMUSG00000022401	539.219	-0.0577688	0.147479	0.0475944	0.590858	15	81284339	81341683	57345	+	Xpnpep3	protein_coding	chromosome	X-prolyl aminopeptidase 3, mitochondrial [Source:MGI Symbol;Acc:MGI:2445217]	Xpnpep3	321003
ENSMUSG00000006651	115.131	-0.0440739	0.288571	0.0477531	0.592465	7	30134407	30144960	10554	-	Aplp1	protein_coding	chromosome	amyloid beta (A4) precursor-like protein 1 [Source:MGI Symbol;Acc:MGI:88046]	Aplp1	11803
ENSMUSG00000019699	4574.63	-0.049347	0.112093	0.0478504	0.592663	1	176847639	177085769	238131	-	Akt3	protein_coding	chromosome	thymoma viral proto-oncogene 3 [Source:MGI Symbol;Acc:MGI:1345147]	Akt3	23797
ENSMUSG00000086782	24.7415	-0.0499175	0.232359	0.0479086	0.592663	4	101203728	101213932	10205	-	E130102H24Rik	lncRNA	chromosome	RIKEN cDNA E130102H24 gene [Source:MGI Symbol;Acc:MGI:1925116]	E130102H24Rik	77866
ENSMUSG00000021428	310.729	-0.0583883	0.169766	0.0479115	0.592663	13	38220971	38245409	24439	+	Riok1	protein_coding	chromosome	RIO kinase 1 [Source:MGI Symbol;Acc:MGI:1918590]	Riok1	71340
ENSMUSG00000034730	39.017	-0.0485051	0.247148	0.047915	0.592663	15	74388044	74461314	73271	+	Adgrb1	protein_coding	chromosome	adhesion G protein-coupled receptor B1 [Source:MGI Symbol;Acc:MGI:1933736]	Adgrb1	107831
ENSMUSG00000051978	149.296	0.0573387	0.177241	0.0480334	0.593436	8	14077561	14140301	62741	-	Erich1	protein_coding	chromosome	glutamate rich 1 [Source:MGI Symbol;Acc:MGI:3588201]	Erich1	234086
ENSMUSG00000045281	45.4604	-0.0513679	0.216813	0.0480529	0.593436	15	73566453	73579354	12902	-	Gpr20	protein_coding	chromosome	G protein-coupled receptor 20 [Source:MGI Symbol;Acc:MGI:2441803]	Gpr20	239530
ENSMUSG00000102516	228.996	-0.0585285	0.162157	0.0481789	0.593916	7	36421271	36425278	4008	+	Gm38340	TEC	chromosome	predicted gene, 38340 [Source:MGI Symbol;Acc:MGI:5611568]	Gm38340	NA
ENSMUSG00000028524	435.26	-0.0583971	0.157344	0.0481917	0.593916	4	102598494	102830825	232332	+	Sgip1	protein_coding	chromosome	SH3-domain GRB2-like (endophilin) interacting protein 1 [Source:MGI Symbol;Acc:MGI:1920344]	Sgip1	73094
ENSMUSG00000106341	85.061	-0.0546756	0.191529	0.0482296	0.594023	3	105690191	105692343	2153	-	Gm43330	lncRNA	chromosome	predicted gene 43330 [Source:MGI Symbol;Acc:MGI:5663467]	Gm43330	NA
ENSMUSG00000103780	77.231	-0.0517836	0.21153	0.0482824	0.594312	1	168163549	168165240	1692	-	Gm37524	TEC	chromosome	predicted gene, 37524 [Source:MGI Symbol;Acc:MGI:5610752]	Gm37524	NA
ENSMUSG00000103291	86.9319	-0.0537082	0.197028	0.0483151	0.594355	1	106147044	106151995	4952	+	Gm38235	TEC	chromosome	predicted gene, 38235 [Source:MGI Symbol;Acc:MGI:5611463]	Gm38235	NA
ENSMUSG00000044285	1034.32	0.0519904	0.123034	0.0486444	0.595377	14	46321485	46322457	973	+	Ubb-ps	transcribed_processed_pseudogene	chromosome	ubiquitin B, pseudogene [Source:MGI Symbol;Acc:MGI:3037679]	Ubb-ps	218963
ENSMUSG00000105517	24.0494	-0.0492811	0.233173	0.0486526	0.595377	3	40956869	40960524	3656	+	Gm42436	TEC	chromosome	predicted gene 42436 [Source:MGI Symbol;Acc:MGI:5662573]	Gm42436	NA
ENSMUSG00000067586	3013.33	0.0514973	0.121186	0.0486618	0.595377	13	51562675	51576833	14159	+	S1pr3	protein_coding	chromosome	sphingosine-1-phosphate receptor 3 [Source:MGI Symbol;Acc:MGI:1339365]	S1pr3	13610
ENSMUSG00000091474	616.506	-0.0560939	0.141271	0.0487052	0.595377	7	41248654	41277957	29304	+	2610021A01Rik	protein_coding	chromosome	RIKEN cDNA 2610021A01 gene [Source:MGI Symbol;Acc:MGI:1922662]	2610021A01Rik	NA
ENSMUSG00000029657	1337.32	-0.054874	0.135209	0.0487217	0.595377	5	149537752	149559841	22090	-	Hsph1	protein_coding	chromosome	heat shock 105kDa/110kDa protein 1 [Source:MGI Symbol;Acc:MGI:105053]	Hsph1	15505
ENSMUSG00000056537	2551.3	-0.0493366	0.113388	0.0487355	0.595377	X	103000769	103024890	24122	-	Rlim	protein_coding	chromosome	ring finger protein, LIM domain interacting [Source:MGI Symbol;Acc:MGI:1342291]	Rlim	19820
ENSMUSG00000047694	2642.36	-0.0539674	0.131232	0.048751	0.595377	X	97979922	97992623	12702	+	Yipf6	protein_coding	chromosome	Yip1 domain family, member 6 [Source:MGI Symbol;Acc:MGI:1925179]	Yipf6	77929
ENSMUSG00000046230	2593.75	-0.0546297	0.134228	0.0487822	0.595377	19	16592730	16758297	165568	-	Vps13a	protein_coding	chromosome	vacuolar protein sorting 13A [Source:MGI Symbol;Acc:MGI:2444304]	Vps13a	271564
ENSMUSG00000117947	18.5842	-0.0479818	0.245636	0.0488079	0.595377	17	30384480	30385359	880	+	Gm50226	TEC	chromosome	predicted gene, 50226 [Source:MGI Symbol;Acc:MGI:6303025]	Gm50226	NA
ENSMUSG00000070547	110.923	-0.0531602	0.197843	0.048824	0.595377	7	48093861	48106090	12230	-	Mrgprb1	protein_coding	chromosome	MAS-related GPR, member B1 [Source:MGI Symbol;Acc:MGI:3033115]	Mrgprb1	233231
ENSMUSG00000021508	152.386	0.0550403	0.186399	0.0488376	0.595377	13	56436456	56444364	7909	-	Cxcl14	protein_coding	chromosome	chemokine (C-X-C motif) ligand 14 [Source:MGI Symbol;Acc:MGI:1888514]	Cxcl14	57266
ENSMUSG00000028959	427.056	0.0579105	0.166095	0.0488383	0.595377	5	24643438	24650285	6848	-	Fastk	protein_coding	chromosome	Fas-activated serine/threonine kinase [Source:MGI Symbol;Acc:MGI:1913837]	Fastk	66587
ENSMUSG00000025381	757.21	0.052691	0.126453	0.0490107	0.595377	10	128158328	128163422	5095	+	Cnpy2	protein_coding	chromosome	canopy FGF signaling regulator 2 [Source:MGI Symbol;Acc:MGI:1928477]	Cnpy2	56530
ENSMUSG00000036114	162.212	0.0578568	0.164426	0.0490118	0.595377	4	41712033	41713534	1502	-	Rpp25l	protein_coding	chromosome	ribonuclease P/MRP 25 subunit-like [Source:MGI Symbol;Acc:MGI:1917211]	Rpp25l	69961
ENSMUSG00000064370	190874	0.0540193	0.132027	0.0490164	0.595377	MT	14145	15288	1144	+	mt-Cytb	protein_coding	chromosome	mitochondrially encoded cytochrome b [Source:MGI Symbol;Acc:MGI:102501]	mt-Cytb	17711
ENSMUSG00000027840	1015.64	-0.0576984	0.155115	0.0490288	0.595377	3	104852588	104869237	16650	-	Wnt2b	protein_coding	chromosome	wingless-type MMTV integration site family, member 2B [Source:MGI Symbol;Acc:MGI:1261834]	Wnt2b	22414
ENSMUSG00000035697	181.209	0.0577649	0.165884	0.0490414	0.595377	10	79852487	79867306	14820	+	Arhgap45	protein_coding	chromosome	Rho GTPase activating protein 45 [Source:MGI Symbol;Acc:MGI:1917969]	Arhgap45	70719
ENSMUSG00000028270	586.72	0.0548959	0.136092	0.0490431	0.595377	3	142326363	142343769	17407	+	Gbp2	protein_coding	chromosome	guanylate binding protein 2 [Source:MGI Symbol;Acc:MGI:102772]	Gbp2	14469
ENSMUSG00000098199	34.3447	0.0499454	0.222984	0.0490843	0.59552	7	138516117	138517043	927	+	Gm9358	processed_pseudogene	chromosome	predicted gene 9358 [Source:MGI Symbol;Acc:MGI:3643920]	Gm9358	NA
ENSMUSG00000051989	301.782	0.0572585	0.151145	0.0491813	0.596259	16	92098174	92109929	11756	+	Smim11	protein_coding	chromosome	small integral membrane protein 11 [Source:MGI Symbol;Acc:MGI:1916186]	Smim11	68936
ENSMUSG00000036578	194.026	0.0577705	0.159681	0.0492038	0.596259	7	30741938	30750892	8955	-	Fxyd7	protein_coding	chromosome	FXYD domain-containing ion transport regulator 7 [Source:MGI Symbol;Acc:MGI:1889006]	Fxyd7	57780
ENSMUSG00000030638	86.0907	0.0556864	0.180487	0.0493001	0.59634	7	81823588	81956627	133040	+	Sh3gl3	protein_coding	chromosome	SH3-domain GRB2-like 3 [Source:MGI Symbol;Acc:MGI:700011]	Sh3gl3	20408
ENSMUSG00000102009	76.6031	-0.0539935	0.19008	0.0493133	0.59634	1	89578251	89611630	33380	-	4933400F21Rik	lncRNA	chromosome	RIKEN cDNA 4933400F21 gene [Source:MGI Symbol;Acc:MGI:1921653]	4933400F21Rik	NA
ENSMUSG00000025789	103.189	0.0551898	0.18317	0.049328	0.59634	7	73588867	73663438	74572	-	St8sia2	protein_coding	chromosome	ST8 alpha-N-acetyl-neuraminide alpha-2,8-sialyltransferase 2 [Source:MGI Symbol;Acc:MGI:106020]	St8sia2	20450
ENSMUSG00000034303	314.26	-0.0574492	0.155337	0.0494295	0.596344	9	37187131	37259728	72598	-	Ccdc15	protein_coding	chromosome	coiled-coil domain containing 15 [Source:MGI Symbol;Acc:MGI:2444488]	Ccdc15	245902
ENSMUSG00000110830	34.8129	-0.0505388	0.214731	0.0494363	0.596344	10	29173930	29189821	15892	-	Gm46218	lncRNA	chromosome	predicted gene, 46218 [Source:MGI Symbol;Acc:MGI:5825855]	Gm46218	NA
ENSMUSG00000024810	3443.55	-0.0551641	0.138535	0.0494747	0.596344	19	29902514	29938118	35605	+	Il33	protein_coding	chromosome	interleukin 33 [Source:MGI Symbol;Acc:MGI:1924375]	Il33	77125
ENSMUSG00000022855	778.803	-0.0521985	0.12548	0.0495504	0.596521	16	21828234	21868019	39786	+	Senp2	protein_coding	chromosome	SUMO/sentrin specific peptidase 2 [Source:MGI Symbol;Acc:MGI:1923076]	Senp2	75826
ENSMUSG00000104253	48.8113	-0.0487433	0.231887	0.0495542	0.596521	1	121255821	121258878	3058	+	Gm37174	TEC	chromosome	predicted gene, 37174 [Source:MGI Symbol;Acc:MGI:5610402]	Gm37174	NA
ENSMUSG00000074178	30.1737	-0.0501887	0.216389	0.049669	0.596521	8	87472081	87475283	3203	+	Gm10638	lncRNA	chromosome	predicted gene 10638 [Source:MGI Symbol;Acc:MGI:3704316]	Gm10638	NA
ENSMUSG00000106825	64.6052	-0.0522368	0.199353	0.049697	0.596521	5	120690120	120691104	985	-	2510016D11Rik	TEC	chromosome	RIKEN cDNA 2510016D11 gene [Source:MGI Symbol;Acc:MGI:1917539]	2510016D11Rik	NA
ENSMUSG00000028469	885.099	0.0528384	0.128408	0.0497118	0.596521	4	43631935	43651244	19310	+	Npr2	protein_coding	chromosome	natriuretic peptide receptor 2 [Source:MGI Symbol;Acc:MGI:97372]	Npr2	230103
ENSMUSG00000035266	93.0508	-0.0558215	0.177398	0.0497547	0.596528	5	100910011	100946464	36454	-	Helq	protein_coding	chromosome	helicase, POLQ-like [Source:MGI Symbol;Acc:MGI:2176740]	Helq	191578
ENSMUSG00000053641	923.831	0.0517704	0.12431	0.049847	0.596681	9	64718622	64826949	108328	+	Dennd4a	protein_coding	chromosome	DENN/MADD domain containing 4A [Source:MGI Symbol;Acc:MGI:2142979]	Dennd4a	102442
ENSMUSG00000045100	204.431	0.0568501	0.169316	0.0498568	0.596681	6	94477312	94581653	104342	+	Slc25a26	protein_coding	chromosome	solute carrier family 25 (mitochondrial carrier, phosphate carrier), member 26 [Source:MGI Symbol;Acc:MGI:1914832]	Slc25a26	67582
ENSMUSG00000038872	2167.92	0.0558097	0.14332	0.0498605	0.596681	8	108669276	109688262	1018987	+	Zfhx3	protein_coding	chromosome	zinc finger homeobox 3 [Source:MGI Symbol;Acc:MGI:99948]	Zfhx3	11906
ENSMUSG00000041638	898.021	0.0563456	0.147244	0.0499332	0.596681	5	115703313	115760713	57401	+	Gcn1	protein_coding	chromosome	GCN1 activator of EIF2AK4 [Source:MGI Symbol;Acc:MGI:2444248]	Gcn1	231659
ENSMUSG00000020482	804.676	-0.0544106	0.135954	0.0499372	0.596681	11	5478887	5492187	13301	-	Ccdc117	protein_coding	chromosome	coiled-coil domain containing 117 [Source:MGI Symbol;Acc:MGI:2144383]	Ccdc117	104479
ENSMUSG00000049562	147.035	0.0566615	0.170409	0.0499437	0.596681	19	5618053	5621289	3237	+	Ap5b1	protein_coding	chromosome	adaptor-related protein complex 5, beta 1 subunit [Source:MGI Symbol;Acc:MGI:2685808]	Ap5b1	381201
ENSMUSG00000020630	77.9966	0.0538083	0.18751	0.0500604	0.597638	12	28699601	28709588	9988	+	Rnaseh1	protein_coding	chromosome	ribonuclease H1 [Source:MGI Symbol;Acc:MGI:1335073]	Rnaseh1	19819
ENSMUSG00000001211	3416.8	0.0486652	0.112981	0.0500827	0.597638	10	78105012	78188323	83312	-	Agpat3	protein_coding	chromosome	1-acylglycerol-3-phosphate O-acyltransferase 3 [Source:MGI Symbol;Acc:MGI:1336186]	Agpat3	28169
ENSMUSG00000031007	1030.28	-0.0546306	0.13801	0.0503072	0.599964	X	12454040	12483288	29249	+	Atp6ap2	protein_coding	chromosome	ATPase, H+ transporting, lysosomal accessory protein 2 [Source:MGI Symbol;Acc:MGI:1917745]	Atp6ap2	70495
ENSMUSG00000018334	540.459	0.0566376	0.152133	0.0503371	0.599968	11	78904266	79037233	132968	-	Ksr1	protein_coding	chromosome	kinase suppressor of ras 1 [Source:MGI Symbol;Acc:MGI:105051]	Ksr1	16706
ENSMUSG00000058331	126.063	-0.0557223	0.174525	0.0504189	0.600591	13	67895919	67903347	7429	-	Zfp85	protein_coding	chromosome	zinc finger protein 85 [Source:MGI Symbol;Acc:MGI:107767]	Zfp85	22746
ENSMUSG00000112881	23.4651	-0.0485307	0.227404	0.0504505	0.600616	10	116402687	116403936	1250	+	Gm49344	TEC	chromosome	predicted gene, 49344 [Source:MGI Symbol;Acc:MGI:6121539]	Gm49344	NA
ENSMUSG00000097836	149.611	0.0559755	0.17233	0.0504962	0.600694	9	75805125	75922474	117350	-	Gm26903	lncRNA	chromosome	predicted gene, 26903 [Source:MGI Symbol;Acc:MGI:5477397]	Gm26903	NA
ENSMUSG00000030047	89.6667	0.0540309	0.184026	0.0505233	0.600694	6	87435527	87510241	74715	-	Arhgap25	protein_coding	chromosome	Rho GTPase activating protein 25 [Source:MGI Symbol;Acc:MGI:2443687]	Arhgap25	232201
ENSMUSG00000006056	43.8133	-0.0510174	0.203576	0.0505458	0.600694	11	95990152	96002790	12639	-	Calcoco2	protein_coding	chromosome	calcium binding and coiled-coil domain 2 [Source:MGI Symbol;Acc:MGI:1343177]	Calcoco2	76815
ENSMUSG00000022947	67.7749	0.0531784	0.188572	0.05061	0.601105	16	93480103	93487878	7776	+	Cbr3	protein_coding	chromosome	carbonyl reductase 3 [Source:MGI Symbol;Acc:MGI:1309992]	Cbr3	109857
ENSMUSG00000073616	2541.16	0.0484337	0.112999	0.0506682	0.601444	1	92564867	92569707	4841	-	Cops9	protein_coding	chromosome	COP9 signalosome subunit 9 [Source:MGI Symbol;Acc:MGI:1914165]	Cops9	66915
ENSMUSG00000031072	1271.99	0.0500643	0.119212	0.0507566	0.602142	7	144468837	144485438	16602	+	LTO1	protein_coding	chromosome	ABCE maturation factor [Source:MGI Symbol;Acc:MGI:1919534]	LTO1	72284
ENSMUSG00000103899	63.5084	-0.0526121	0.190612	0.0508987	0.602379	6	28796462	28799712	3251	+	Gm37940	TEC	chromosome	predicted gene, 37940 [Source:MGI Symbol;Acc:MGI:5611168]	Gm37940	NA
ENSMUSG00000034453	646.193	0.0545437	0.139247	0.050926	0.602379	10	84458156	84563042	104887	+	Polr3b	protein_coding	chromosome	polymerase (RNA) III (DNA directed) polypeptide B [Source:MGI Symbol;Acc:MGI:1917678]	Polr3b	70428
ENSMUSG00000036362	58.9487	0.0502359	0.207675	0.050928	0.602379	3	59115313	59118303	2991	-	P2ry13	protein_coding	chromosome	purinergic receptor P2Y, G-protein coupled 13 [Source:MGI Symbol;Acc:MGI:1921441]	P2ry13	74191
ENSMUSG00000025270	112.047	-0.0543987	0.179846	0.0509645	0.602379	X	149330371	149353634	23264	+	Alas2	protein_coding	chromosome	aminolevulinic acid synthase 2, erythroid [Source:MGI Symbol;Acc:MGI:87990]	Alas2	11656
ENSMUSG00000005107	19.1918	0.0459533	0.250452	0.0509766	0.602379	5	38506616	38660486	153871	-	Slc2a9	protein_coding	chromosome	solute carrier family 2 (facilitated glucose transporter), member 9 [Source:MGI Symbol;Acc:MGI:2152844]	Slc2a9	117591
ENSMUSG00000007880	3988.23	0.0472874	0.109346	0.0510165	0.602379	4	133406319	133484080	77762	-	Arid1a	protein_coding	chromosome	AT rich interactive domain 1A (SWI-like) [Source:MGI Symbol;Acc:MGI:1935147]	Arid1a	93760
ENSMUSG00000110088	20.8861	-0.0467096	0.242437	0.0510222	0.602379	8	26177385	26178212	828	+	Gm45343	TEC	chromosome	predicted gene 45343 [Source:MGI Symbol;Acc:MGI:5791179]	Gm45343	NA
ENSMUSG00000030605	1060.92	0.0531301	0.132449	0.0510434	0.602379	7	78783516	78798808	15293	-	Mfge8	protein_coding	chromosome	milk fat globule EGF and factor V/VIII domain containing [Source:MGI Symbol;Acc:MGI:102768]	Mfge8	17304
ENSMUSG00000046699	23.1149	-0.0463911	0.24557	0.0510435	0.602379	X	63308491	63320602	12112	-	Slitrk4	protein_coding	chromosome	SLIT and NTRK-like family, member 4 [Source:MGI Symbol;Acc:MGI:2442509]	Slitrk4	245446
ENSMUSG00000018381	103.837	0.0535924	0.183653	0.05114	0.602812	11	95720900	95733302	12403	-	Abi3	protein_coding	chromosome	ABI family member 3 [Source:MGI Symbol;Acc:MGI:1913860]	Abi3	66610
ENSMUSG00000034471	1541.41	0.0503358	0.120895	0.0511452	0.602812	11	115690009	115704465	14457	-	Caskin2	protein_coding	chromosome	CASK-interacting protein 2 [Source:MGI Symbol;Acc:MGI:2157062]	Caskin2	140721
ENSMUSG00000010067	335.48	0.0562895	0.156294	0.0512815	0.602812	9	107428754	107439466	10713	+	Rassf1	protein_coding	chromosome	Ras association (RalGDS/AF-6) domain family member 1 [Source:MGI Symbol;Acc:MGI:1928386]	Rassf1	56289
ENSMUSG00000096948	36.4878	-0.0494865	0.212055	0.0512867	0.602812	18	55123337	55212486	89150	+	Gm4221	lncRNA	chromosome	predicted gene 4221 [Source:MGI Symbol;Acc:MGI:3782397]	Gm4221	NA
ENSMUSG00000042046	1325.26	-0.0561157	0.15295	0.0512883	0.602812	1	132345293	132394696	49404	+	Dstyk	protein_coding	chromosome	dual serine/threonine and tyrosine protein kinase [Source:MGI Symbol;Acc:MGI:1925064]	Dstyk	213452
ENSMUSG00000005566	818.452	0.0515695	0.126117	0.0512907	0.602812	7	12733041	12764962	31922	+	Trim28	protein_coding	chromosome	tripartite motif-containing 28 [Source:MGI Symbol;Acc:MGI:109274]	Trim28	21849
ENSMUSG00000026155	1192.01	0.0495856	0.118277	0.0513177	0.602812	1	23883927	23961398	77472	-	Smap1	protein_coding	chromosome	small ArfGAP 1 [Source:MGI Symbol;Acc:MGI:2138261]	Smap1	98366
ENSMUSG00000106729	34.6844	-0.0484764	0.221088	0.0514061	0.603383	5	131070174	131071808	1635	-	Gm43165	TEC	chromosome	predicted gene 43165 [Source:MGI Symbol;Acc:MGI:5663302]	Gm43165	NA
ENSMUSG00000022658	45.2654	-0.0489332	0.216186	0.0514554	0.603383	16	45531593	45544971	13379	-	Tagln3	protein_coding	chromosome	transgelin 3 [Source:MGI Symbol;Acc:MGI:1926784]	Tagln3	56370
ENSMUSG00000079659	544.255	0.0542677	0.139362	0.0515062	0.60363	5	9150668	9210986	60319	+	Tmem243	protein_coding	chromosome	transmembrane protein 243, mitochondrial [Source:MGI Symbol;Acc:MGI:3606159]	Tmem243	652925
ENSMUSG00000028016	607.607	0.0548637	0.143568	0.0516742	0.604818	3	132797601	132816749	19149	+	Ints12	protein_coding	chromosome	integrator complex subunit 12 [Source:MGI Symbol;Acc:MGI:1919043]	Ints12	71793
ENSMUSG00000001943	24.1609	-0.0479869	0.224118	0.0516931	0.604818	9	37450551	37455501	4951	+	Vsig2	protein_coding	chromosome	V-set and immunoglobulin domain containing 2 [Source:MGI Symbol;Acc:MGI:1928009]	Vsig2	57276
ENSMUSG00000033767	249.872	0.055836	0.164887	0.0517018	0.604818	3	83804962	83947482	142521	-	Tmem131l	protein_coding	chromosome	transmembrane 131 like [Source:MGI Symbol;Acc:MGI:2443399]	Tmem131l	229473
ENSMUSG00000000958	103.576	0.0538029	0.179595	0.0517555	0.604818	14	54606899	54655237	48339	-	Slc7a7	protein_coding	chromosome	solute carrier family 7 (cationic amino acid transporter, y+ system), member 7 [Source:MGI Symbol;Acc:MGI:1337120]	Slc7a7	20540
ENSMUSG00000047866	1093.86	0.0502438	0.121548	0.0517565	0.604818	8	87350672	87450501	99830	+	Lonp2	protein_coding	chromosome	lon peptidase 2, peroxisomal [Source:MGI Symbol;Acc:MGI:1914137]	Lonp2	66887
ENSMUSG00000063200	774.454	0.0510135	0.124736	0.0518005	0.604984	13	43551866	43560573	8708	+	Nol7	protein_coding	chromosome	nucleolar protein 7 [Source:MGI Symbol;Acc:MGI:1917328]	Nol7	70078
ENSMUSG00000069184	220.638	-0.0559277	0.160425	0.0518661	0.605395	13	74517445	74538955	21511	-	Zfp72	protein_coding	chromosome	zinc finger protein 72 [Source:MGI Symbol;Acc:MGI:3033356]	Zfp72	238722
ENSMUSG00000043602	164.636	0.0558924	0.160313	0.0519216	0.605395	11	70655035	70663754	8720	+	Zfp3	protein_coding	chromosome	zinc finger protein 3 [Source:MGI Symbol;Acc:MGI:99177]	Zfp3	193043
ENSMUSG00000042589	32.3523	0.0471991	0.230678	0.0519409	0.605395	5	121994429	122188165	193737	-	Cux2	protein_coding	chromosome	cut-like homeobox 2 [Source:MGI Symbol;Acc:MGI:107321]	Cux2	13048
ENSMUSG00000030970	302.26	0.0557172	0.16209	0.0520954	0.605477	7	132589292	132726083	136792	-	Ctbp2	protein_coding	chromosome	C-terminal binding protein 2 [Source:MGI Symbol;Acc:MGI:1201686]	Ctbp2	13017
ENSMUSG00000030155	51.8273	0.0506297	0.197764	0.0521083	0.605477	6	129068961	129077876	8916	-	Clec2e	protein_coding	chromosome	C-type lectin domain family 2, member e [Source:MGI Symbol;Acc:MGI:3028921]	Clec2e	232409
ENSMUSG00000073678	819.925	-0.0511806	0.1261	0.0521676	0.605477	1	54512153	54596843	84691	-	Pgap1	protein_coding	chromosome	post-GPI attachment to proteins 1 [Source:MGI Symbol;Acc:MGI:2443342]	Pgap1	241062
ENSMUSG00000050195	20.0465	-0.0464337	0.23711	0.052181	0.605477	19	44321531	44335182	13652	+	Scd4	protein_coding	chromosome	stearoyl-coenzyme A desaturase 4 [Source:MGI Symbol;Acc:MGI:2670997]	Scd4	329065
ENSMUSG00000029465	283.907	0.0548203	0.145724	0.0523028	0.60623	5	122529941	122552247	22307	+	Arpc3	protein_coding	chromosome	actin related protein 2/3 complex, subunit 3 [Source:MGI Symbol;Acc:MGI:1928375]	Arpc3	56378
ENSMUSG00000087002	74.9712	0.0530105	0.181577	0.052325	0.60623	19	58192571	58224479	31909	+	Gm16277	lncRNA	chromosome	predicted gene 16277 [Source:MGI Symbol;Acc:MGI:3826543]	Gm16277	NA
ENSMUSG00000045328	102.342	0.0536314	0.177159	0.0524989	0.607482	3	134918298	134979372	61075	+	Cenpe	protein_coding	chromosome	centromere protein E [Source:MGI Symbol;Acc:MGI:1098230]	Cenpe	229841
ENSMUSG00000027654	176.142	0.0555083	0.159104	0.0525255	0.607482	2	158610013	158628557	18545	+	Fam83d	protein_coding	chromosome	family with sequence similarity 83, member D [Source:MGI Symbol;Acc:MGI:1919128]	Fam83d	71878
ENSMUSG00000035845	166.592	0.0540498	0.174347	0.0525528	0.607482	15	88689447	88703521	14075	-	Alg12	protein_coding	chromosome	asparagine-linked glycosylation 12 (alpha-1,6-mannosyltransferase) [Source:MGI Symbol;Acc:MGI:2385025]	Alg12	223774
ENSMUSG00000008200	705.93	-0.0522525	0.131897	0.0526764	0.608111	2	90575714	90611365	35652	+	Fnbp4	protein_coding	chromosome	formin binding protein 4 [Source:MGI Symbol;Acc:MGI:1860513]	Fnbp4	55935
ENSMUSG00000026956	398.796	0.0543121	0.143484	0.0526949	0.608111	2	25249901	25255694	5794	-	Uap1l1	protein_coding	chromosome	UDP-N-acteylglucosamine pyrophosphorylase 1-like 1 [Source:MGI Symbol;Acc:MGI:2443318]	Uap1l1	227620
ENSMUSG00000030074	571.61	-0.0537121	0.139615	0.052697	0.608111	6	100681695	100787874	106180	+	Gxylt2	protein_coding	chromosome	glucoside xylosyltransferase 2 [Source:MGI Symbol;Acc:MGI:2682940]	Gxylt2	232313
ENSMUSG00000026219	5017.18	0.0474448	0.112354	0.0527541	0.608425	1	84698910	84818237	119328	-	Trip12	protein_coding	chromosome	thyroid hormone receptor interactor 12 [Source:MGI Symbol;Acc:MGI:1309481]	Trip12	14897
ENSMUSG00000060244	13.2421	0.0444544	0.25262	0.0528646	0.609222	1	171331046	171332318	1273	+	Alyref2	protein_coding	chromosome	Aly/REF export factor 2 [Source:MGI Symbol;Acc:MGI:1913144]	Alyref2	56009
ENSMUSG00000016253	401.682	0.0538675	0.141148	0.0528833	0.609222	2	174257597	174269295	11699	+	Nelfcd	protein_coding	chromosome	negative elongation factor complex member C/D, Th1l [Source:MGI Symbol;Acc:MGI:1926424]	Nelfcd	57314
ENSMUSG00000010406	587.08	0.053819	0.141052	0.0529494	0.609359	14	54664366	54667213	2848	+	Mrpl52	protein_coding	chromosome	mitochondrial ribosomal protein L52 [Source:MGI Symbol;Acc:MGI:1916086]	Mrpl52	68836
ENSMUSG00000054792	272.905	-0.0547882	0.149125	0.0530308	0.609612	9	110254994	110305762	50769	-	Klhl18	protein_coding	chromosome	kelch-like 18 [Source:MGI Symbol;Acc:MGI:2143315]	Klhl18	270201
ENSMUSG00000046169	243.667	-0.0551751	0.156341	0.0530371	0.609612	13	104424343	104633203	208861	+	Adamts6	protein_coding	chromosome	a disintegrin-like and metallopeptidase (reprolysin type) with thrombospondin type 1 motif, 6 [Source:MGI Symbol;Acc:MGI:1347348]	Adamts6	108154
ENSMUSG00000051910	1491.25	0.0550739	0.161275	0.053088	0.609851	7	115070107	115638031	567925	-	Sox6	protein_coding	chromosome	SRY (sex determining region Y)-box 6 [Source:MGI Symbol;Acc:MGI:98368]	Sox6	20679
ENSMUSG00000027678	1536.07	-0.0489463	0.118784	0.0532216	0.611041	2	165834556	165915162	80607	+	Ncoa3	protein_coding	chromosome	nuclear receptor coactivator 3 [Source:MGI Symbol;Acc:MGI:1276535]	Ncoa3	17979
ENSMUSG00000032402	544.961	0.0547914	0.151023	0.0532939	0.611077	9	63554049	63665276	111228	-	Smad3	protein_coding	chromosome	SMAD family member 3 [Source:MGI Symbol;Acc:MGI:1201674]	Smad3	17127
ENSMUSG00000062647	3548.52	0.0454414	0.105755	0.0533115	0.611077	2	26800776	26803330	2555	+	Rpl7a	protein_coding	chromosome	ribosomal protein L7A [Source:MGI Symbol;Acc:MGI:1353472]	Rpl7a	27176
ENSMUSG00000062825	10941.2	0.0449066	0.103886	0.0533626	0.611077	11	120236516	120239368	2853	-	Actg1	protein_coding	chromosome	actin, gamma, cytoplasmic 1 [Source:MGI Symbol;Acc:MGI:87906]	Actg1	11465
ENSMUSG00000109005	120.948	-0.0539607	0.170674	0.0533943	0.611077	7	89835135	89837406	2272	+	Gm45221	TEC	chromosome	predicted gene 45221 [Source:MGI Symbol;Acc:MGI:5753797]	Gm45221	NA
ENSMUSG00000073096	751.357	0.0530587	0.1378	0.0533965	0.611077	6	48531730	48547656	15927	+	Lrrc61	protein_coding	chromosome	leucine rich repeat containing 61 [Source:MGI Symbol;Acc:MGI:2652848]	Lrrc61	243371
ENSMUSG00000001588	18.3382	0.0441109	0.252522	0.0534053	0.611077	11	69772393	69786365	13973	-	Acap1	protein_coding	chromosome	ArfGAP with coiled-coil, ankyrin repeat and PH domains 1 [Source:MGI Symbol;Acc:MGI:2388270]	Acap1	216859
ENSMUSG00000109408	67.1499	-0.0512618	0.186869	0.0534599	0.611358	11	119339614	119382124	42511	-	A930037H05Rik	lncRNA	chromosome	RIKEN cDNA A930037H05 gene [Source:MGI Symbol;Acc:MGI:1925689]	A930037H05Rik	78439
ENSMUSG00000027259	125.902	0.0517669	0.183302	0.0535701	0.612273	2	120970909	120987161	16253	+	Adal	protein_coding	chromosome	adenosine deaminase-like [Source:MGI Symbol;Acc:MGI:1923144]	Adal	75894
ENSMUSG00000102319	176.634	-0.0543219	0.166501	0.0536057	0.612335	1	44600045	44604607	4563	+	Gm37626	TEC	chromosome	predicted gene, 37626 [Source:MGI Symbol;Acc:MGI:5610854]	Gm37626	NA
ENSMUSG00000032872	523.257	-0.0531558	0.139078	0.0536464	0.612456	9	86904067	86959827	55761	+	Cyb5r4	protein_coding	chromosome	cytochrome b5 reductase 4 [Source:MGI Symbol;Acc:MGI:2386848]	Cyb5r4	266690
ENSMUSG00000084950	21.7525	-0.0460231	0.230182	0.0538191	0.613619	6	87957865	87982453	24589	+	Gm5577	lncRNA	chromosome	predicted gene 5577 [Source:MGI Symbol;Acc:MGI:3648213]	Gm5577	434064
ENSMUSG00000045180	3211.05	0.0461937	0.109236	0.0538647	0.613619	X	151392505	151552461	159957	-	Shroom2	protein_coding	chromosome	shroom family member 2 [Source:MGI Symbol;Acc:MGI:107194]	Shroom2	110380
ENSMUSG00000022175	995.338	0.0510986	0.129066	0.0539127	0.613619	14	54701594	54708954	7361	+	Lrp10	protein_coding	chromosome	low-density lipoprotein receptor-related protein 10 [Source:MGI Symbol;Acc:MGI:1929480]	Lrp10	65107
ENSMUSG00000092341	140259	-0.0451695	0.105552	0.0539237	0.613619	19	5845718	5852700	6983	-	Malat1	lncRNA	chromosome	metastasis associated lung adenocarcinoma transcript 1 (non-coding RNA) [Source:MGI Symbol;Acc:MGI:1919539]	Malat1	72289
ENSMUSG00000032911	1685.67	0.0489319	0.119839	0.0539288	0.613619	9	56772317	56807154	34838	+	Cspg4	protein_coding	chromosome	chondroitin sulfate proteoglycan 4 [Source:MGI Symbol;Acc:MGI:2153093]	Cspg4	121021
ENSMUSG00000007827	721.871	0.0544255	0.162717	0.0539296	0.613619	6	118478269	118539187	60919	-	Ankrd26	protein_coding	chromosome	ankyrin repeat domain 26 [Source:MGI Symbol;Acc:MGI:1917887]	Ankrd26	232339
ENSMUSG00000019132	2325.76	-0.0465828	0.111046	0.0541317	0.615409	13	24985640	25000180	14541	+	BC005537	protein_coding	chromosome	cDNA sequence BC005537 [Source:MGI Symbol;Acc:MGI:2441726]	BC005537	79555
ENSMUSG00000104913	23.3741	0.0462496	0.225548	0.054148	0.615409	5	22929576	22931166	1591	-	Gm6560	processed_pseudogene	chromosome	predicted gene 6560 [Source:MGI Symbol;Acc:MGI:3646204]	Gm6560	NA
ENSMUSG00000031012	1261.97	-0.0491595	0.121163	0.0541778	0.615409	X	13383319	13717606	334288	-	Cask	protein_coding	chromosome	calcium/calmodulin-dependent serine protein kinase (MAGUK family) [Source:MGI Symbol;Acc:MGI:1309489]	Cask	12361
ENSMUSG00000026185	18131	-0.0445684	0.103849	0.0543091	0.616556	1	72897091	72914043	16953	-	Igfbp5	protein_coding	chromosome	insulin-like growth factor binding protein 5 [Source:MGI Symbol;Acc:MGI:96440]	Igfbp5	16011
ENSMUSG00000054423	118.729	-0.0514734	0.181409	0.0543993	0.617235	14	9646684	10097200	450517	+	Cadps	protein_coding	chromosome	Ca2+-dependent secretion activator [Source:MGI Symbol;Acc:MGI:1350922]	Cadps	27062
ENSMUSG00000027684	289.736	0.0537854	0.165098	0.0545758	0.618051	3	30005445	30602157	596713	-	Mecom	protein_coding	chromosome	MDS1 and EVI1 complex locus [Source:MGI Symbol;Acc:MGI:95457]	Mecom	14013
ENSMUSG00000019478	288.729	0.0539426	0.149325	0.0545834	0.618051	8	124532724	124562026	29303	+	Rab4a	protein_coding	chromosome	RAB4A, member RAS oncogene family [Source:MGI Symbol;Acc:MGI:105069]	Rab4a	19341
ENSMUSG00000038538	2753.5	-0.0473487	0.114606	0.054593	0.618051	6	38410885	38501760	90876	+	Ubn2	protein_coding	chromosome	ubinuclein 2 [Source:MGI Symbol;Acc:MGI:2444236]	Ubn2	320538
ENSMUSG00000038502	1026.34	0.0510532	0.130424	0.0546882	0.618552	7	44512491	44519212	6722	-	Ptov1	protein_coding	chromosome	prostate tumor over expressed gene 1 [Source:MGI Symbol;Acc:MGI:1933946]	Ptov1	84113
ENSMUSG00000027611	1067.12	-0.0510926	0.130672	0.0547158	0.618552	2	155593037	155597391	4355	+	Procr	protein_coding	chromosome	protein C receptor, endothelial [Source:MGI Symbol;Acc:MGI:104596]	Procr	19124
ENSMUSG00000028152	498.664	-0.0527737	0.139962	0.0547286	0.618552	3	138447956	138613666	165711	+	Tspan5	protein_coding	chromosome	tetraspanin 5 [Source:MGI Symbol;Acc:MGI:1928096]	Tspan5	56224
ENSMUSG00000044469	737.037	0.0526614	0.139442	0.054795	0.618733	17	56469477	56480955	11479	+	Tnfaip8l1	protein_coding	chromosome	tumor necrosis factor, alpha-induced protein 8-like 1 [Source:MGI Symbol;Acc:MGI:1913693]	Tnfaip8l1	66443
ENSMUSG00000035064	532.811	-0.0529582	0.141912	0.0549329	0.619087	7	120442054	120506673	64620	+	Eef2k	protein_coding	chromosome	eukaryotic elongation factor-2 kinase [Source:MGI Symbol;Acc:MGI:1195261]	Eef2k	13631
ENSMUSG00000025366	1768.85	0.0497931	0.12515	0.054948	0.619087	10	128345834	128361740	15907	-	Esyt1	protein_coding	chromosome	extended synaptotagmin-like protein 1 [Source:MGI Symbol;Acc:MGI:1344426]	Esyt1	23943
ENSMUSG00000000732	131.922	-0.0536475	0.163411	0.0550065	0.619087	10	77905136	77919747	14612	+	Icosl	protein_coding	chromosome	icos ligand [Source:MGI Symbol;Acc:MGI:1354701]	Icosl	50723
ENSMUSG00000022914	2291.19	0.0490965	0.122316	0.0550396	0.619087	16	95793292	95883726	90435	-	Brwd1	protein_coding	chromosome	bromodomain and WD repeat domain containing 1 [Source:MGI Symbol;Acc:MGI:1890651]	Brwd1	93871
ENSMUSG00000111738	43.4113	-0.0489376	0.195092	0.055055	0.619087	9	37186556	37187144	589	+	Gm18329	processed_pseudogene	chromosome	predicted gene, 18329 [Source:MGI Symbol;Acc:MGI:5010514]	Gm18329	NA
ENSMUSG00000036086	123.574	0.050108	0.18658	0.0551379	0.619087	1	127881921	128030784	148864	-	Zranb3	protein_coding	chromosome	zinc finger, RAN-binding domain containing 3 [Source:MGI Symbol;Acc:MGI:1918362]	Zranb3	226409
ENSMUSG00000107529	28.8926	-0.0453224	0.228906	0.0551392	0.619087	2	37994444	37997308	2865	-	Gm44291	TEC	chromosome	predicted gene, 44291 [Source:MGI Symbol;Acc:MGI:5690683]	Gm44291	NA
ENSMUSG00000025555	548.765	-0.0530717	0.143611	0.055151	0.619087	14	121272612	121521156	248545	+	Farp1	protein_coding	chromosome	FERM, RhoGEF (Arhgef) and pleckstrin domain protein 1 (chondrocyte-derived) [Source:MGI Symbol;Acc:MGI:2446173]	Farp1	223254
ENSMUSG00000022686	980.491	-0.0506779	0.129681	0.0552054	0.619087	16	19578958	19591503	12546	+	B3gnt5	protein_coding	chromosome	UDP-GlcNAc:betaGal beta-1,3-N-acetylglucosaminyltransferase 5 [Source:MGI Symbol;Acc:MGI:2137302]	B3gnt5	108105
ENSMUSG00000033916	1785.86	0.0458977	0.109948	0.05523	0.619087	7	12765937	12768734	2798	-	Chmp2a	protein_coding	chromosome	charged multivesicular body protein 2A [Source:MGI Symbol;Acc:MGI:1916203]	Chmp2a	68953
ENSMUSG00000022055	674.119	-0.0453227	0.228291	0.0552331	0.619087	14	68321312	68326544	5233	+	Nefl	protein_coding	chromosome	neurofilament, light polypeptide [Source:MGI Symbol;Acc:MGI:97313]	Nefl	18039
ENSMUSG00000085440	58.2115	0.048966	0.192967	0.0554436	0.620151	8	46176362	46272334	95973	-	Sorbs2os	lncRNA	chromosome	sorbin and SH3 domain containing 2, opposite strand [Source:MGI Symbol;Acc:MGI:2443013]	Sorbs2os	319940
ENSMUSG00000036632	343.235	-0.0524375	0.140108	0.0554774	0.620151	3	54642960	54658739	15780	+	Alg5	protein_coding	chromosome	asparagine-linked glycosylation 5 (dolichyl-phosphate beta-glucosyltransferase) [Source:MGI Symbol;Acc:MGI:1913498]	Alg5	66248
ENSMUSG00000106320	53.8103	-0.0478987	0.200741	0.055564	0.620151	5	132015388	132022223	6836	-	Gm42992	TEC	chromosome	predicted gene 42992 [Source:MGI Symbol;Acc:MGI:5663129]	Gm42992	NA
ENSMUSG00000043909	1119.51	-0.0534814	0.151132	0.0556248	0.620151	2	121023762	121101888	78127	-	Trp53bp1	protein_coding	chromosome	transformation related protein 53 binding protein 1 [Source:MGI Symbol;Acc:MGI:1351320]	Trp53bp1	27223
ENSMUSG00000021994	313.367	-0.0530555	0.165149	0.0556389	0.620151	14	28226707	28249405	22699	+	Wnt5a	protein_coding	chromosome	wingless-type MMTV integration site family, member 5A [Source:MGI Symbol;Acc:MGI:98958]	Wnt5a	22418
ENSMUSG00000056899	36.9629	0.0472153	0.205798	0.0557411	0.620151	12	41074089	42002371	928283	+	Immp2l	protein_coding	chromosome	IMP2 inner mitochondrial membrane peptidase-like (S. cerevisiae) [Source:MGI Symbol;Acc:MGI:2135611]	Immp2l	93757
ENSMUSG00000033427	42.739	-0.0478206	0.200408	0.0557487	0.620151	10	75236949	75277513	40565	+	Upb1	protein_coding	chromosome	ureidopropionase, beta [Source:MGI Symbol;Acc:MGI:2143535]	Upb1	103149
ENSMUSG00000086712	18.9435	0.0430834	0.248137	0.0557643	0.620151	4	53261356	53270232	8877	-	Mexis	lncRNA	chromosome	macrophage expressed LXRa(NR1H3)-dependent amplifier of Abca1 transcription lncRNA [Source:MGI Symbol;Acc:MGI:2140270]	Mexis	381524
ENSMUSG00000025060	2730.56	0.0465752	0.11328	0.0557769	0.620151	19	47568117	47633685	65569	+	Slk	protein_coding	chromosome	STE20-like kinase [Source:MGI Symbol;Acc:MGI:103241]	Slk	20874
ENSMUSG00000050377	24.7693	-0.0451441	0.226381	0.0558246	0.620151	13	112656432	112730894	74463	-	Il31ra	protein_coding	chromosome	interleukin 31 receptor A [Source:MGI Symbol;Acc:MGI:2180511]	Il31ra	218624
ENSMUSG00000010663	7324.59	-0.0458143	0.11043	0.055831	0.620151	19	10160252	10174241	13990	+	Fads1	protein_coding	chromosome	fatty acid desaturase 1 [Source:MGI Symbol;Acc:MGI:1923517]	Fads1	76267
ENSMUSG00000097767	570.982	-0.0532249	0.148777	0.0558349	0.620151	5	112361094	112377261	16168	-	Miat	lncRNA	chromosome	myocardial infarction associated transcript (non-protein coding) [Source:MGI Symbol;Acc:MGI:2444886]	Miat	330166
ENSMUSG00000030559	195.274	0.0534274	0.156649	0.0558864	0.620151	7	88079481	88140780	61300	+	Rab38	protein_coding	chromosome	RAB38, member RAS oncogene family [Source:MGI Symbol;Acc:MGI:1919683]	Rab38	72433
ENSMUSG00000033610	399.836	-0.0529983	0.146636	0.0559346	0.620151	19	34784340	34856855	72516	-	Pank1	protein_coding	chromosome	pantothenate kinase 1 [Source:MGI Symbol;Acc:MGI:1922985]	Pank1	75735
ENSMUSG00000042410	3961.31	-0.0457884	0.110536	0.0559857	0.620151	2	75662521	75761694	99174	+	Agps	protein_coding	chromosome	alkylglycerone phosphate synthase [Source:MGI Symbol;Acc:MGI:2443065]	Agps	228061
ENSMUSG00000074582	884.512	0.0483002	0.120517	0.0559903	0.620151	2	166647508	166739972	92465	+	Arfgef2	protein_coding	chromosome	ADP-ribosylation factor guanine nucleotide-exchange factor 2 (brefeldin A-inhibited) [Source:MGI Symbol;Acc:MGI:2139354]	Arfgef2	99371
ENSMUSG00000034714	935.554	0.0481502	0.119937	0.0560183	0.620151	11	114566257	114611803	45547	+	Ttyh2	protein_coding	chromosome	tweety family member 2 [Source:MGI Symbol;Acc:MGI:2157091]	Ttyh2	117160
ENSMUSG00000066568	4858.79	-0.0471551	0.115934	0.0560425	0.620151	7	34044071	34092740	48670	-	Lsm14a	protein_coding	chromosome	LSM14A mRNA processing body assembly factor [Source:MGI Symbol;Acc:MGI:1914320]	Lsm14a	67070
ENSMUSG00000059540	101.389	-0.0502868	0.181082	0.0561486	0.620445	2	181322103	181329864	7762	+	Tcea2	protein_coding	chromosome	transcription elongation factor A (SII), 2 [Source:MGI Symbol;Acc:MGI:107368]	Tcea2	21400
ENSMUSG00000113450	304.652	0.0528102	0.163866	0.0562047	0.620467	13	62600830	62614646	13817	-	Gm49359	protein_coding	chromosome	predicted gene, 49359 [Source:MGI Symbol;Acc:MGI:6121568]	Gm49359	71508
ENSMUSG00000028173	677.587	-0.0524836	0.143293	0.0562613	0.620467	3	159545309	159644300	98992	+	Wls	protein_coding	chromosome	wntless WNT ligand secretion mediator [Source:MGI Symbol;Acc:MGI:1915401]	Wls	68151
ENSMUSG00000040751	41.6059	0.0465752	0.208144	0.0563787	0.620467	5	134628876	134643879	15004	-	Lat2	protein_coding	chromosome	linker for activation of T cells family, member 2 [Source:MGI Symbol;Acc:MGI:1926479]	Lat2	56743
ENSMUSG00000003378	436.315	-0.0516097	0.137455	0.056382	0.620467	7	24709274	24771771	62498	-	Grik5	protein_coding	chromosome	glutamate receptor, ionotropic, kainate 5 (gamma 2) [Source:MGI Symbol;Acc:MGI:95818]	Grik5	14809
ENSMUSG00000028873	25.8551	0.0446365	0.228206	0.0563938	0.620467	4	124812258	124833104	20847	-	Cdca8	protein_coding	chromosome	cell division cycle associated 8 [Source:MGI Symbol;Acc:MGI:1196274]	Cdca8	52276
ENSMUSG00000000301	60.6849	0.049842	0.182725	0.0564099	0.620467	11	59861440	59937315	75876	-	Pemt	protein_coding	chromosome	phosphatidylethanolamine N-methyltransferase [Source:MGI Symbol;Acc:MGI:104535]	Pemt	18618
ENSMUSG00000053470	789.821	-0.0524095	0.143345	0.0564255	0.620467	6	71565956	71609974	44019	-	Kdm3a	protein_coding	chromosome	lysine (K)-specific demethylase 3A [Source:MGI Symbol;Acc:MGI:98847]	Kdm3a	104263
ENSMUSG00000040797	51.3656	-0.0440806	0.23338	0.0565149	0.621114	6	121349892	121450637	100746	-	Iqsec3	protein_coding	chromosome	IQ motif and Sec7 domain 3 [Source:MGI Symbol;Acc:MGI:2677208]	Iqsec3	243621
ENSMUSG00000000538	5649.71	0.0427865	0.100058	0.0565689	0.62137	11	60117540	60243731	126192	-	Tom1l2	protein_coding	chromosome	target of myb1-like 2 (chicken) [Source:MGI Symbol;Acc:MGI:2443306]	Tom1l2	216810
ENSMUSG00000025651	1161.16	0.0528461	0.149617	0.0566462	0.621578	9	108765701	108778691	12991	+	Uqcrc1	protein_coding	chromosome	ubiquinol-cytochrome c reductase core protein 1 [Source:MGI Symbol;Acc:MGI:107876]	Uqcrc1	22273
ENSMUSG00000034648	849.085	-0.0527045	0.147526	0.056649	0.621578	6	107506729	107547175	40447	+	Lrrn1	protein_coding	chromosome	leucine rich repeat protein 1, neuronal [Source:MGI Symbol;Acc:MGI:106038]	Lrrn1	16979
ENSMUSG00000033066	8942.92	0.0430633	0.10131	0.056768	0.621825	11	67345917	67579816	233900	+	Gas7	protein_coding	chromosome	growth arrest specific 7 [Source:MGI Symbol;Acc:MGI:1202388]	Gas7	14457
ENSMUSG00000051650	156.606	-0.0496546	0.182262	0.0567971	0.621825	11	22709738	22810961	101224	-	B3gnt2	protein_coding	chromosome	UDP-GlcNAc:betaGal beta-1,3-N-acetylglucosaminyltransferase 2 [Source:MGI Symbol;Acc:MGI:1889505]	B3gnt2	53625
ENSMUSG00000028990	300.942	0.0528264	0.152076	0.0568754	0.621825	4	149569686	149581125	11440	+	Lzic	protein_coding	chromosome	leucine zipper and CTNNBIP1 domain containing [Source:MGI Symbol;Acc:MGI:1916401]	Lzic	69151
ENSMUSG00000018451	129.999	-0.0504963	0.176751	0.0568839	0.621825	11	70922767	70924339	1573	-	6330403K07Rik	protein_coding	chromosome	RIKEN cDNA 6330403K07 gene [Source:MGI Symbol;Acc:MGI:1918001]	6330403K07Rik	103712
ENSMUSG00000052812	837.711	-0.0485416	0.123053	0.0569141	0.621825	12	4967353	5097394	130042	+	Atad2b	protein_coding	chromosome	ATPase family, AAA domain containing 2B [Source:MGI Symbol;Acc:MGI:2444798]	Atad2b	320817
ENSMUSG00000111131	26.8972	-0.0452259	0.218622	0.0569165	0.621825	10	41702534	41705117	2584	+	9930024M15Rik	TEC	chromosome	RIKEN cDNA 9930024M15 gene [Source:MGI Symbol;Acc:MGI:3026920]	9930024M15Rik	NA
ENSMUSG00000027641	133.058	-0.0520633	0.16595	0.0569861	0.622252	2	156987813	157046454	58642	-	Rbl1	protein_coding	chromosome	RB transcriptional corepressor like 1 [Source:MGI Symbol;Acc:MGI:103300]	Rbl1	19650
ENSMUSG00000064115	6134.09	0.0472924	0.118148	0.0571703	0.623638	16	66452307	67417796	965490	-	Cadm2	protein_coding	chromosome	cell adhesion molecule 2 [Source:MGI Symbol;Acc:MGI:2442722]	Cadm2	239857
ENSMUSG00000020176	1732.14	-0.0470436	0.117204	0.0572234	0.623638	11	11880508	11988683	108176	-	Grb10	protein_coding	chromosome	growth factor receptor bound protein 10 [Source:MGI Symbol;Acc:MGI:103232]	Grb10	14783
ENSMUSG00000024780	3153.93	-0.0441914	0.106078	0.0572359	0.623638	19	28967752	29004081	36330	+	Cdc37l1	protein_coding	chromosome	cell division cycle 37-like 1 [Source:MGI Symbol;Acc:MGI:1914322]	Cdc37l1	67072
ENSMUSG00000021366	2020.98	-0.0479337	0.120998	0.0572697	0.623672	13	42205497	42346013	140517	+	Hivep1	protein_coding	chromosome	human immunodeficiency virus type I enhancer binding protein 1 [Source:MGI Symbol;Acc:MGI:96100]	Hivep1	110521
ENSMUSG00000021700	151.73	-0.0396388	0.269601	0.0576296	0.626583	13	110190721	110417530	226810	-	Rab3c	protein_coding	chromosome	RAB3C, member RAS oncogene family [Source:MGI Symbol;Acc:MGI:1914545]	Rab3c	67295
ENSMUSG00000040860	46.6741	-0.0450614	0.21518	0.057767	0.627405	4	140743948	140787861	43914	-	Crocc	protein_coding	chromosome	ciliary rootlet coiled-coil, rootletin [Source:MGI Symbol;Acc:MGI:3529431]	Crocc	230872
ENSMUSG00000003070	24.0451	-0.042825	0.23777	0.0579665	0.627489	10	80015316	80025844	10529	+	Efna2	protein_coding	chromosome	ephrin A2 [Source:MGI Symbol;Acc:MGI:102707]	Efna2	13637
ENSMUSG00000004317	1226.74	0.0480195	0.122548	0.0579975	0.627489	X	7020049	7185597	165549	-	Clcn5	protein_coding	chromosome	chloride channel, voltage-sensitive 5 [Source:MGI Symbol;Acc:MGI:99486]	Clcn5	12728
ENSMUSG00000025964	1260.59	0.0483112	0.123928	0.0580405	0.627489	1	63485050	63635435	150386	+	Adam23	protein_coding	chromosome	a disintegrin and metallopeptidase domain 23 [Source:MGI Symbol;Acc:MGI:1345162]	Adam23	23792
ENSMUSG00000025404	1989.39	0.0486945	0.125719	0.0580555	0.627489	10	127216196	127335253	119058	+	R3hdm2	protein_coding	chromosome	R3H domain containing 2 [Source:MGI Symbol;Acc:MGI:1919000]	R3hdm2	71750
ENSMUSG00000055003	210.701	0.0517525	0.162431	0.0580727	0.627489	6	119292094	119307727	15634	-	Lrtm2	protein_coding	chromosome	leucine-rich repeats and transmembrane domains 2 [Source:MGI Symbol;Acc:MGI:2141485]	Lrtm2	211187
ENSMUSG00000018846	8056	-0.0439547	0.106241	0.0581002	0.627489	11	35660311	35682112	21802	+	Pank3	protein_coding	chromosome	pantothenate kinase 3 [Source:MGI Symbol;Acc:MGI:2387464]	Pank3	211347
ENSMUSG00000043929	354.336	-0.051839	0.146136	0.0581464	0.627489	X	93278205	93321330	43126	+	Klhl15	protein_coding	chromosome	kelch-like 15 [Source:MGI Symbol;Acc:MGI:1923400]	Klhl15	236904
ENSMUSG00000004610	1703.79	0.0477703	0.121781	0.0582017	0.627489	7	43093507	43107224	13718	+	Etfb	protein_coding	chromosome	electron transferring flavoprotein, beta polypeptide [Source:MGI Symbol;Acc:MGI:106098]	Etfb	110826
ENSMUSG00000042631	55.1519	0.0473279	0.190427	0.0585614	0.630477	2	152873772	152897695	23924	+	Xkr7	protein_coding	chromosome	X-linked Kx blood group related 7 [Source:MGI Symbol;Acc:MGI:3526711]	Xkr7	228787
ENSMUSG00000032221	84.2702	0.0488267	0.180119	0.0585776	0.630477	9	72345293	72369307	24015	+	Mns1	protein_coding	chromosome	meiosis-specific nuclear structural protein 1 [Source:MGI Symbol;Acc:MGI:107933]	Mns1	17427
ENSMUSG00000104501	62.1337	-0.0474793	0.188995	0.0586301	0.630579	6	72726096	72728897	2802	-	Gm37736	TEC	chromosome	predicted gene, 37736 [Source:MGI Symbol;Acc:MGI:5610964]	Gm37736	NA
ENSMUSG00000054302	1337.87	-0.0486232	0.12647	0.0586562	0.630579	12	54717125	54742682	25558	-	Eapp	protein_coding	chromosome	E2F-associated phosphoprotein [Source:MGI Symbol;Acc:MGI:1913516]	Eapp	66266
ENSMUSG00000071497	114.283	0.0514173	0.161605	0.0587422	0.630633	19	53576599	53577499	901	-	Nutf2-ps1	protein_coding	chromosome	nuclear transport factor 2, pseudogene 1 [Source:MGI Symbol;Acc:MGI:108008]	Nutf2-ps1	NA
ENSMUSG00000023262	75.112	-0.0492435	0.176815	0.0587542	0.630633	9	106310180	106315518	5339	-	Acy1	protein_coding	chromosome	aminoacylase 1 [Source:MGI Symbol;Acc:MGI:87913]	Acy1	109652
ENSMUSG00000020364	186.794	-0.0517826	0.154781	0.0587817	0.630633	11	50950084	50963626	13543	+	Zfp354a	protein_coding	chromosome	zinc finger protein 354A [Source:MGI Symbol;Acc:MGI:103172]	Zfp354a	21408
ENSMUSG00000014956	9074.7	-0.0470068	0.119418	0.0588094	0.630633	5	32616187	32674777	58591	+	Ppp1cb	protein_coding	chromosome	protein phosphatase 1 catalytic subunit beta [Source:MGI Symbol;Acc:MGI:104871]	Ppp1cb	19046
ENSMUSG00000035944	252.226	0.0515097	0.159495	0.0588804	0.631061	15	85716507	85743023	26517	+	Ttc38	protein_coding	chromosome	tetratricopeptide repeat domain 38 [Source:MGI Symbol;Acc:MGI:2146198]	Ttc38	239570
ENSMUSG00000037075	775.81	-0.0476105	0.122235	0.0589194	0.631146	15	58761078	58778906	17829	+	Rnf139	protein_coding	chromosome	ring finger protein 139 [Source:MGI Symbol;Acc:MGI:1923091]	Rnf139	75841
ENSMUSG00000032252	960.216	-0.048129	0.124706	0.0589792	0.631454	9	61964530	62029937	65408	-	Glce	protein_coding	chromosome	glucuronyl C5-epimerase [Source:MGI Symbol;Acc:MGI:2136405]	Glce	93683
ENSMUSG00000074219	27.9712	0.0445309	0.213223	0.0590428	0.631801	8	84658958	84681972	23015	-	Gm10644	lncRNA	chromosome	predicted gene 10644 [Source:MGI Symbol;Acc:MGI:3704314]	Gm10644	100126034
ENSMUSG00000049047	2213.1	-0.0469243	0.119523	0.0591114	0.632202	X	133657344	133662204	4861	+	Armcx3	protein_coding	chromosome	armadillo repeat containing, X-linked 3 [Source:MGI Symbol;Acc:MGI:1918953]	Armcx3	71703
ENSMUSG00000042605	3079.26	0.0437283	0.106689	0.0591794	0.632596	5	121849400	121954556	105157	+	Atxn2	protein_coding	chromosome	ataxin 2 [Source:MGI Symbol;Acc:MGI:1277223]	Atxn2	20239
ENSMUSG00000030084	1747.99	0.0477017	0.123291	0.0593098	0.632796	6	89293296	89339602	46307	-	Plxna1	protein_coding	chromosome	plexin A1 [Source:MGI Symbol;Acc:MGI:107685]	Plxna1	18844
ENSMUSG00000024677	203.208	-0.0512611	0.159219	0.0593344	0.632796	19	11493876	11508620	14745	+	Ms4a6b	protein_coding	chromosome	membrane-spanning 4-domains, subfamily A, member 6B [Source:MGI Symbol;Acc:MGI:1917024]	Ms4a6b	69774
ENSMUSG00000059355	874.787	0.0476291	0.123166	0.0594343	0.632796	8	85807369	85808968	1600	+	Wdr83os	protein_coding	chromosome	WD repeat domain 83 opposite strand [Source:MGI Symbol;Acc:MGI:3041257]	Wdr83os	414077
ENSMUSG00000102602	119.99	-0.0511126	0.160344	0.0594345	0.632796	4	131605939	131610548	4610	+	A930004J17Rik	TEC	chromosome	RIKEN cDNA A930004J17 gene [Source:MGI Symbol;Acc:MGI:2442442]	A930004J17Rik	NA
ENSMUSG00000056737	1378.36	0.045588	0.114405	0.0594521	0.632796	6	72521374	72539966	18593	+	Capg	protein_coding	chromosome	capping protein (actin filament), gelsolin-like [Source:MGI Symbol;Acc:MGI:1098259]	Capg	12332
ENSMUSG00000049612	86.3562	-0.0456988	0.199389	0.0594811	0.632796	11	79391808	79394910	3103	-	Omg	protein_coding	chromosome	oligodendrocyte myelin glycoprotein [Source:MGI Symbol;Acc:MGI:106586]	Omg	18377
ENSMUSG00000008348	4935.22	0.0437825	0.107315	0.0595214	0.632796	5	125463029	125467266	4238	-	Ubc	protein_coding	chromosome	ubiquitin C [Source:MGI Symbol;Acc:MGI:98889]	Ubc	22190
ENSMUSG00000032011	814.507	0.0470725	0.120833	0.0595408	0.632796	9	43954681	43959876	5196	+	Thy1	protein_coding	chromosome	thymus cell antigen 1, theta [Source:MGI Symbol;Acc:MGI:98747]	Thy1	21838
ENSMUSG00000020091	2954.83	0.0455799	0.114696	0.0596884	0.633702	10	61264270	61288440	24171	-	Eif4ebp2	protein_coding	chromosome	eukaryotic translation initiation factor 4E binding protein 2 [Source:MGI Symbol;Acc:MGI:109198]	Eif4ebp2	13688
ENSMUSG00000027661	200.205	-0.0507974	0.16119	0.0598334	0.634909	2	165345707	165361837	16131	+	Slc2a10	protein_coding	chromosome	solute carrier family 2 (facilitated glucose transporter), member 10 [Source:MGI Symbol;Acc:MGI:2156687]	Slc2a10	170441
ENSMUSG00000024939	208.299	0.0512109	0.151941	0.0598719	0.634986	19	5778115	5779681	1567	-	Fam89b	protein_coding	chromosome	family with sequence similarity 89, member B [Source:MGI Symbol;Acc:MGI:106595]	Fam89b	17826
ENSMUSG00000085363	43.2007	-0.0451016	0.202173	0.0600089	0.635553	5	67799744	67804119	4376	+	Gm15478	lncRNA	chromosome	predicted gene 15478 [Source:MGI Symbol;Acc:MGI:3705145]	Gm15478	NA
ENSMUSG00000030591	780.484	0.0492153	0.132388	0.0600394	0.635553	7	28873613	28880126	6514	-	Psmd8	protein_coding	chromosome	proteasome (prosome, macropain) 26S subunit, non-ATPase, 8 [Source:MGI Symbol;Acc:MGI:1888669]	Psmd8	57296
ENSMUSG00000091021	117.31	-0.0499779	0.166783	0.0600657	0.635553	4	132079083	132080693	1611	+	Gm17300	lncRNA	chromosome	predicted gene, 17300 [Source:MGI Symbol;Acc:MGI:4936934]	Gm17300	NA
ENSMUSG00000031935	225.533	0.0510837	0.151794	0.0601131	0.635553	9	15171647	15191227	19581	-	Med17	protein_coding	chromosome	mediator complex subunit 17 [Source:MGI Symbol;Acc:MGI:2182585]	Med17	234959
ENSMUSG00000037736	16342.9	-0.0440578	0.10931	0.0602643	0.635926	5	66903170	67214501	311332	+	Limch1	protein_coding	chromosome	LIM and calponin homology domains 1 [Source:MGI Symbol;Acc:MGI:1924819]	Limch1	77569
ENSMUSG00000035086	732.855	-0.0462018	0.118212	0.0603212	0.636098	11	101176778	101193112	16335	-	Becn1	protein_coding	chromosome	beclin 1, autophagy related [Source:MGI Symbol;Acc:MGI:1891828]	Becn1	56208
ENSMUSG00000021686	1640.43	-0.0430926	0.105674	0.0603852	0.636442	13	94495468	94702825	207358	+	Ap3b1	protein_coding	chromosome	adaptor-related protein complex 3, beta 1 subunit [Source:MGI Symbol;Acc:MGI:1333879]	Ap3b1	11774
ENSMUSG00000039960	1079.67	-0.0464158	0.119534	0.0605819	0.637853	8	124380668	124390623	9956	+	Rhou	protein_coding	chromosome	ras homolog family member U [Source:MGI Symbol;Acc:MGI:1916831]	Rhou	69581
ENSMUSG00000033585	896.506	-0.0481074	0.127702	0.0606827	0.637907	7	61996317	62000010	3694	+	Ndn	protein_coding	chromosome	necdin, MAGE family member [Source:MGI Symbol;Acc:MGI:97290]	Ndn	17984
ENSMUSG00000063887	221.742	-0.0507421	0.154118	0.0607108	0.637907	3	25480379	26386609	906231	-	Nlgn1	protein_coding	chromosome	neuroligin 1 [Source:MGI Symbol;Acc:MGI:2179435]	Nlgn1	192167
ENSMUSG00000031853	47.7267	-0.0459502	0.191326	0.0607127	0.637907	8	126637189	126674179	36991	+	Map3k21	protein_coding	chromosome	mitogen-activated protein kinase kinase kinase 21 [Source:MGI Symbol;Acc:MGI:2385307]	Map3k21	234878
ENSMUSG00000032487	20.466	-0.0425086	0.225023	0.0607615	0.63809	1	149975782	149983978	8197	+	Ptgs2	protein_coding	chromosome	prostaglandin-endoperoxide synthase 2 [Source:MGI Symbol;Acc:MGI:97798]	Ptgs2	19225
ENSMUSG00000078190	190.013	-0.0505999	0.155195	0.0609077	0.638548	1	162045192	162053119	7928	+	Dnm3os	lncRNA	chromosome	dynamin 3, opposite strand [Source:MGI Symbol;Acc:MGI:3052332]	Dnm3os	474332
ENSMUSG00000107050	15.2575	-0.0419255	0.230324	0.0609306	0.638548	5	65837357	65839687	2331	-	C030017G13Rik	TEC	chromosome	RIKEN cDNA C030017G13 gene [Source:MGI Symbol;Acc:MGI:2441875]	C030017G13Rik	NA
ENSMUSG00000013367	177.775	0.0493617	0.167337	0.0609379	0.638548	7	43122328	43139499	17172	-	Iglon5	protein_coding	chromosome	IgLON family member 5 [Source:MGI Symbol;Acc:MGI:2686277]	Iglon5	210094
ENSMUSG00000091957	83.867	0.0494009	0.166959	0.0609638	0.638548	18	61392079	61393043	965	-	Rps2-ps10	transcribed_processed_pseudogene	chromosome	ribosomal protein S2, pseudogene 10 [Source:MGI Symbol;Acc:MGI:3645604]	Rps2-ps10	NA
ENSMUSG00000103132	46.6352	-0.0454539	0.19409	0.0610008	0.638548	6	28568071	28570985	2915	+	Gm37978	TEC	chromosome	predicted gene, 37978 [Source:MGI Symbol;Acc:MGI:5611206]	Gm37978	NA
ENSMUSG00000106720	21.493	-0.0426053	0.222487	0.0610252	0.638548	5	66689139	66691504	2366	-	Gm43795	TEC	chromosome	predicted gene 43795 [Source:MGI Symbol;Acc:MGI:5663932]	Gm43795	NA
ENSMUSG00000006395	289.203	-0.0497279	0.138806	0.0611217	0.639084	4	118217187	118219941	2755	+	Hyi	polymorphic_pseudogene	chromosome	hydroxypyruvate isomerase (putative) [Source:MGI Symbol;Acc:MGI:1915430]	Hyi	NA
ENSMUSG00000011158	559.488	-0.0467122	0.121873	0.0612265	0.639587	12	112923705	112964324	40620	-	Brf1	protein_coding	chromosome	BRF1, RNA polymerase III transcription initiation factor 90 kDa subunit [Source:MGI Symbol;Acc:MGI:1919558]	Brf1	72308
ENSMUSG00000106149	54.9037	-0.0469267	0.181843	0.0612505	0.639587	3	135356431	135360327	3897	-	Gm43430	TEC	chromosome	predicted gene 43430 [Source:MGI Symbol;Acc:MGI:5663567]	Gm43430	NA
ENSMUSG00000052296	797.333	0.0454505	0.116458	0.0613493	0.640066	7	4634494	4662018	27525	-	Ppp6r1	protein_coding	chromosome	protein phosphatase 6, regulatory subunit 1 [Source:MGI Symbol;Acc:MGI:2442163]	Ppp6r1	243819
ENSMUSG00000003402	504.823	0.0479756	0.128676	0.061535	0.640546	9	21914102	21925518	11417	+	Prkcsh	protein_coding	chromosome	protein kinase C substrate 80K-H [Source:MGI Symbol;Acc:MGI:107877]	Prkcsh	19089
ENSMUSG00000031016	545.701	-0.0488246	0.133728	0.0615851	0.640546	7	109721253	109742493	21241	+	Wee1	protein_coding	chromosome	WEE 1 homolog 1 (S. pombe) [Source:MGI Symbol;Acc:MGI:103075]	Wee1	22390
ENSMUSG00000060988	21.6964	0.0422746	0.222442	0.0616742	0.640546	2	54326329	55008321	681993	+	Galnt13	protein_coding	chromosome	polypeptide N-acetylgalactosaminyltransferase 13 [Source:MGI Symbol;Acc:MGI:2139447]	Galnt13	271786
ENSMUSG00000030329	93.9092	0.0481542	0.172239	0.0616836	0.640546	6	124973657	124980059	6403	+	Pianp	protein_coding	chromosome	PILR alpha associated neural protein [Source:MGI Symbol;Acc:MGI:2441908]	Pianp	319352
ENSMUSG00000027187	9954.76	0.0398824	0.0948385	0.0616843	0.640546	2	103284194	103315505	31312	-	Cat	protein_coding	chromosome	catalase [Source:MGI Symbol;Acc:MGI:88271]	Cat	12359
ENSMUSG00000031380	233.923	-0.0501099	0.145674	0.0616893	0.640546	X	163156374	163185646	29273	+	Vegfd	protein_coding	chromosome	vascular endothelial growth factor D [Source:MGI Symbol;Acc:MGI:108037]	Vegfd	14205
ENSMUSG00000029484	2067.59	-0.0440778	0.111276	0.0617649	0.640729	5	96941198	96993825	52628	+	Anxa3	protein_coding	chromosome	annexin A3 [Source:MGI Symbol;Acc:MGI:1201378]	Anxa3	11745
ENSMUSG00000021928	205.939	0.0499954	0.157387	0.0617881	0.640729	14	61569191	61597888	28698	-	Ebpl	protein_coding	chromosome	emopamil binding protein-like [Source:MGI Symbol;Acc:MGI:1915427]	Ebpl	68177
ENSMUSG00000039193	56.8255	-0.045862	0.187234	0.0618015	0.640729	17	74732433	74766137	33705	-	Nlrc4	protein_coding	chromosome	NLR family, CARD domain containing 4 [Source:MGI Symbol;Acc:MGI:3036243]	Nlrc4	268973
ENSMUSG00000103161	47.9203	-0.04419	0.20116	0.0618979	0.641401	1	3663115	3666126	3012	-	Gm38148	TEC	chromosome	predicted gene, 38148 [Source:MGI Symbol;Acc:MGI:5611376]	Gm38148	NA
ENSMUSG00000036898	484.862	-0.0501197	0.152709	0.0619571	0.641687	5	138439730	138458956	19227	+	Zfp157	protein_coding	chromosome	zinc finger protein 157 [Source:MGI Symbol;Acc:MGI:1919404]	Zfp157	72154
ENSMUSG00000108689	28.0652	-0.0435671	0.206083	0.0621425	0.642899	3	90242702	90245258	2557	+	Gm45354	TEC	chromosome	predicted gene 45354 [Source:MGI Symbol;Acc:MGI:5791190]	Gm45354	NA
ENSMUSG00000113769	26.2407	0.0433755	0.207695	0.0622107	0.642899	12	111908425	111910918	2494	-	5033406O09Rik	lncRNA	chromosome	RIKEN cDNA 5033406O09 gene [Source:MGI Symbol;Acc:MGI:1923205]	5033406O09Rik	NA
ENSMUSG00000032035	533.409	0.047919	0.129789	0.0622324	0.642899	9	32547517	32669116	121600	+	Ets1	protein_coding	chromosome	E26 avian leukemia oncogene 1, 5' domain [Source:MGI Symbol;Acc:MGI:95455]	Ets1	23871
ENSMUSG00000003131	3567.71	-0.0445556	0.114087	0.062401	0.644313	9	45874157	45923988	49832	-	Pafah1b2	protein_coding	chromosome	platelet-activating factor acetylhydrolase, isoform 1b, subunit 2 [Source:MGI Symbol;Acc:MGI:108415]	Pafah1b2	18475
ENSMUSG00000034485	4365.99	0.0423036	0.105081	0.0625276	0.644534	9	60701824	60787652	85829	+	Uaca	protein_coding	chromosome	uveal autoantigen with coiled-coil domains and ankyrin repeats [Source:MGI Symbol;Acc:MGI:1919815]	Uaca	72565
ENSMUSG00000041261	95.8784	-0.0478251	0.170881	0.0625992	0.644534	4	8143362	8239041	95680	-	Car8	protein_coding	chromosome	carbonic anhydrase 8 [Source:MGI Symbol;Acc:MGI:88253]	Car8	12319
ENSMUSG00000037270	3835.92	-0.0417964	0.103227	0.0626504	0.644534	3	36917253	37107182	189930	+	4932438A13Rik	protein_coding	chromosome	RIKEN cDNA 4932438A13 gene [Source:MGI Symbol;Acc:MGI:2444631]	4932438A13Rik	229227
ENSMUSG00000003779	150.308	-0.0496643	0.155086	0.062665	0.644534	18	34757666	34766330	8665	+	Kif20a	protein_coding	chromosome	kinesin family member 20A [Source:MGI Symbol;Acc:MGI:1201682]	Kif20a	19348
ENSMUSG00000063849	209.079	0.0496737	0.154798	0.0626748	0.644534	9	57292378	57347407	55030	-	Ppcdc	protein_coding	chromosome	phosphopantothenoylcysteine decarboxylase [Source:MGI Symbol;Acc:MGI:1914062]	Ppcdc	66812
ENSMUSG00000030189	5240.64	0.0489371	0.137882	0.0627509	0.644534	6	131341818	131365439	23622	-	Ybx3	protein_coding	chromosome	Y box protein 3 [Source:MGI Symbol;Acc:MGI:2137670]	Ybx3	56449
ENSMUSG00000054611	3177.55	0.0412844	0.101372	0.0627796	0.644534	19	4364447	4448313	83867	-	Kdm2a	protein_coding	chromosome	lysine (K)-specific demethylase 2A [Source:MGI Symbol;Acc:MGI:1354736]	Kdm2a	225876
ENSMUSG00000044574	12.5726	-0.0396802	0.243549	0.0627853	0.644534	6	112262554	112265798	3245	-	5031434C07Rik	lncRNA	chromosome	RIKEN cDNA 5031434C07 gene [Source:MGI Symbol;Acc:MGI:2442810]	5031434C07Rik	NA
ENSMUSG00000020231	760.869	-0.0469648	0.125789	0.0628147	0.644534	10	76095263	76181125	85863	-	Dip2a	protein_coding	chromosome	disco interacting protein 2 homolog A [Source:MGI Symbol;Acc:MGI:2385920]	Dip2a	64451
ENSMUSG00000018574	1115.05	0.049417	0.143039	0.0628294	0.644534	11	69901009	69906237	5229	-	Acadvl	protein_coding	chromosome	acyl-Coenzyme A dehydrogenase, very long chain [Source:MGI Symbol;Acc:MGI:895149]	Acadvl	11370
ENSMUSG00000006392	348.697	0.0487129	0.136406	0.0628432	0.644534	4	118266534	118272979	6446	+	Med8	protein_coding	chromosome	mediator complex subunit 8 [Source:MGI Symbol;Acc:MGI:1915269]	Med8	80509
ENSMUSG00000002108	317.311	0.0496839	0.149703	0.0628666	0.644534	2	91014406	91033179	18774	-	Nr1h3	protein_coding	chromosome	nuclear receptor subfamily 1, group H, member 3 [Source:MGI Symbol;Acc:MGI:1352462]	Nr1h3	22259
ENSMUSG00000015944	1381.09	0.0457802	0.120197	0.0629083	0.644636	5	134128550	134173182	44633	+	Castor2	protein_coding	chromosome	cytosolic arginine sensor for mTORC1 subunit 2 [Source:MGI Symbol;Acc:MGI:1933384]	Castor2	80909
ENSMUSG00000027285	943.846	-0.047061	0.126665	0.0630197	0.645285	2	120439864	120452041	12178	+	Haus2	protein_coding	chromosome	HAUS augmin-like complex, subunit 2 [Source:MGI Symbol;Acc:MGI:1913546]	Haus2	66296
ENSMUSG00000085037	102.713	-0.048681	0.163184	0.0630668	0.645285	4	33027142	33031323	4182	-	4933421O10Rik	lncRNA	chromosome	RIKEN cDNA 4933421O10 gene [Source:MGI Symbol;Acc:MGI:1918323]	4933421O10Rik	100504166
ENSMUSG00000059005	8450.02	0.0416228	0.103018	0.0630742	0.645285	2	75489605	75499751	10147	+	Hnrnpa3	protein_coding	chromosome	heterogeneous nuclear ribonucleoprotein A3 [Source:MGI Symbol;Acc:MGI:1917171]	Hnrnpa3	229279
ENSMUSG00000029174	180.135	0.0489502	0.160678	0.0631251	0.645285	5	64313648	64508829	195182	+	Tbc1d1	protein_coding	chromosome	TBC1 domain family, member 1 [Source:MGI Symbol;Acc:MGI:1889508]	Tbc1d1	57915
ENSMUSG00000080440	144.779	-0.0485678	0.163769	0.0631305	0.645285	16	32062530	32062673	144	-	Gm25848	snoRNA	chromosome	predicted gene, 25848 [Source:MGI Symbol;Acc:MGI:5455625]	Gm25848	115488713
ENSMUSG00000034664	91.6161	0.0476659	0.169734	0.0631796	0.645352	11	102344123	102360948	16826	-	Itga2b	protein_coding	chromosome	integrin alpha 2b [Source:MGI Symbol;Acc:MGI:96601]	Itga2b	16399
ENSMUSG00000027832	50.5314	0.0429673	0.206733	0.0632006	0.645352	3	66127331	66133226	5896	+	Ptx3	protein_coding	chromosome	pentraxin related gene [Source:MGI Symbol;Acc:MGI:104641]	Ptx3	19288
ENSMUSG00000079614	742.476	-0.047103	0.12733	0.0632535	0.645567	18	67907946	67928557	20612	+	Seh1l	protein_coding	chromosome	SEH1-like (S. cerevisiae [Source:MGI Symbol;Acc:MGI:1919374]	Seh1l	72124
ENSMUSG00000021939	10920.2	0.0394001	0.0947097	0.0633538	0.646267	14	63359911	63383372	23462	+	Ctsb	protein_coding	chromosome	cathepsin B [Source:MGI Symbol;Acc:MGI:88561]	Ctsb	13030
ENSMUSG00000041552	26.2387	-0.042712	0.207736	0.0635212	0.647002	X	154356451	154406810	50360	-	Ptchd1	protein_coding	chromosome	patched domain containing 1 [Source:MGI Symbol;Acc:MGI:2685233]	Ptchd1	211612
ENSMUSG00000000441	967.103	0.0456744	0.120756	0.0635942	0.647002	6	115595028	115653596	58569	-	Raf1	protein_coding	chromosome	v-raf-leukemia viral oncogene 1 [Source:MGI Symbol;Acc:MGI:97847]	Raf1	110157
ENSMUSG00000055013	2389.53	0.043595	0.111601	0.0636027	0.647002	1	89382528	89825339	442812	+	Agap1	protein_coding	chromosome	ArfGAP with GTPase domain, ankyrin repeat and PH domain 1 [Source:MGI Symbol;Acc:MGI:2653690]	Agap1	347722
ENSMUSG00000029028	718.509	0.046171	0.123199	0.0636271	0.647002	4	154096188	154105970	9783	+	Lrrc47	protein_coding	chromosome	leucine rich repeat containing 47 [Source:MGI Symbol;Acc:MGI:1920196]	Lrrc47	72946
ENSMUSG00000032281	68.4709	-0.0443482	0.19144	0.0636445	0.647002	9	54512161	54569154	56994	-	Acsbg1	protein_coding	chromosome	acyl-CoA synthetase bubblegum family member 1 [Source:MGI Symbol;Acc:MGI:2385656]	Acsbg1	94180
ENSMUSG00000034854	206.404	0.0491611	0.144935	0.0636834	0.647002	10	81193325	81202059	8735	+	Mfsd12	protein_coding	chromosome	major facilitator superfamily domain containing 12 [Source:MGI Symbol;Acc:MGI:3604804]	Mfsd12	73822
ENSMUSG00000031386	3322.27	0.0406645	0.0999376	0.0636871	0.647002	X	72986398	73009963	23566	-	Hcfc1	protein_coding	chromosome	host cell factor C1 [Source:MGI Symbol;Acc:MGI:105942]	Hcfc1	15161
ENSMUSG00000033006	5225.68	0.0432813	0.110417	0.0637005	0.647002	15	79039108	79049440	10333	-	Sox10	protein_coding	chromosome	SRY (sex determining region Y)-box 10 [Source:MGI Symbol;Acc:MGI:98358]	Sox10	20665
ENSMUSG00000032114	304.043	0.0490528	0.155367	0.0638012	0.647002	9	44308149	44314265	6117	+	Slc37a4	protein_coding	chromosome	solute carrier family 37 (glucose-6-phosphate transporter), member 4 [Source:MGI Symbol;Acc:MGI:1316650]	Slc37a4	14385
ENSMUSG00000096472	318.959	0.0490387	0.143799	0.063813	0.647002	9	21199706	21202703	2998	-	Cdkn2d	protein_coding	chromosome	cyclin dependent kinase inhibitor 2D [Source:MGI Symbol;Acc:MGI:105387]	Cdkn2d	12581
ENSMUSG00000031511	910.884	-0.0470531	0.12829	0.0638864	0.647002	8	11777721	11885219	107499	+	Arhgef7	protein_coding	chromosome	Rho guanine nucleotide exchange factor (GEF7) [Source:MGI Symbol;Acc:MGI:1860493]	Arhgef7	54126
ENSMUSG00000024122	1960.95	0.04441	0.115488	0.063912	0.647002	17	24292654	24369898	77245	-	Pdpk1	protein_coding	chromosome	3-phosphoinositide dependent protein kinase 1 [Source:MGI Symbol;Acc:MGI:1338068]	Pdpk1	18607
ENSMUSG00000032262	314.821	-0.0491602	0.148785	0.0639449	0.647002	9	83660745	83688330	27586	-	Elovl4	protein_coding	chromosome	elongation of very long chain fatty acids (FEN1/Elo2, SUR4/Elo3, yeast)-like 4 [Source:MGI Symbol;Acc:MGI:1933331]	Elovl4	83603
ENSMUSG00000047714	2971.62	0.0399256	0.0973469	0.063954	0.647002	16	31070355	31094095	23741	-	Ppp1r2	protein_coding	chromosome	protein phosphatase 1, regulatory inhibitor subunit 2 [Source:MGI Symbol;Acc:MGI:1914099]	Ppp1r2	66849
ENSMUSG00000032228	2273.99	0.0435153	0.111753	0.0639897	0.647002	9	71749970	72019153	269184	-	Tcf12	protein_coding	chromosome	transcription factor 12 [Source:MGI Symbol;Acc:MGI:101877]	Tcf12	21406
ENSMUSG00000062014	19870	-0.0447147	0.117017	0.0640436	0.647002	14	47045606	47059699	14094	-	Gmfb	protein_coding	chromosome	glia maturation factor, beta [Source:MGI Symbol;Acc:MGI:1927133]	Gmfb	63985
ENSMUSG00000073700	1578.78	0.0456579	0.121413	0.0640668	0.647002	4	152093260	152102137	8878	+	Klhl21	protein_coding	chromosome	kelch-like 21 [Source:MGI Symbol;Acc:MGI:1919288]	Klhl21	242785
ENSMUSG00000025144	176.731	0.0484788	0.159701	0.064176	0.647002	11	120601768	120604564	2797	-	Cenpx	protein_coding	chromosome	centromere protein X [Source:MGI Symbol;Acc:MGI:894324]	Cenpx	20892
ENSMUSG00000033538	201.915	0.0487888	0.156242	0.0641914	0.647002	9	5308828	5336783	27956	+	Casp4	protein_coding	chromosome	caspase 4, apoptosis-related cysteine peptidase [Source:MGI Symbol;Acc:MGI:107700]	Casp4	12363
ENSMUSG00000005360	739.571	-0.0479744	0.135247	0.0643379	0.647002	15	8663608	8740248	76641	-	Slc1a3	protein_coding	chromosome	solute carrier family 1 (glial high affinity glutamate transporter), member 3 [Source:MGI Symbol;Acc:MGI:99917]	Slc1a3	20512
ENSMUSG00000005089	922.518	-0.0414401	0.217037	0.0643626	0.647002	2	102489004	102621129	132126	+	Slc1a2	protein_coding	chromosome	solute carrier family 1 (glial high affinity glutamate transporter), member 2 [Source:MGI Symbol;Acc:MGI:101931]	Slc1a2	20511
ENSMUSG00000102401	42.3799	-0.0422464	0.208291	0.0643661	0.647002	1	165279124	165282198	3075	-	Gm37864	lncRNA	chromosome	predicted gene, 37864 [Source:MGI Symbol;Acc:MGI:5611092]	Gm37864	NA
ENSMUSG00000024940	1293.72	0.0446824	0.11734	0.0643761	0.647002	19	5790932	5808560	17629	+	Ltbp3	protein_coding	chromosome	latent transforming growth factor beta binding protein 3 [Source:MGI Symbol;Acc:MGI:1101355]	Ltbp3	16998
ENSMUSG00000000355	174.846	-0.0489522	0.149324	0.0643907	0.647002	X	37689455	37702303	12849	+	Mcts1	protein_coding	chromosome	malignant T cell amplified sequence 1 [Source:MGI Symbol;Acc:MGI:1916245]	Mcts1	68995
ENSMUSG00000053477	4899.91	-0.0421927	0.106878	0.0644774	0.647324	18	69476427	69822150	345724	+	Tcf4	protein_coding	chromosome	transcription factor 4 [Source:MGI Symbol;Acc:MGI:98506]	Tcf4	21413
ENSMUSG00000024887	539.923	-0.0454823	0.121458	0.0646341	0.648576	19	31959997	32085611	125615	-	Asah2	protein_coding	chromosome	N-acylsphingosine amidohydrolase 2 [Source:MGI Symbol;Acc:MGI:1859310]	Asah2	54447
ENSMUSG00000056427	1520.17	0.0420192	0.106436	0.0647064	0.648981	11	35012051	35599334	587284	+	Slit3	protein_coding	chromosome	slit guidance ligand 3 [Source:MGI Symbol;Acc:MGI:1315202]	Slit3	20564
ENSMUSG00000021991	28.5235	-0.0406359	0.223648	0.0647772	0.649025	14	28626900	29443821	816922	-	Cacna2d3	protein_coding	chromosome	calcium channel, voltage-dependent, alpha2/delta subunit 3 [Source:MGI Symbol;Acc:MGI:1338890]	Cacna2d3	12294
ENSMUSG00000069495	1444.29	0.0422046	0.10737	0.0648611	0.649025	2	49341498	49441960	100463	+	Epc2	protein_coding	chromosome	enhancer of polycomb homolog 2 [Source:MGI Symbol;Acc:MGI:1278321]	Epc2	227867
ENSMUSG00000030096	8534.52	0.0405873	0.100884	0.064865	0.649025	6	91661034	91736047	75014	+	Slc6a6	protein_coding	chromosome	solute carrier family 6 (neurotransmitter transporter, taurine), member 6 [Source:MGI Symbol;Acc:MGI:98488]	Slc6a6	21366
ENSMUSG00000042451	350.935	0.0406997	0.222502	0.0648661	0.649025	1	134121186	134128970	7785	+	Mybph	protein_coding	chromosome	myosin binding protein H [Source:MGI Symbol;Acc:MGI:1858196]	Mybph	53311
ENSMUSG00000097464	12.4738	-0.0369821	0.259271	0.0648706	0.649025	6	4946568	4947803	1236	+	Gm26736	TEC	chromosome	predicted gene, 26736 [Source:MGI Symbol;Acc:MGI:5477230]	Gm26736	NA
ENSMUSG00000095332	31.9086	0.0405258	0.224169	0.0649081	0.649081	2	91776048	91779033	2986	+	Gm9821	lncRNA	chromosome	predicted gene 9821 [Source:MGI Symbol;Acc:MGI:3704208]	Gm9821	NA
ENSMUSG00000004270	470.65	0.048578	0.144535	0.064961	0.649291	6	124639990	124681381	41392	+	Lpcat3	protein_coding	chromosome	lysophosphatidylcholine acyltransferase 3 [Source:MGI Symbol;Acc:MGI:1315211]	Lpcat3	14792
ENSMUSG00000102758	384.528	-0.0478404	0.136478	0.0650886	0.64987	3	23852266	25198425	1346160	-	Naaladl2	protein_coding	chromosome	N-acetylated alpha-linked acidic dipeptidase-like 2 [Source:MGI Symbol;Acc:MGI:2685867]	Naaladl2	635702
ENSMUSG00000104597	78.244	-0.0441716	0.186691	0.0651006	0.64987	3	157772823	157781749	8927	-	B230334C09Rik	lncRNA	chromosome	RIKEN cDNA B230334C09 gene [Source:MGI Symbol;Acc:MGI:2442224]	B230334C09Rik	NA
ENSMUSG00000026199	154.678	-0.0479758	0.159683	0.065115	0.64987	1	75168795	75176031	7237	+	Ankzf1	protein_coding	chromosome	ankyrin repeat and zinc finger domain containing 1 [Source:MGI Symbol;Acc:MGI:1098746]	Ankzf1	52231
ENSMUSG00000029695	211.018	-0.0485293	0.150455	0.0652606	0.650155	6	23072172	23132985	60814	-	Aass	protein_coding	chromosome	aminoadipate-semialdehyde synthase [Source:MGI Symbol;Acc:MGI:1353573]	Aass	30956
ENSMUSG00000039713	382.535	0.0481067	0.139784	0.0652961	0.650155	4	152156955	152199857	42903	+	Plekhg5	protein_coding	chromosome	pleckstrin homology domain containing, family G (with RhoGef domain) member 5 [Source:MGI Symbol;Acc:MGI:2652860]	Plekhg5	269608
ENSMUSG00000031959	385.864	0.0483376	0.142822	0.0653018	0.650155	8	112175429	112248724	73296	-	Wdr59	protein_coding	chromosome	WD repeat domain 59 [Source:MGI Symbol;Acc:MGI:2442115]	Wdr59	319481
ENSMUSG00000030161	3085.61	-0.0436414	0.113974	0.0653041	0.650155	6	129510123	129519309	9187	+	Gabarapl1	protein_coding	chromosome	gamma-aminobutyric acid (GABA) A receptor-associated protein-like 1 [Source:MGI Symbol;Acc:MGI:1914980]	Gabarapl1	57436
ENSMUSG00000112302	135.242	0.0482638	0.155375	0.0653357	0.650155	12	78269060	78273299	4240	-	Gm48226	lncRNA	chromosome	predicted gene, 48226 [Source:MGI Symbol;Acc:MGI:6097627]	Gm48226	NA
ENSMUSG00000022054	459.165	-0.0418833	0.205702	0.0656404	0.651825	14	68320039	68362295	42257	-	Nefm	protein_coding	chromosome	neurofilament, medium polypeptide [Source:MGI Symbol;Acc:MGI:97314]	Nefm	18040
ENSMUSG00000009575	6606.65	-0.0420267	0.107589	0.065684	0.651825	15	103099971	103148243	48273	-	Cbx5	protein_coding	chromosome	chromobox 5 [Source:MGI Symbol;Acc:MGI:109372]	Cbx5	12419
ENSMUSG00000032356	96.2091	-0.0365811	0.259189	0.0657369	0.651825	9	89791961	89909030	117070	+	Rasgrf1	protein_coding	chromosome	RAS protein-specific guanine nucleotide-releasing factor 1 [Source:MGI Symbol;Acc:MGI:99694]	Rasgrf1	19417
ENSMUSG00000105643	70.7964	-0.0458009	0.172334	0.0658083	0.651825	3	157685885	157689291	3407	+	Gm42611	TEC	chromosome	predicted gene 42611 [Source:MGI Symbol;Acc:MGI:5662748]	Gm42611	NA
ENSMUSG00000040249	12505.1	0.0409483	0.103391	0.0658619	0.651825	10	127374030	127457017	82988	-	Lrp1	protein_coding	chromosome	low density lipoprotein receptor-related protein 1 [Source:MGI Symbol;Acc:MGI:96828]	Lrp1	16971
ENSMUSG00000027800	1507.45	-0.0439133	0.115955	0.0658863	0.651825	3	57193032	57209409	16378	-	Tm4sf1	protein_coding	chromosome	transmembrane 4 superfamily member 1 [Source:MGI Symbol;Acc:MGI:104678]	Tm4sf1	17112
ENSMUSG00000067925	601.123	0.0446498	0.119398	0.0659066	0.651825	X	52644455	52645649	1195	-	Rtl8a	protein_coding	chromosome	retrotransposon Gag like 8A [Source:MGI Symbol;Acc:MGI:1913408]	Rtl8a	66158
ENSMUSG00000107756	109.437	-0.0473932	0.160868	0.065948	0.651825	6	145184393	145186953	2561	-	Gm44164	TEC	chromosome	predicted gene, 44164 [Source:MGI Symbol;Acc:MGI:5690556]	Gm44164	NA
ENSMUSG00000038412	762.592	0.0482241	0.14787	0.0659576	0.651825	9	121677629	121687428	9800	-	Higd1a	protein_coding	chromosome	HIG1 domain family, member 1A [Source:MGI Symbol;Acc:MGI:1930666]	Higd1a	56295
ENSMUSG00000102098	15.8037	0.038299	0.241687	0.0660382	0.651825	12	30460558	30517357	56800	-	2310016D03Rik	lncRNA	chromosome	RIKEN cDNA 2310016D03 gene [Source:MGI Symbol;Acc:MGI:1916816]	2310016D03Rik	69566
ENSMUSG00000018040	500.398	0.0467193	0.130866	0.0660409	0.651825	15	82997634	83007002	9369	-	Rrp7a	protein_coding	chromosome	ribosomal RNA processing 7 homolog A [Source:MGI Symbol;Acc:MGI:1922028]	Rrp7a	74778
ENSMUSG00000028957	946.594	-0.0469446	0.132443	0.0660662	0.651825	4	151088109	151129122	41014	-	Per3	protein_coding	chromosome	period circadian clock 3 [Source:MGI Symbol;Acc:MGI:1277134]	Per3	18628
ENSMUSG00000026480	430.543	-0.0474086	0.136212	0.0661366	0.651825	1	152675945	152712742	36798	+	Ncf2	protein_coding	chromosome	neutrophil cytosolic factor 2 [Source:MGI Symbol;Acc:MGI:97284]	Ncf2	17970
ENSMUSG00000029544	28.3984	-0.03962	0.227547	0.0661764	0.651825	5	115306748	115332440	25693	-	Cabp1	protein_coding	chromosome	calcium binding protein 1 [Source:MGI Symbol;Acc:MGI:1352750]	Cabp1	29867
ENSMUSG00000021175	24.7827	0.040901	0.213606	0.0661806	0.651825	12	117768024	117842441	74418	+	Cdca7l	protein_coding	chromosome	cell division cycle associated 7 like [Source:MGI Symbol;Acc:MGI:2384982]	Cdca7l	217946
ENSMUSG00000101599	408.713	-0.0464815	0.129792	0.0662394	0.651825	1	63156277	63165996	9720	+	Gm20342	lncRNA	chromosome	predicted gene, 20342 [Source:MGI Symbol;Acc:MGI:5012527]	Gm20342	NA
ENSMUSG00000105272	88.4296	-0.0455408	0.172461	0.0662608	0.651825	3	106474921	106476952	2032	+	Gm43071	TEC	chromosome	predicted gene 43071 [Source:MGI Symbol;Acc:MGI:5663208]	Gm43071	NA
ENSMUSG00000037509	54.1578	-0.0422116	0.199146	0.0662964	0.651825	1	34717269	34852390	135122	+	Arhgef4	protein_coding	chromosome	Rho guanine nucleotide exchange factor (GEF) 4 [Source:MGI Symbol;Acc:MGI:2442507]	Arhgef4	226970
ENSMUSG00000022558	196.67	0.0468309	0.163671	0.0663058	0.651825	15	76264461	76337238	72778	+	Mroh1	protein_coding	chromosome	maestro heat-like repeat family member 1 [Source:MGI Symbol;Acc:MGI:2442558]	Mroh1	223658
ENSMUSG00000025231	269.081	0.0473518	0.136432	0.066353	0.651892	19	46385335	46477243	91909	+	Sufu	protein_coding	chromosome	SUFU negative regulator of hedgehog signaling [Source:MGI Symbol;Acc:MGI:1345643]	Sufu	24069
ENSMUSG00000031755	252.207	0.0478853	0.152809	0.0664279	0.651892	8	94794582	94825556	30975	-	Bbs2	protein_coding	chromosome	Bardet-Biedl syndrome 2 (human) [Source:MGI Symbol;Acc:MGI:2135267]	Bbs2	67378
ENSMUSG00000084834	154.271	-0.0476943	0.155558	0.0664385	0.651892	16	36700881	36717551	16671	-	4930565N06Rik	lncRNA	chromosome	RIKEN cDNA 4930565N06 gene [Source:MGI Symbol;Acc:MGI:1915556]	4930565N06Rik	68306
ENSMUSG00000078716	511.98	0.04731	0.136493	0.0664815	0.651892	4	43668971	43692668	23698	+	Tmem8b	protein_coding	chromosome	transmembrane protein 8B [Source:MGI Symbol;Acc:MGI:2441680]	Tmem8b	242409
ENSMUSG00000022682	745.846	-0.0443275	0.11872	0.0664906	0.651892	16	13598572	13632703	34132	+	Rrn3	protein_coding	chromosome	RRN3 RNA polymerase I transcription factor homolog (yeast) [Source:MGI Symbol;Acc:MGI:1925255]	Rrn3	106298
ENSMUSG00000092083	28.9757	-0.0395453	0.226743	0.0665052	0.651892	1	15357478	15793974	436497	+	Kcnb2	protein_coding	chromosome	potassium voltage gated channel, Shab-related subfamily, member 2 [Source:MGI Symbol;Acc:MGI:99632]	Kcnb2	98741
ENSMUSG00000021639	402.008	-0.0469109	0.133513	0.0665702	0.6519	13	100596726	100629087	32362	-	Gtf2h2	protein_coding	chromosome	general transcription factor II H, polypeptide 2 [Source:MGI Symbol;Acc:MGI:1345669]	Gtf2h2	23894
ENSMUSG00000022305	369.219	0.0475833	0.140007	0.0666518	0.65207	15	39733985	39807390	73406	-	Lrp12	protein_coding	chromosome	low density lipoprotein-related protein 12 [Source:MGI Symbol;Acc:MGI:2443132]	Lrp12	239393
ENSMUSG00000036568	1175.42	0.04495	0.122149	0.0667349	0.65227	17	47109046	47169408	60363	-	Bicral	protein_coding	chromosome	BRD4 interacting chromatin remodeling complex associated protein like [Source:MGI Symbol;Acc:MGI:2673855]	Bicral	210982
ENSMUSG00000083563	251.945	0.0476112	0.154548	0.0667644	0.65227	2	22478115	22479659	1545	-	Gm13340	unprocessed_pseudogene	chromosome	predicted gene 13340 [Source:MGI Symbol;Acc:MGI:3650227]	Gm13340	NA
ENSMUSG00000022860	21.6211	-0.0394772	0.225952	0.0668187	0.65227	16	78727836	78748621	20786	+	Chodl	protein_coding	chromosome	chondrolectin [Source:MGI Symbol;Acc:MGI:2179069]	Chodl	246048
ENSMUSG00000037197	995.233	-0.0455007	0.125228	0.0668348	0.65227	2	11590248	11608964	18717	-	Rbm17	protein_coding	chromosome	RNA binding motif protein 17 [Source:MGI Symbol;Acc:MGI:1924188]	Rbm17	76938
ENSMUSG00000030738	4416.45	0.0409806	0.104583	0.0668382	0.65227	7	126145627	126165583	19957	-	Eif3c	protein_coding	chromosome	eukaryotic translation initiation factor 3, subunit C [Source:MGI Symbol;Acc:MGI:1926966]	Eif3c	56347
ENSMUSG00000047721	496.402	0.0461981	0.129562	0.0669554	0.652839	7	126294573	126298970	4398	+	Bola2	protein_coding	chromosome	bolA-like 2 (E. coli) [Source:MGI Symbol;Acc:MGI:1913412]	Bola2	66162
ENSMUSG00000025782	525.329	0.047654	0.144068	0.0670749	0.653653	2	9919363	10053407	134045	-	Taf3	protein_coding	chromosome	TATA-box binding protein associated factor 3 [Source:MGI Symbol;Acc:MGI:2388097]	Taf3	209361
ENSMUSG00000020362	1625.16	-0.0448688	0.122353	0.0671196	0.653653	11	49562330	49603550	41221	-	Cnot6	protein_coding	chromosome	CCR4-NOT transcription complex, subunit 6 [Source:MGI Symbol;Acc:MGI:2144529]	Cnot6	104625
ENSMUSG00000026018	135.526	-0.0461271	0.165415	0.0671639	0.653653	1	60021649	60082343	60695	-	Ica1l	protein_coding	chromosome	islet cell autoantigen 1-like [Source:MGI Symbol;Acc:MGI:1917625]	Ica1l	70375
ENSMUSG00000039988	1384.61	-0.0438095	0.117238	0.0671676	0.653653	3	157652876	157713671	60796	+	Ankrd13c	protein_coding	chromosome	ankyrin repeat domain 13c [Source:MGI Symbol;Acc:MGI:2139746]	Ankrd13c	433667
ENSMUSG00000020114	2026.71	-0.0417985	0.10846	0.067265	0.653675	10	119035160	119075960	40801	-	Cand1	protein_coding	chromosome	cullin associated and neddylation disassociated 1 [Source:MGI Symbol;Acc:MGI:1261820]	Cand1	71902
ENSMUSG00000037740	222.025	0.0474987	0.142643	0.0672951	0.653675	2	130405662	130410615	4954	+	Mrps26	protein_coding	chromosome	mitochondrial ribosomal protein S26 [Source:MGI Symbol;Acc:MGI:1333830]	Mrps26	99045
ENSMUSG00000101111	43980.9	0.0455073	0.126178	0.0673347	0.653713	1	24652270	24653052	783	-	Gm28437	unprocessed_pseudogene	chromosome	predicted gene 28437 [Source:MGI Symbol;Acc:MGI:5579143]	Gm28437	NA
ENSMUSG00000030533	244.386	-0.0474659	0.152032	0.0673922	0.653959	7	79975040	79997741	22702	-	Unc45a	protein_coding	chromosome	unc-45 myosin chaperone A [Source:MGI Symbol;Acc:MGI:2142246]	Unc45a	101869
ENSMUSG00000019832	445.02	0.0450292	0.123749	0.0674539	0.654245	10	10420746	10434009	13264	-	Rab32	protein_coding	chromosome	RAB32, member RAS oncogene family [Source:MGI Symbol;Acc:MGI:1915094]	Rab32	67844
ENSMUSG00000039633	552.025	0.045367	0.125694	0.067504	0.654418	8	36683218	36716670	33453	-	Lonrf1	protein_coding	chromosome	LON peptidase N-terminal domain and ring finger 1 [Source:MGI Symbol;Acc:MGI:3609241]	Lonrf1	244421
ENSMUSG00000036992	66.0559	0.0440262	0.178178	0.067602	0.654744	2	148514521	148517947	3427	+	Nxt1	protein_coding	chromosome	NTF2-related export protein 1 [Source:MGI Symbol;Acc:MGI:1929619]	Nxt1	56488
ENSMUSG00000026827	1680.33	0.0471637	0.140039	0.0677228	0.654783	2	57127647	57260731	133085	+	Gpd2	protein_coding	chromosome	glycerol phosphate dehydrogenase 2, mitochondrial [Source:MGI Symbol;Acc:MGI:99778]	Gpd2	14571
ENSMUSG00000024096	2567.95	0.0409698	0.105562	0.0677742	0.654783	17	66155413	66192793	37381	-	Ralbp1	protein_coding	chromosome	ralA binding protein 1 [Source:MGI Symbol;Acc:MGI:108466]	Ralbp1	19765
ENSMUSG00000028427	359.341	0.0467473	0.158306	0.0677918	0.654783	4	41033074	41048139	15066	-	Aqp7	protein_coding	chromosome	aquaporin 7 [Source:MGI Symbol;Acc:MGI:1314647]	Aqp7	11832
ENSMUSG00000021760	947.087	-0.044537	0.121728	0.0677958	0.654783	13	113179287	113182944	3658	-	Gpx8	protein_coding	chromosome	glutathione peroxidase 8 (putative) [Source:MGI Symbol;Acc:MGI:1916840]	Gpx8	69590
ENSMUSG00000107994	60.5772	0.0437615	0.179401	0.0678026	0.654783	6	115652929	115654741	1813	+	D830050J10Rik	lncRNA	chromosome	RIKEN cDNA D830050J10 gene [Source:MGI Symbol;Acc:MGI:2444203]	D830050J10Rik	NA
ENSMUSG00000027184	8109.61	-0.0383193	0.0949259	0.0678445	0.654783	2	103593286	103627994	34709	-	Caprin1	protein_coding	chromosome	cell cycle associated protein 1 [Source:MGI Symbol;Acc:MGI:1858234]	Caprin1	53872
ENSMUSG00000023990	216.636	0.0473497	0.148674	0.0678948	0.654783	17	48047955	48103344	55390	+	Tfeb	protein_coding	chromosome	transcription factor EB [Source:MGI Symbol;Acc:MGI:103270]	Tfeb	21425
ENSMUSG00000041354	177.856	0.0471824	0.152839	0.0678963	0.654783	17	34148517	34156661	8145	+	Rgl2	protein_coding	chromosome	ral guanine nucleotide dissociation stimulator-like 2 [Source:MGI Symbol;Acc:MGI:107483]	Rgl2	19732
ENSMUSG00000020524	68.0919	0.0423101	0.190901	0.067931	0.654807	11	56902213	57221070	318858	+	Gria1	protein_coding	chromosome	glutamate receptor, ionotropic, AMPA1 (alpha 1) [Source:MGI Symbol;Acc:MGI:95808]	Gria1	14799
ENSMUSG00000002280	138.456	0.0460529	0.162895	0.0680062	0.655221	17	25992750	26002306	9557	+	Ciao3	protein_coding	chromosome	cytosolic iron-sulfur assembly component 3 [Source:MGI Symbol;Acc:MGI:1914813]	Ciao3	67563
ENSMUSG00000045140	48.3449	-0.0426216	0.187005	0.068204	0.656504	11	84767141	84771111	3971	-	Pigw	protein_coding	chromosome	phosphatidylinositol glycan anchor biosynthesis, class W [Source:MGI Symbol;Acc:MGI:1917575]	Pigw	70325
ENSMUSG00000040907	424.525	-0.0385467	0.228128	0.0684537	0.656556	7	24677592	24705383	27792	-	Atp1a3	protein_coding	chromosome	ATPase, Na+/K+ transporting, alpha 3 polypeptide [Source:MGI Symbol;Acc:MGI:88107]	Atp1a3	232975
ENSMUSG00000024274	79.4678	-0.0443161	0.173092	0.0684678	0.656556	18	24097875	24120283	22409	-	Zscan30	transcribed_unprocessed_pseudogene	chromosome	zinc finger and SCAN domain containing 30 [Source:MGI Symbol;Acc:MGI:2685600]	Zscan30	NA
ENSMUSG00000020928	46.8532	0.0431933	0.181074	0.068525	0.656765	11	102726675	102728866	2192	+	Higd1b	protein_coding	chromosome	HIG1 domain family, member 1B [Source:MGI Symbol;Acc:MGI:1922939]	Higd1b	75689
ENSMUSG00000087014	31.877	0.0417054	0.193833	0.0685738	0.656765	10	39432067	39434058	1992	-	Gm16364	lncRNA	chromosome	predicted gene 16364 [Source:MGI Symbol;Acc:MGI:3840142]	Gm16364	NA
ENSMUSG00000051169	64.1405	0.0438012	0.176299	0.0685869	0.656765	6	113392280	113396301	4022	-	Rpusd3	protein_coding	chromosome	RNA pseudouridylate synthase domain containing 3 [Source:MGI Symbol;Acc:MGI:2141440]	Rpusd3	101122
ENSMUSG00000031660	1006.81	0.0424575	0.112964	0.0686287	0.656857	8	89057667	89088822	31156	-	Brd7	protein_coding	chromosome	bromodomain containing 7 [Source:MGI Symbol;Acc:MGI:1349766]	Brd7	26992
ENSMUSG00000033287	314.723	0.0464001	0.135557	0.0686645	0.656889	15	78312764	78323503	10740	+	Kctd17	protein_coding	chromosome	potassium channel tetramerisation domain containing 17 [Source:MGI Symbol;Acc:MGI:1920094]	Kctd17	72844
ENSMUSG00000060216	302.092	0.0468105	0.140789	0.068756	0.657455	11	70323461	70331654	8194	+	Arrb2	protein_coding	chromosome	arrestin, beta 2 [Source:MGI Symbol;Acc:MGI:99474]	Arrb2	216869
ENSMUSG00000020847	33.3647	0.042328	0.18709	0.068817	0.657729	11	75721825	75829255	107431	-	Rph3al	protein_coding	chromosome	rabphilin 3A-like (without C2 domains) [Source:MGI Symbol;Acc:MGI:1923492]	Rph3al	380714
ENSMUSG00000033014	2208.51	-0.0391899	0.0994047	0.0688598	0.657828	3	103186609	103266091	79483	+	Trim33	protein_coding	chromosome	tripartite motif-containing 33 [Source:MGI Symbol;Acc:MGI:2137357]	Trim33	94093
ENSMUSG00000022659	26.1442	-0.0403773	0.206012	0.0689136	0.658032	16	45430743	45443230	12488	+	Gcsam	protein_coding	chromosome	germinal center associated, signaling and motility [Source:MGI Symbol;Acc:MGI:102969]	Gcsam	14525
ENSMUSG00000028031	202.317	-0.0467529	0.142731	0.0691478	0.659649	3	131791053	131886065	95013	+	Dkk2	protein_coding	chromosome	dickkopf WNT signaling pathway inhibitor 2 [Source:MGI Symbol;Acc:MGI:1890663]	Dkk2	56811
ENSMUSG00000034640	2144.29	-0.0422657	0.112917	0.0692849	0.660646	3	65435831	65462939	27109	+	Tiparp	protein_coding	chromosome	TCDD-inducible poly(ADP-ribose) polymerase [Source:MGI Symbol;Acc:MGI:2159210]	Tiparp	99929
ENSMUSG00000031591	3440	-0.0417983	0.110922	0.0693646	0.660785	8	41793234	41827810	34577	-	Asah1	protein_coding	chromosome	N-acylsphingosine amidohydrolase 1 [Source:MGI Symbol;Acc:MGI:1277124]	Asah1	11886
ENSMUSG00000021268	1211.21	-0.0451847	0.128605	0.0695482	0.662224	12	109506884	109538160	31277	+	Meg3	lncRNA	chromosome	maternally expressed 3 [Source:MGI Symbol;Acc:MGI:1202886]	Meg3	17263
ENSMUSG00000033629	1088.61	-0.042806	0.116126	0.0698264	0.664141	9	64894265	64928975	34711	-	Hacd3	protein_coding	chromosome	3-hydroxyacyl-CoA dehydratase 3 [Source:MGI Symbol;Acc:MGI:1889341]	Hacd3	57874
ENSMUSG00000052713	845.481	0.0425711	0.115092	0.0698862	0.664141	18	55021120	55125627	104508	-	Zfp608	protein_coding	chromosome	zinc finger protein 608 [Source:MGI Symbol;Acc:MGI:2442338]	Zfp608	269023
ENSMUSG00000060402	34.7206	-0.0406386	0.198608	0.0699201	0.664141	7	34373893	34512136	138244	-	Chst8	protein_coding	chromosome	carbohydrate sulfotransferase 8 [Source:MGI Symbol;Acc:MGI:1916197]	Chst8	68947
ENSMUSG00000027206	2427.8	-0.0432057	0.118255	0.0699604	0.664141	2	125672224	125701059	28836	-	Cops2	protein_coding	chromosome	COP9 signalosome subunit 2 [Source:MGI Symbol;Acc:MGI:1330276]	Cops2	12848
ENSMUSG00000067203	29.0292	-0.0403986	0.200902	0.0699704	0.664141	17	34193633	34197801	4169	-	H2-K2	transcribed_unprocessed_pseudogene	chromosome	histocompatibility 2, K region locus 2 [Source:MGI Symbol;Acc:MGI:95906]	H2-K2	NA
ENSMUSG00000024371	1662.86	-0.0410788	0.108479	0.0699784	0.664141	17	35081580	35117241	35662	-	C2	protein_coding	chromosome	complement component 2 (within H-2S) [Source:MGI Symbol;Acc:MGI:88226]	C2	12263
ENSMUSG00000037366	183.511	0.0464031	0.14739	0.0701235	0.665207	4	134123631	134154724	31094	+	Pafah2	protein_coding	chromosome	platelet-activating factor acetylhydrolase 2 [Source:MGI Symbol;Acc:MGI:2140321]	Pafah2	100163
ENSMUSG00000016756	231.503	-0.046359	0.147396	0.0702275	0.665603	13	24511387	24661360	149974	+	Cmah	protein_coding	chromosome	cytidine monophospho-N-acetylneuraminic acid hydroxylase [Source:MGI Symbol;Acc:MGI:103227]	Cmah	12763
ENSMUSG00000085913	92.6339	0.0432769	0.174292	0.0702629	0.665603	14	45801291	45835969	34679	+	Gm15601	lncRNA	chromosome	predicted gene 15601 [Source:MGI Symbol;Acc:MGI:3783048]	Gm15601	NA
ENSMUSG00000027746	922.485	-0.0429503	0.11742	0.0702636	0.665603	3	53760797	53771251	10455	-	Ufm1	protein_coding	chromosome	ubiquitin-fold modifier 1 [Source:MGI Symbol;Acc:MGI:1915140]	Ufm1	67890
ENSMUSG00000022299	718.741	-0.0418872	0.112515	0.0703517	0.666127	15	38954626	38976111	21486	-	Slc25a32	protein_coding	chromosome	solute carrier family 25, member 32 [Source:MGI Symbol;Acc:MGI:1917156]	Slc25a32	69906
ENSMUSG00000032740	1265.59	-0.0398966	0.103949	0.070457	0.666813	11	29323658	29460808	137151	+	Ccdc88a	protein_coding	chromosome	coiled coil domain containing 88A [Source:MGI Symbol;Acc:MGI:1925177]	Ccdc88a	108686
ENSMUSG00000111748	18.783	-0.038313	0.220415	0.0707009	0.668188	9	37223432	37235732	12301	+	Gm34885	lncRNA	chromosome	predicted gene, 34885 [Source:MGI Symbol;Acc:MGI:5594044]	Gm34885	102638284
ENSMUSG00000055022	286.759	-0.0453578	0.157804	0.0707676	0.668507	15	91949046	92239848	290803	+	Cntn1	protein_coding	chromosome	contactin 1 [Source:MGI Symbol;Acc:MGI:105980]	Cntn1	12805
ENSMUSG00000041966	425.581	-0.0456177	0.135489	0.0708433	0.668633	2	70885672	70929486	43815	+	Dcaf17	protein_coding	chromosome	DDB1 and CUL4 associated factor 17 [Source:MGI Symbol;Acc:MGI:1923013]	Dcaf17	75763
ENSMUSG00000031851	130.543	0.0449166	0.160951	0.0708468	0.668633	8	126456702	126474974	18273	+	Ntpcr	protein_coding	chromosome	nucleoside-triphosphatase, cancer-related [Source:MGI Symbol;Acc:MGI:1913816]	Ntpcr	66566
ENSMUSG00000031358	482.847	-0.044092	0.124494	0.0709103	0.668922	X	167437113	167456894	19782	-	Msl3	protein_coding	chromosome	MSL complex subunit 3 [Source:MGI Symbol;Acc:MGI:1341851]	Msl3	17692
ENSMUSG00000025212	2691.41	0.039693	0.103625	0.0709696	0.669171	19	45035942	45044822	8881	+	Sfxn3	protein_coding	chromosome	sideroflexin 3 [Source:MGI Symbol;Acc:MGI:2137679]	Sfxn3	94280
ENSMUSG00000024194	941.506	0.0417129	0.112517	0.0710057	0.6692	17	27152793	27158543	5751	-	Cuta	protein_coding	chromosome	cutA divalent cation tolerance homolog [Source:MGI Symbol;Acc:MGI:1914925]	Cuta	67675
ENSMUSG00000037972	1696.26	-0.0428674	0.118241	0.0711427	0.669869	16	10878809	10892849	14041	+	Snn	protein_coding	chromosome	stannin [Source:MGI Symbol;Acc:MGI:1276549]	Snn	20621
ENSMUSG00000061410	1205.55	-0.0446651	0.128973	0.071334	0.671254	8	122325442	122379640	54199	-	Zcchc14	protein_coding	chromosome	zinc finger, CCHC domain containing 14 [Source:MGI Symbol;Acc:MGI:2159407]	Zcchc14	142682
ENSMUSG00000029505	2121.75	-0.0417628	0.113179	0.0713559	0.671254	5	110812239	110918583	106345	-	Ep400	protein_coding	chromosome	E1A binding protein p400 [Source:MGI Symbol;Acc:MGI:1276124]	Ep400	75560
ENSMUSG00000107966	27.5084	-0.0396371	0.202413	0.0714537	0.671324	6	88779225	88782997	3773	+	Gm44001	TEC	chromosome	predicted gene, 44001 [Source:MGI Symbol;Acc:MGI:5690393]	Gm44001	NA
ENSMUSG00000028101	222.385	-0.0455964	0.151977	0.0714955	0.671324	3	96603700	96613386	9687	+	Pias3	protein_coding	chromosome	protein inhibitor of activated STAT 3 [Source:MGI Symbol;Acc:MGI:1913126]	Pias3	229615
ENSMUSG00000108064	115.717	-0.0443903	0.162157	0.0716039	0.671676	6	87773052	87776209	3158	-	Gm44423	TEC	chromosome	predicted gene, 44423 [Source:MGI Symbol;Acc:MGI:5690815]	Gm44423	NA
ENSMUSG00000109438	36.2402	-0.0403332	0.194268	0.0716429	0.671676	8	8692766	8697012	4247	-	Gm45073	TEC	chromosome	predicted gene 45073 [Source:MGI Symbol;Acc:MGI:5753649]	Gm45073	NA
ENSMUSG00000023826	202.343	-0.0456711	0.149595	0.0716652	0.671676	17	11059271	12282248	1222978	+	Prkn	protein_coding	chromosome	parkin RBR E3 ubiquitin protein ligase [Source:MGI Symbol;Acc:MGI:1355296]	Prkn	50873
ENSMUSG00000079508	615.139	0.0457423	0.14702	0.0717215	0.671893	X	93410723	93460699	49977	+	Apoo	protein_coding	chromosome	apolipoprotein O [Source:MGI Symbol;Acc:MGI:1915566]	Apoo	68316
ENSMUSG00000033595	53.0103	-0.0410922	0.186223	0.0718297	0.672148	14	70768125	70775764	7640	+	Lgi3	protein_coding	chromosome	leucine-rich repeat LGI family, member 3 [Source:MGI Symbol;Acc:MGI:2182619]	Lgi3	213469
ENSMUSG00000048388	260.944	-0.0456891	0.147061	0.071848	0.672148	2	83642980	83713830	70851	+	Fam171b	protein_coding	chromosome	family with sequence similarity 171, member B [Source:MGI Symbol;Acc:MGI:2444579]	Fam171b	241520
ENSMUSG00000056938	339.959	0.0455508	0.139501	0.0718879	0.672212	11	102992508	103003026	10519	+	Acbd4	protein_coding	chromosome	acyl-Coenzyme A binding domain containing 4 [Source:MGI Symbol;Acc:MGI:1914381]	Acbd4	67131
ENSMUSG00000016346	54.723	-0.038194	0.215406	0.0721152	0.673716	2	180717372	180777093	59722	-	Kcnq2	protein_coding	chromosome	potassium voltage-gated channel, subfamily Q, member 2 [Source:MGI Symbol;Acc:MGI:1309503]	Kcnq2	16536
ENSMUSG00000038375	7671.66	0.0436947	0.124386	0.0721754	0.67372	2	155222979	155231770	8792	+	Trp53inp2	protein_coding	chromosome	transformation related protein 53 inducible nuclear protein 2 [Source:MGI Symbol;Acc:MGI:1915978]	Trp53inp2	68728
ENSMUSG00000000531	152.653	0.0455255	0.147913	0.0721819	0.67372	15	101122069	101130637	8569	+	Tamalin	protein_coding	chromosome	trafficking regulator and scaffold protein tamalin [Source:MGI Symbol;Acc:MGI:1860303]	Tamalin	56149
ENSMUSG00000063888	317.987	0.0453761	0.139291	0.0723346	0.67432	17	47084833	47093598	8766	-	Rpl7l1	protein_coding	chromosome	ribosomal protein L7-like 1 [Source:MGI Symbol;Acc:MGI:1913479]	Rpl7l1	66229
ENSMUSG00000047036	1454.49	-0.041365	0.112539	0.0723458	0.67432	9	122673594	122695071	21478	-	Zfp445	protein_coding	chromosome	zinc finger protein 445 [Source:MGI Symbol;Acc:MGI:2143340]	Zfp445	235682
ENSMUSG00000020232	187.83	0.0453187	0.140382	0.0726358	0.676299	10	81181882	81186314	4433	-	Hmg20b	protein_coding	chromosome	high mobility group 20B [Source:MGI Symbol;Acc:MGI:1341190]	Hmg20b	15353
ENSMUSG00000117956	12.9734	-0.0358707	0.237445	0.072685	0.676299	19	45832056	45836735	4680	+	Gm50196	lncRNA	chromosome	predicted gene, 50196 [Source:MGI Symbol;Acc:MGI:6302974]	Gm50196	NA
ENSMUSG00000037410	618.714	-0.0442562	0.12911	0.0726913	0.676299	9	90084080	90152857	68778	-	Tbc1d2b	protein_coding	chromosome	TBC1 domain family, member 2B [Source:MGI Symbol;Acc:MGI:1914266]	Tbc1d2b	67016
ENSMUSG00000048787	1237.08	-0.0424518	0.11866	0.0729319	0.678081	7	119452019	119495521	43503	-	Dcun1d3	protein_coding	chromosome	DCN1, defective in cullin neddylation 1, domain containing 3 (S. cerevisiae) [Source:MGI Symbol;Acc:MGI:2679003]	Dcun1d3	233805
ENSMUSG00000060143	1654.15	0.0381024	0.0991026	0.0731378	0.678681	14	105919262	105919645	384	+	Gm10076	lncRNA	chromosome	predicted gene 10076 [Source:MGI Symbol;Acc:MGI:3704451]	Gm10076	NA
ENSMUSG00000025204	1740.96	0.0427006	0.1203	0.0731426	0.678681	19	44537011	44543879	6869	-	Ndufb8	protein_coding	chromosome	NADH:ubiquinone oxidoreductase subunit B8 [Source:MGI Symbol;Acc:MGI:1914514]	Ndufb8	67264
ENSMUSG00000031527	565.091	-0.043942	0.12787	0.0731479	0.678681	8	35932407	35963350	30944	-	Eri1	protein_coding	chromosome	exoribonuclease 1 [Source:MGI Symbol;Acc:MGI:1914526]	Eri1	67276
ENSMUSG00000022003	470.229	-0.0422106	0.117835	0.0732349	0.679178	14	75997557	76024477	26921	-	Slc25a30	protein_coding	chromosome	solute carrier family 25, member 30 [Source:MGI Symbol;Acc:MGI:1914804]	Slc25a30	67554
ENSMUSG00000020775	116.193	0.0447858	0.152254	0.0733004	0.679476	11	116022643	116029694	7052	-	Mrpl38	protein_coding	chromosome	mitochondrial ribosomal protein L38 [Source:MGI Symbol;Acc:MGI:1926269]	Mrpl38	60441
ENSMUSG00000106099	138.669	-0.0448737	0.14974	0.0735316	0.680046	3	119536857	119540095	3239	-	Gm42664	lncRNA	chromosome	predicted gene 42664 [Source:MGI Symbol;Acc:MGI:5662801]	Gm42664	NA
ENSMUSG00000030347	222.571	-0.0450097	0.141027	0.0735389	0.680046	6	126916925	126952930	36006	+	D6Wsu163e	protein_coding	chromosome	DNA segment, Chr 6, Wayne State University 163, expressed [Source:MGI Symbol;Acc:MGI:107893]	D6Wsu163e	28040
ENSMUSG00000002455	1089.7	0.0396393	0.106122	0.0735778	0.680046	2	181233661	181297453	63793	+	Prpf6	protein_coding	chromosome	pre-mRNA splicing factor 6 [Source:MGI Symbol;Acc:MGI:1922946]	Prpf6	68879
ENSMUSG00000041702	2998.34	-0.0375588	0.0973252	0.0736594	0.680046	12	102747056	102844730	97675	-	Btbd7	protein_coding	chromosome	BTB (POZ) domain containing 7 [Source:MGI Symbol;Acc:MGI:1917858]	Btbd7	238386
ENSMUSG00000029836	2129.86	-0.0376338	0.0976413	0.0736632	0.680046	6	51447340	51460684	13345	+	Cbx3	protein_coding	chromosome	chromobox 3 [Source:MGI Symbol;Acc:MGI:108515]	Cbx3	12417
ENSMUSG00000036782	623.278	0.0429286	0.122518	0.0737295	0.680134	X	23085510	23231321	145812	-	Klhl13	protein_coding	chromosome	kelch-like 13 [Source:MGI Symbol;Acc:MGI:1914705]	Klhl13	67455
ENSMUSG00000007850	4502.94	-0.0368956	0.0946857	0.0737786	0.680134	11	50267817	50277355	9539	+	Hnrnph1	protein_coding	chromosome	heterogeneous nuclear ribonucleoprotein H1 [Source:MGI Symbol;Acc:MGI:1891925]	Hnrnph1	59013
ENSMUSG00000107120	15.1497	-0.0372164	0.218695	0.0738402	0.680134	5	31618366	31619753	1388	+	Gm43059	TEC	chromosome	predicted gene 43059 [Source:MGI Symbol;Acc:MGI:5663196]	Gm43059	NA
ENSMUSG00000109154	32.5943	-0.0385824	0.202963	0.073971	0.680721	7	49463950	49470338	6389	+	Gm44822	TEC	chromosome	predicted gene 44822 [Source:MGI Symbol;Acc:MGI:5753398]	Gm44822	NA
ENSMUSG00000102212	30.0476	-0.0375428	0.213664	0.0741779	0.681991	17	52064323	52068649	4327	-	C230085N15Rik	TEC	chromosome	RIKEN cDNA C230085N15 gene [Source:MGI Symbol;Acc:MGI:2444267]	C230085N15Rik	NA
ENSMUSG00000038685	155.139	-0.0446193	0.149092	0.0742418	0.681991	2	180961532	180998409	36878	+	Rtel1	protein_coding	chromosome	regulator of telomere elongation helicase 1 [Source:MGI Symbol;Acc:MGI:2139369]	Rtel1	269400
ENSMUSG00000087370	2199.34	-0.0389215	0.103672	0.0742434	0.681991	13	41759383	41794831	35449	+	Tmem170b	protein_coding	chromosome	transmembrane protein 170B [Source:MGI Symbol;Acc:MGI:3647046]	Tmem170b	621976
ENSMUSG00000026514	90.9621	0.0423251	0.168031	0.0742921	0.68213	1	181180193	181288206	108014	+	Cnih3	protein_coding	chromosome	cornichon family AMPA receptor auxiliary protein 3 [Source:MGI Symbol;Acc:MGI:1920228]	Cnih3	72978
ENSMUSG00000030884	1966.26	0.0416075	0.116282	0.074363	0.682342	7	120234399	120258747	24349	+	Uqcrc2	protein_coding	chromosome	ubiquinol cytochrome c reductase core protein 2 [Source:MGI Symbol;Acc:MGI:1914253]	Uqcrc2	67003
ENSMUSG00000035004	145.819	0.044089	0.154603	0.0743823	0.682342	7	120663290	120673795	10506	-	Igsf6	protein_coding	chromosome	immunoglobulin superfamily, member 6 [Source:MGI Symbol;Acc:MGI:1891393]	Igsf6	80719
ENSMUSG00000038279	207.042	0.0445567	0.147398	0.0746125	0.683371	6	125108872	125121716	12845	+	Nop2	protein_coding	chromosome	NOP2 nucleolar protein [Source:MGI Symbol;Acc:MGI:107891]	Nop2	110109
ENSMUSG00000035385	70.5453	0.0414723	0.17311	0.0746614	0.683371	11	81926397	81928279	1883	+	Ccl2	protein_coding	chromosome	chemokine (C-C motif) ligand 2 [Source:MGI Symbol;Acc:MGI:98259]	Ccl2	20296
ENSMUSG00000038803	3508.61	0.0364809	0.0938155	0.0747256	0.683371	5	31063229	31065132	1904	-	Ost4	protein_coding	chromosome	oligosaccharyltransferase complex subunit 4 (non-catalytic) [Source:MGI Symbol;Acc:MGI:1914945]	Ost4	67695
ENSMUSG00000024410	213.266	0.0445223	0.139396	0.0747301	0.683371	18	12301774	12323715	21942	+	Rmc1	protein_coding	chromosome	regulator of MON1-CCZ1 [Source:MGI Symbol;Acc:MGI:1916528]	Rmc1	76482
ENSMUSG00000032018	5810.75	-0.0389127	0.104304	0.0749051	0.684664	9	42162891	42175552	12662	-	Sc5d	protein_coding	chromosome	sterol-C5-desaturase [Source:MGI Symbol;Acc:MGI:1353611]	Sc5d	235293
ENSMUSG00000020752	202.48	-0.0417806	0.169722	0.0750071	0.684909	11	115783421	115824303	40883	-	Recql5	protein_coding	chromosome	RecQ protein-like 5 [Source:MGI Symbol;Acc:MGI:2156841]	Recql5	170472
ENSMUSG00000073492	18.6277	0.037212	0.213631	0.0750568	0.684909	1	171723231	171725804	2574	+	Gm10521	protein_coding	chromosome	predicted gene 10521 [Source:MGI Symbol;Acc:MGI:3642358]	Gm10521	NA
ENSMUSG00000049339	854.073	0.0398206	0.108541	0.0750668	0.684909	1	75119422	75124557	5136	+	Retreg2	protein_coding	chromosome	reticulophagy regulator family member 2 [Source:MGI Symbol;Acc:MGI:2388278]	Retreg2	227298
ENSMUSG00000097709	39.7086	-0.0397663	0.186023	0.0751159	0.685049	13	3528230	3551393	23164	+	2810429I04Rik	lncRNA	chromosome	RIKEN cDNA 2810429I04 gene [Source:MGI Symbol;Acc:MGI:1924187]	2810429I04Rik	NA
ENSMUSG00000025017	174.086	0.0442669	0.148276	0.0752282	0.685625	19	41260816	41373541	112726	-	Pik3ap1	protein_coding	chromosome	phosphoinositide-3-kinase adaptor protein 1 [Source:MGI Symbol;Acc:MGI:1933177]	Pik3ap1	83490
ENSMUSG00000035642	538.186	0.0440139	0.134186	0.0752466	0.685625	7	97199538	97228704	29167	-	Aamdc	protein_coding	chromosome	adipogenesis associated Mth938 domain containing [Source:MGI Symbol;Acc:MGI:1913523]	Aamdc	66273
ENSMUSG00000079671	46.7874	-0.0407747	0.176349	0.0753459	0.685896	1	9631057	9701400	70344	-	2610203C22Rik	lncRNA	chromosome	RIKEN cDNA 2610203C22 gene [Source:MGI Symbol;Acc:MGI:1919731]	2610203C22Rik	72481
ENSMUSG00000031709	187.83	0.0434441	0.156544	0.0753538	0.685896	8	83891981	83999563	107583	+	Tbc1d9	protein_coding	chromosome	TBC1 domain family, member 9 [Source:MGI Symbol;Acc:MGI:1918560]	Tbc1d9	71310
ENSMUSG00000038861	420.707	0.0437381	0.131753	0.0753776	0.685896	3	94882042	94914154	32113	+	Pi4kb	protein_coding	chromosome	phosphatidylinositol 4-kinase beta [Source:MGI Symbol;Acc:MGI:1334433]	Pi4kb	107650
ENSMUSG00000024481	437.036	-0.043972	0.134701	0.0755076	0.685945	18	46983105	47040309	57205	+	Lvrn	protein_coding	chromosome	laeverin [Source:MGI Symbol;Acc:MGI:1921824]	Lvrn	74574
ENSMUSG00000044471	320.684	-0.0437795	0.132808	0.0755852	0.685945	6	31059500	31197423	137924	-	Lncpint	lncRNA	chromosome	long non-protein coding RNA, Trp53 induced transcript [Source:MGI Symbol;Acc:MGI:2673128]	Lncpint	232685
ENSMUSG00000025934	247.136	-0.0442366	0.140489	0.0756362	0.685945	1	21310813	21335885	25073	+	Gsta3	protein_coding	chromosome	glutathione S-transferase, alpha 3 [Source:MGI Symbol;Acc:MGI:95856]	Gsta3	14859
ENSMUSG00000030641	30.2081	0.037903	0.203434	0.0756449	0.685945	7	92506733	92523455	16723	-	Ddias	protein_coding	chromosome	DNA damage-induced apoptosis suppressor [Source:MGI Symbol;Acc:MGI:1921291]	Ddias	74041
ENSMUSG00000058715	480.557	0.0428014	0.125138	0.0756596	0.685945	1	171057141	171061934	4794	-	Fcer1g	protein_coding	chromosome	Fc receptor, IgE, high affinity I, gamma polypeptide [Source:MGI Symbol;Acc:MGI:95496]	Fcer1g	14127
ENSMUSG00000037784	84.0241	-0.0425312	0.162291	0.075687	0.685945	9	99511549	99551309	39761	+	Dzip1l	protein_coding	chromosome	DAZ interacting protein 1-like [Source:MGI Symbol;Acc:MGI:1919757]	Dzip1l	72507
ENSMUSG00000073471	286.656	0.043755	0.13289	0.075687	0.685945	17	8164446	8198656	34211	+	Rsph3a	protein_coding	chromosome	radial spoke 3A homolog (Chlamydomonas) [Source:MGI Symbol;Acc:MGI:1914082]	Rsph3a	66832
ENSMUSG00000026435	56.2953	-0.0405914	0.1765	0.07575	0.686209	1	131890705	131910707	20003	+	Slc45a3	protein_coding	chromosome	solute carrier family 45, member 3 [Source:MGI Symbol;Acc:MGI:1922082]	Slc45a3	212980
ENSMUSG00000080268	99.826	0.0430424	0.158124	0.0758212	0.686549	19	5091382	5099945	8564	+	Brms1	protein_coding	chromosome	breast cancer metastasis-suppressor 1 [Source:MGI Symbol;Acc:MGI:2388804]	Brms1	107392
ENSMUSG00000039630	5950.87	-0.0395538	0.108209	0.0758846	0.686816	1	178148673	178165362	16690	-	Hnrnpu	protein_coding	chromosome	heterogeneous nuclear ribonucleoprotein U [Source:MGI Symbol;Acc:MGI:1858195]	Hnrnpu	51810
ENSMUSG00000020591	24.2008	-0.0351315	0.231871	0.0760514	0.68798	12	16703383	16710228	6846	+	Ntsr2	protein_coding	chromosome	neurotensin receptor 2 [Source:MGI Symbol;Acc:MGI:108018]	Ntsr2	18217
ENSMUSG00000042404	406.848	0.0440092	0.138375	0.076083	0.68798	3	90172492	90187976	15485	+	Dennd4b	protein_coding	chromosome	DENN/MADD domain containing 4B [Source:MGI Symbol;Acc:MGI:2446201]	Dennd4b	229541
ENSMUSG00000070427	124.546	0.0433091	0.154967	0.0761148	0.68798	7	101664092	101667897	3806	-	Il18bp	protein_coding	chromosome	interleukin 18 binding protein [Source:MGI Symbol;Acc:MGI:1333800]	Il18bp	16068
ENSMUSG00000039660	147.479	0.0435905	0.151936	0.0762089	0.687985	2	30063465	30068471	5007	-	Spout1	protein_coding	chromosome	SPOUT domain containing methyltransferase 1 [Source:MGI Symbol;Acc:MGI:106544]	Spout1	227695
ENSMUSG00000073725	3281.81	-0.0373283	0.0987741	0.0762748	0.687985	1	24717711	24805382	87672	+	Lmbrd1	protein_coding	chromosome	LMBR1 domain containing 1 [Source:MGI Symbol;Acc:MGI:1915671]	Lmbrd1	68421
ENSMUSG00000028124	1100.36	-0.0419164	0.12076	0.0763139	0.687985	3	122039206	122064381	25176	+	Gclm	protein_coding	chromosome	glutamate-cysteine ligase, modifier subunit [Source:MGI Symbol;Acc:MGI:104995]	Gclm	14630
ENSMUSG00000034210	2762.38	0.0364257	0.0950781	0.0764191	0.688157	4	115594941	115634524	39584	+	Efcab14	protein_coding	chromosome	EF-hand calcium binding domain 14 [Source:MGI Symbol;Acc:MGI:2442397]	Efcab14	230648
ENSMUSG00000030087	941.297	-0.0411697	0.116777	0.0764245	0.688157	6	90439558	90452220	12663	+	Klf15	protein_coding	chromosome	Kruppel-like factor 15 [Source:MGI Symbol;Acc:MGI:1929988]	Klf15	66277
ENSMUSG00000106874	782.235	-0.0412205	0.117067	0.0764392	0.688157	6	18845909	18848206	2298	-	Gm20186	lncRNA	chromosome	predicted gene, 20186 [Source:MGI Symbol;Acc:MGI:5012371]	Gm20186	NA
ENSMUSG00000035754	362.47	0.0437455	0.13663	0.0766049	0.688313	10	79795986	79806037	10052	+	Wdr18	protein_coding	chromosome	WD repeat domain 18 [Source:MGI Symbol;Acc:MGI:2158400]	Wdr18	216156
ENSMUSG00000028607	642.958	0.0437635	0.138207	0.0767845	0.688313	4	107761178	107780807	19630	-	Cpt2	protein_coding	chromosome	carnitine palmitoyltransferase 2 [Source:MGI Symbol;Acc:MGI:109176]	Cpt2	12896
ENSMUSG00000062127	3589.89	0.0376617	0.100696	0.0767945	0.688313	3	104909231	104960462	51232	-	Cttnbp2nl	protein_coding	chromosome	CTTNBP2 N-terminal like [Source:MGI Symbol;Acc:MGI:1933137]	Cttnbp2nl	80281
ENSMUSG00000046668	567.395	0.0402271	0.112448	0.0768009	0.688313	18	35962450	35994741	32292	+	Cxxc5	protein_coding	chromosome	CXXC finger 5 [Source:MGI Symbol;Acc:MGI:1914643]	Cxxc5	67393
ENSMUSG00000039607	1748.9	-0.0387624	0.105634	0.0768634	0.688313	9	116401814	117701749	1299936	-	Rbms3	protein_coding	chromosome	RNA binding motif, single stranded interacting protein [Source:MGI Symbol;Acc:MGI:2444477]	Rbms3	207181
ENSMUSG00000003868	393.05	-0.0427007	0.157258	0.0768938	0.688313	7	45071184	45087520	16337	-	Ruvbl2	protein_coding	chromosome	RuvB-like protein 2 [Source:MGI Symbol;Acc:MGI:1342299]	Ruvbl2	20174
ENSMUSG00000032116	2809.44	-0.0396283	0.109696	0.0769197	0.688313	9	36640640	36678975	38336	-	Stt3a	protein_coding	chromosome	STT3, subunit of the oligosaccharyltransferase complex, homolog A (S. cerevisiae) [Source:MGI Symbol;Acc:MGI:105124]	Stt3a	16430
ENSMUSG00000024914	1086.96	0.0386941	0.105388	0.0769246	0.688313	19	5472833	5475007	2175	-	Drap1	protein_coding	chromosome	Dr1 associated protein 1 (negative cofactor 2 alpha) [Source:MGI Symbol;Acc:MGI:1913806]	Drap1	66556
ENSMUSG00000106870	100.796	-0.0429707	0.154919	0.0769389	0.688313	5	93331715	93333617	1903	-	Gm43681	TEC	chromosome	predicted gene 43681 [Source:MGI Symbol;Acc:MGI:5663818]	Gm43681	NA
ENSMUSG00000114094	13.0939	-0.0356341	0.223211	0.0769501	0.688313	13	8883135	8884408	1274	-	Gm48375	TEC	chromosome	predicted gene, 48375 [Source:MGI Symbol;Acc:MGI:6097851]	Gm48375	NA
ENSMUSG00000020605	296.423	0.0435588	0.148603	0.076965	0.688313	12	8363432	8393824	30393	+	Hs1bp3	protein_coding	chromosome	HCLS1 binding protein 3 [Source:MGI Symbol;Acc:MGI:1913224]	Hs1bp3	58240
ENSMUSG00000040254	2733.83	-0.0400585	0.11195	0.0770794	0.689033	5	12433352	12638915	205564	+	Sema3d	protein_coding	chromosome	sema domain, immunoglobulin domain (Ig), short basic domain, secreted, (semaphorin) 3D [Source:MGI Symbol;Acc:MGI:1860118]	Sema3d	108151
ENSMUSG00000042133	1625.43	0.0371135	0.0986487	0.0771398	0.68927	2	69552889	69584356	31468	+	Ppig	protein_coding	chromosome	peptidyl-prolyl isomerase G (cyclophilin G) [Source:MGI Symbol;Acc:MGI:2445173]	Ppig	228005
ENSMUSG00000110390	107.12	-0.0407665	0.170396	0.0772324	0.689793	6	126526832	126533132	6301	-	Gm45869	lncRNA	chromosome	predicted gene 45869 [Source:MGI Symbol;Acc:MGI:5804984]	Gm45869	NA
ENSMUSG00000036333	3687.08	-0.0359976	0.0940566	0.0773159	0.690201	12	25024924	25113151	88228	+	Kidins220	protein_coding	chromosome	kinase D-interacting substrate 220 [Source:MGI Symbol;Acc:MGI:1924730]	Kidins220	77480
ENSMUSG00000046694	166.372	-0.0424343	0.15783	0.0773546	0.690201	4	133207443	133215249	7807	+	Tent5b	protein_coding	chromosome	terminal nucleotidyltransferase 5B [Source:MGI Symbol;Acc:MGI:2140500]	Tent5b	100342
ENSMUSG00000027519	2263.13	-0.035605	0.0924592	0.07738	0.690201	2	173501553	173549136	47584	+	Rab22a	protein_coding	chromosome	RAB22A, member RAS oncogene family [Source:MGI Symbol;Acc:MGI:105072]	Rab22a	19334
ENSMUSG00000045751	65.7103	0.0414569	0.164645	0.0774548	0.690342	4	24496451	24602950	106500	+	Mms22l	protein_coding	chromosome	MMS22-like, DNA repair protein [Source:MGI Symbol;Acc:MGI:2684980]	Mms22l	212377
ENSMUSG00000027575	463.543	0.0429187	0.13054	0.0776419	0.691322	2	180609018	180624319	15302	+	Arfgap1	protein_coding	chromosome	ADP-ribosylation factor GTPase activating protein 1 [Source:MGI Symbol;Acc:MGI:2183559]	Arfgap1	228998
ENSMUSG00000026103	2048.35	-0.0375854	0.101242	0.0777251	0.69176	1	52202607	52272391	69785	-	Gls	protein_coding	chromosome	glutaminase [Source:MGI Symbol;Acc:MGI:95752]	Gls	14660
ENSMUSG00000023571	280.83	0.0429142	0.131096	0.0778477	0.691916	4	156046775	156051086	4312	+	C1qtnf12	protein_coding	chromosome	C1q and tumor necrosis factor related 12 [Source:MGI Symbol;Acc:MGI:1914639]	C1qtnf12	67389
ENSMUSG00000027651	643.366	0.0404308	0.114772	0.0778527	0.691916	2	157870417	157974217	103801	+	Rprd1b	protein_coding	chromosome	regulation of nuclear pre-mRNA domain containing 1B [Source:MGI Symbol;Acc:MGI:1917720]	Rprd1b	70470
ENSMUSG00000089847	185.173	0.0432985	0.136081	0.0778767	0.691916	7	105289263	105292844	3582	+	Timm10b	protein_coding	chromosome	translocase of inner mitochondrial membrane 10B [Source:MGI Symbol;Acc:MGI:1315196]	Timm10b	14356
ENSMUSG00000040964	370.916	0.0424117	0.126841	0.0778788	0.691916	4	140241796	140393323	151528	-	Arhgef10l	protein_coding	chromosome	Rho guanine nucleotide exchange factor (GEF) 10-like [Source:MGI Symbol;Acc:MGI:1920004]	Arhgef10l	72754
ENSMUSG00000104378	41.7277	-0.0393293	0.179778	0.0779973	0.691951	1	127198261	127203022	4762	+	Gm37510	TEC	chromosome	predicted gene, 37510 [Source:MGI Symbol;Acc:MGI:5610738]	Gm37510	NA
ENSMUSG00000039349	2116.02	0.0392926	0.109307	0.0780085	0.691951	1	184604123	184615415	11293	-	C130074G19Rik	protein_coding	chromosome	RIKEN cDNA C130074G19 gene [Source:MGI Symbol;Acc:MGI:2444831]	C130074G19Rik	226777
ENSMUSG00000113831	158.56	-0.0430362	0.149995	0.078026	0.691951	12	118195330	118198299	2970	-	Gm49602	lncRNA	chromosome	predicted gene, 49602 [Source:MGI Symbol;Acc:MGI:6215013]	Gm49602	NA
ENSMUSG00000035171	455.585	-0.0411288	0.118964	0.0781409	0.691951	19	21558566	21630340	71775	-	1110059E24Rik	protein_coding	chromosome	RIKEN cDNA 1110059E24 gene [Source:MGI Symbol;Acc:MGI:1913456]	1110059E24Rik	c(118568607, 66206)
ENSMUSG00000045973	3656.32	0.0355628	0.092977	0.0782007	0.691951	4	45395923	45408766	12844	-	Slc25a51	protein_coding	chromosome	solute carrier family 25, member 51 [Source:MGI Symbol;Acc:MGI:2684984]	Slc25a51	230125
ENSMUSG00000003068	644.125	-0.0401497	0.113771	0.0782118	0.691951	10	79951637	79966516	14880	+	Stk11	protein_coding	chromosome	serine/threonine kinase 11 [Source:MGI Symbol;Acc:MGI:1341870]	Stk11	20869
ENSMUSG00000027679	1227.11	0.0379629	0.103413	0.0782411	0.691951	3	34110169	34135470	25302	-	Dnajc19	protein_coding	chromosome	DnaJ heat shock protein family (Hsp40) member C19 [Source:MGI Symbol;Acc:MGI:1914963]	Dnajc19	67713
ENSMUSG00000024143	1635.15	-0.0380874	0.104072	0.078341	0.692086	17	87270510	87307497	36988	+	Rhoq	protein_coding	chromosome	ras homolog family member Q [Source:MGI Symbol;Acc:MGI:1931553]	Rhoq	104215
ENSMUSG00000032182	174.38	-0.0424365	0.154318	0.078421	0.692366	9	21499978	21504124	4147	-	Yipf2	protein_coding	chromosome	Yip1 domain family, member 2 [Source:MGI Symbol;Acc:MGI:1922016]	Yipf2	74766
ENSMUSG00000034949	75.0806	-0.0412981	0.162889	0.0784408	0.692366	10	81068989	81087957	18969	+	Zfr2	protein_coding	chromosome	zinc finger RNA binding protein 2 [Source:MGI Symbol;Acc:MGI:2143792]	Zfr2	103406
ENSMUSG00000006930	24.1741	-0.0363601	0.209128	0.0785085	0.692662	11	100238153	100246954	8802	-	Hap1	protein_coding	chromosome	huntingtin-associated protein 1 [Source:MGI Symbol;Acc:MGI:1261831]	Hap1	15114
ENSMUSG00000031671	201.266	-0.0430382	0.147214	0.078553	0.692753	8	96442509	96445638	3130	+	Setd6	protein_coding	chromosome	SET domain containing 6 [Source:MGI Symbol;Acc:MGI:1913333]	Setd6	66083
ENSMUSG00000020740	284.111	-0.0431665	0.142812	0.0786759	0.693106	11	115475081	115494877	19797	-	Gga3	protein_coding	chromosome	golgi associated, gamma adaptin ear containing, ARF binding protein 3 [Source:MGI Symbol;Acc:MGI:2384159]	Gga3	260302
ENSMUSG00000063412	51.4944	0.0397712	0.173652	0.0787129	0.693106	8	34578156	34578891	736	-	Gm10131	protein_coding	chromosome	predicted pseudogene 10131 [Source:MGI Symbol;Acc:MGI:3704308]	Gm10131	NA
ENSMUSG00000074340	15.8817	0.0359263	0.212825	0.0788057	0.693106	3	105881027	105894739	13713	+	Ovgp1	protein_coding	chromosome	oviductal glycoprotein 1 [Source:MGI Symbol;Acc:MGI:106661]	Ovgp1	12659
ENSMUSG00000036323	1641.54	0.0377255	0.102923	0.0788331	0.693106	5	77122530	77147784	25255	+	Srp72	protein_coding	chromosome	signal recognition particle 72 [Source:MGI Symbol;Acc:MGI:1333795]	Srp72	66661
ENSMUSG00000020926	136.395	-0.042142	0.155289	0.078864	0.693106	11	102652265	102671088	18824	+	Adam11	protein_coding	chromosome	a disintegrin and metallopeptidase domain 11 [Source:MGI Symbol;Acc:MGI:1098667]	Adam11	11488
ENSMUSG00000026683	19.2143	0.0360231	0.211508	0.078866	0.693106	1	169325503	169359033	33531	-	Nuf2	protein_coding	chromosome	NUF2, NDC80 kinetochore complex component [Source:MGI Symbol;Acc:MGI:1914227]	Nuf2	66977
ENSMUSG00000000776	219.849	0.0427552	0.133589	0.0790884	0.694418	14	70676197	70680887	4691	-	Polr3d	protein_coding	chromosome	polymerase (RNA) III (DNA directed) polypeptide D [Source:MGI Symbol;Acc:MGI:1914315]	Polr3d	67065
ENSMUSG00000018068	334.315	-0.0430218	0.140029	0.0791179	0.694418	11	86101507	86148401	46895	-	Ints2	protein_coding	chromosome	integrator complex subunit 2 [Source:MGI Symbol;Acc:MGI:1917672]	Ints2	70422
ENSMUSG00000041115	474.45	0.0411278	0.120646	0.0792532	0.695306	X	150927264	151008232	80969	+	Iqsec2	protein_coding	chromosome	IQ motif and Sec7 domain 2 [Source:MGI Symbol;Acc:MGI:3528396]	Iqsec2	245666
ENSMUSG00000079177	19.7731	-0.0360979	0.208909	0.0793174	0.695568	12	4763670	4788430	24761	-	Fam228a	protein_coding	chromosome	family with sequence similarity 228, member A [Source:MGI Symbol;Acc:MGI:1922105]	Fam228a	74855
ENSMUSG00000031822	355.352	0.042893	0.139457	0.0794798	0.696692	8	120955195	121308129	352935	+	Gse1	protein_coding	chromosome	genetic suppressor element 1, coiled-coil protein [Source:MGI Symbol;Acc:MGI:1098275]	Gse1	382034
ENSMUSG00000052040	2387.44	0.0407686	0.118929	0.0795428	0.696722	7	63536099	63588663	52565	-	Klf13	protein_coding	chromosome	Kruppel-like factor 13 [Source:MGI Symbol;Acc:MGI:1354948]	Klf13	50794
ENSMUSG00000040613	353.098	0.0428522	0.138568	0.0795519	0.696722	6	122554751	122579403	24653	-	Apobec1	protein_coding	chromosome	apolipoprotein B mRNA editing enzyme, catalytic polypeptide 1 [Source:MGI Symbol;Acc:MGI:103298]	Apobec1	11810
ENSMUSG00000040289	291.109	0.0427678	0.136712	0.0796257	0.696898	3	8728419	8732316	3898	-	Hey1	protein_coding	chromosome	hairy/enhancer-of-split related with YRPW motif 1 [Source:MGI Symbol;Acc:MGI:1341800]	Hey1	15213
ENSMUSG00000043419	84.5113	-0.0376552	0.190257	0.0796602	0.696898	11	69231287	69233467	2181	+	Rnf227	protein_coding	chromosome	ring finger protein 227 [Source:MGI Symbol;Acc:MGI:1915359]	Rnf227	NA
ENSMUSG00000092416	377.835	-0.0410995	0.121189	0.0797041	0.696898	7	42122810	42155164	32355	-	Zfp141	protein_coding	chromosome	zinc finger protein 141 [Source:MGI Symbol;Acc:MGI:3584269]	Zfp141	434178
ENSMUSG00000067942	473.255	-0.0417288	0.125505	0.0797092	0.696898	17	21229165	21263332	34168	+	Zfp160	protein_coding	chromosome	zinc finger protein 160 [Source:MGI Symbol;Acc:MGI:108187]	Zfp160	224585
ENSMUSG00000036353	208.113	-0.0426091	0.134446	0.0797539	0.696989	3	59123693	59170292	46600	-	P2ry12	protein_coding	chromosome	purinergic receptor P2Y, G-protein coupled 12 [Source:MGI Symbol;Acc:MGI:1918089]	P2ry12	70839
ENSMUSG00000052102	335.717	0.0421582	0.129381	0.0798302	0.697047	18	38460588	38472056	11469	-	Gnpda1	protein_coding	chromosome	glucosamine-6-phosphate deaminase 1 [Source:MGI Symbol;Acc:MGI:1347054]	Gnpda1	26384
ENSMUSG00000090799	214.299	0.0408129	0.162375	0.0798356	0.697047	14	51126039	51134964	8926	-	Klhl33	protein_coding	chromosome	kelch-like 33 [Source:MGI Symbol;Acc:MGI:3644593]	Klhl33	546611
ENSMUSG00000054728	283.637	-0.0412444	0.159129	0.0798636	0.697047	13	42834099	43292002	457904	+	Phactr1	protein_coding	chromosome	phosphatase and actin regulator 1 [Source:MGI Symbol;Acc:MGI:2659021]	Phactr1	218194
ENSMUSG00000024078	167.624	0.0426326	0.145194	0.0799531	0.697152	17	75024727	75170565	145839	+	Ttc27	protein_coding	chromosome	tetratricopeptide repeat domain 27 [Source:MGI Symbol;Acc:MGI:1921446]	Ttc27	74196
ENSMUSG00000024978	1532.82	0.0409537	0.120695	0.0799664	0.697152	19	55055700	55115670	59971	-	Gpam	protein_coding	chromosome	glycerol-3-phosphate acyltransferase, mitochondrial [Source:MGI Symbol;Acc:MGI:109162]	Gpam	14732
ENSMUSG00000026767	843.915	-0.0389621	0.109884	0.0799795	0.697152	2	12352074	12424281	72208	-	Mindy3	protein_coding	chromosome	MINDY lysine 48 deubiquitinase 3 [Source:MGI Symbol;Acc:MGI:1914210]	Mindy3	66960
ENSMUSG00000010936	628.564	0.0412308	0.122558	0.0800129	0.697152	8	111345217	111447030	101814	+	Vac14	protein_coding	chromosome	Vac14 homolog (S. cerevisiae) [Source:MGI Symbol;Acc:MGI:2157980]	Vac14	234729
ENSMUSG00000039844	1531.88	-0.0378392	0.104754	0.0801777	0.697791	2	29509732	29630990	121259	+	Rapgef1	protein_coding	chromosome	Rap guanine nucleotide exchange factor (GEF) 1 [Source:MGI Symbol;Acc:MGI:104580]	Rapgef1	107746
ENSMUSG00000074817	55.12	-0.0393007	0.172912	0.0801977	0.697791	5	142511593	142515831	4239	-	Papolb	protein_coding	chromosome	poly (A) polymerase beta (testis specific) [Source:MGI Symbol;Acc:MGI:1932115]	Papolb	56522
ENSMUSG00000028996	40.4434	0.0379625	0.185059	0.0802191	0.697791	4	149534144	149539435	5292	-	Rbp7	protein_coding	chromosome	retinol binding protein 7, cellular [Source:MGI Symbol;Acc:MGI:1890409]	Rbp7	63954
ENSMUSG00000002409	338.918	0.0419011	0.128091	0.0802425	0.697791	7	27878894	27886719	7826	+	Dyrk1b	protein_coding	chromosome	dual-specificity tyrosine-(Y)-phosphorylation regulated kinase 1b [Source:MGI Symbol;Acc:MGI:1330302]	Dyrk1b	13549
ENSMUSG00000103382	45.6524	-0.039178	0.173748	0.080258	0.697791	1	66851474	66853652	2179	+	Gm37755	TEC	chromosome	predicted gene, 37755 [Source:MGI Symbol;Acc:MGI:5610983]	Gm37755	NA
ENSMUSG00000020546	761.703	0.0394862	0.112885	0.0802934	0.6978	11	90367318	90528910	161593	-	Stxbp4	protein_coding	chromosome	syntaxin binding protein 4 [Source:MGI Symbol;Acc:MGI:1342296]	Stxbp4	20913
ENSMUSG00000009378	77.8412	0.0397099	0.169039	0.0803916	0.698191	19	34645803	34724689	78887	-	Slc16a12	protein_coding	chromosome	solute carrier family 16 (monocarboxylic acid transporters), member 12 [Source:MGI Symbol;Acc:MGI:2147716]	Slc16a12	240638
ENSMUSG00000097217	19.1517	-0.0350729	0.215828	0.0805036	0.698649	17	32503763	32517663	13901	+	Gm26549	lncRNA	chromosome	predicted gene, 26549 [Source:MGI Symbol;Acc:MGI:5477043]	Gm26549	NA
ENSMUSG00000040187	53.5691	-0.0360421	0.204859	0.0805287	0.698649	6	146697553	146735027	37475	+	Arntl2	protein_coding	chromosome	aryl hydrocarbon receptor nuclear translocator-like 2 [Source:MGI Symbol;Acc:MGI:2684845]	Arntl2	272322
ENSMUSG00000027435	1941.74	0.0392582	0.112036	0.0805676	0.698688	2	148278560	148285483	6924	-	Cd93	protein_coding	chromosome	CD93 antigen [Source:MGI Symbol;Acc:MGI:106664]	Cd93	17064
ENSMUSG00000068762	112.19	-0.0406903	0.161043	0.0806159	0.698809	3	107846163	107851065	4903	-	Gstm6	protein_coding	chromosome	glutathione S-transferase, mu 6 [Source:MGI Symbol;Acc:MGI:1309467]	Gstm6	14867
ENSMUSG00000084416	133.566	0.0423217	0.145994	0.0806965	0.699209	1	65033110	65033763	654	-	Rpl10a-ps1	processed_pseudogene	chromosome	ribosomal protein L10A, pseudogene 1 [Source:MGI Symbol;Acc:MGI:3705885]	Rpl10a-ps1	NA
ENSMUSG00000047875	377.222	0.042414	0.137316	0.0808038	0.699289	4	150171822	150190384	18563	+	Gpr157	protein_coding	chromosome	G protein-coupled receptor 157 [Source:MGI Symbol;Acc:MGI:2442046]	Gpr157	269604
ENSMUSG00000117725	66.2312	-0.0400142	0.165468	0.0808198	0.699289	17	30795274	30801568	6295	+	Gm50240	lncRNA	chromosome	predicted gene, 50240 [Source:MGI Symbol;Acc:MGI:6303048]	Gm50240	NA
ENSMUSG00000043872	162.484	-0.0419247	0.150385	0.0808268	0.699289	4	126940887	126954945	14059	-	Zmym1	protein_coding	chromosome	zinc finger, MYM domain containing 1 [Source:MGI Symbol;Acc:MGI:1915560]	Zmym1	68310
ENSMUSG00000040424	47.1438	-0.0369157	0.193777	0.0808575	0.699289	7	27222692	27230600	7909	+	Hipk4	protein_coding	chromosome	homeodomain interacting protein kinase 4 [Source:MGI Symbol;Acc:MGI:2685008]	Hipk4	233020
ENSMUSG00000103932	48.8447	-0.0389539	0.173612	0.0809123	0.699289	16	77336770	77339093	2324	+	Gm36963	TEC	chromosome	predicted gene, 36963 [Source:MGI Symbol;Acc:MGI:5610191]	Gm36963	NA
ENSMUSG00000069808	2337.63	-0.0409362	0.122356	0.0810396	0.700044	11	76070497	76105653	35157	+	Tlcd3a	protein_coding	chromosome	TLC domain containing 3A [Source:MGI Symbol;Acc:MGI:2151840]	Tlcd3a	116972
ENSMUSG00000039270	16875.5	-0.0391451	0.11208	0.0811019	0.700044	4	70345302	70453232	107931	-	Megf9	protein_coding	chromosome	multiple EGF-like-domains 9 [Source:MGI Symbol;Acc:MGI:1918264]	Megf9	230316
ENSMUSG00000037486	1517.63	-0.0369337	0.101507	0.0811075	0.700044	12	3476857	3556852	79996	+	Asxl2	protein_coding	chromosome	ASXL transcriptional regulator 2 [Source:MGI Symbol;Acc:MGI:1922552]	Asxl2	75302
ENSMUSG00000022508	1798.67	0.0363204	0.0987896	0.0811376	0.700044	16	23783802	23807602	23801	-	Bcl6	protein_coding	chromosome	B cell leukemia/lymphoma 6 [Source:MGI Symbol;Acc:MGI:107187]	Bcl6	12053
ENSMUSG00000032607	90.3095	0.0390117	0.172325	0.0811744	0.700064	9	108174052	108179501	5450	+	Amt	protein_coding	chromosome	aminomethyltransferase [Source:MGI Symbol;Acc:MGI:3646700]	Amt	434437
ENSMUSG00000019796	234.296	-0.0422569	0.136772	0.081247	0.700229	10	7465564	7501247	35684	+	Lrp11	protein_coding	chromosome	low density lipoprotein receptor-related protein 11 [Source:MGI Symbol;Acc:MGI:2442989]	Lrp11	237253
ENSMUSG00000043683	1430.98	0.0422475	0.136637	0.0812625	0.700229	17	56563810	56570610	6801	+	Fem1a	protein_coding	chromosome	fem 1 homolog a [Source:MGI Symbol;Acc:MGI:1335089]	Fem1a	14154
ENSMUSG00000027006	1670.94	-0.0382308	0.107799	0.0813526	0.700709	2	80145810	80184387	38578	+	Dnajc10	protein_coding	chromosome	DnaJ heat shock protein family (Hsp40) member C10 [Source:MGI Symbol;Acc:MGI:1914111]	Dnajc10	66861
ENSMUSG00000049092	453.443	0.0408354	0.122332	0.0814209	0.700999	14	45457174	45520182	63009	+	Gpr137c	protein_coding	chromosome	G protein-coupled receptor 137C [Source:MGI Symbol;Acc:MGI:1917963]	Gpr137c	70713
ENSMUSG00000046402	642.771	-0.0411061	0.124348	0.0814697	0.701123	9	98305014	98328628	23615	+	Rbp1	protein_coding	chromosome	retinol binding protein 1, cellular [Source:MGI Symbol;Acc:MGI:97876]	Rbp1	19659
ENSMUSG00000015474	173.471	0.0420895	0.143685	0.0816808	0.701895	17	34835636	34847484	11849	-	Ppt2	protein_coding	chromosome	palmitoyl-protein thioesterase 2 [Source:MGI Symbol;Acc:MGI:1860075]	Ppt2	54397
ENSMUSG00000108633	31.6132	-0.0371938	0.187676	0.0817061	0.701895	7	75357633	75358930	1298	+	Gm44694	TEC	chromosome	predicted gene 44694 [Source:MGI Symbol;Acc:MGI:5753270]	Gm44694	NA
ENSMUSG00000007812	712.921	-0.0384028	0.109059	0.081746	0.701895	5	145168525	145184112	15588	+	Zfp655	protein_coding	chromosome	zinc finger protein 655 [Source:MGI Symbol;Acc:MGI:1919861]	Zfp655	72611
ENSMUSG00000022095	3199.7	0.0415137	0.128467	0.081789	0.701895	14	70820736	70837275	16540	-	Fam160b2	protein_coding	chromosome	family with sequence similarity 160, member B2 [Source:MGI Symbol;Acc:MGI:3036290]	Fam160b2	239170
ENSMUSG00000039929	198.936	0.0420901	0.139129	0.0819166	0.701895	16	90548415	90607301	58887	-	Urb1	protein_coding	chromosome	URB1 ribosome biogenesis 1 homolog (S. cerevisiae) [Source:MGI Symbol;Acc:MGI:2146468]	Urb1	207932
ENSMUSG00000021290	1361.74	0.0386332	0.11048	0.0819907	0.701895	12	111927809	111933411	5603	-	Atp5mpl	protein_coding	chromosome	ATP synthase membrane subunit 6.8PL [Source:MGI Symbol;Acc:MGI:1917507]	Atp5mpl	70257
ENSMUSG00000015837	3125.16	-0.0370991	0.103099	0.0819983	0.701895	11	50090193	50101654	11462	-	Sqstm1	protein_coding	chromosome	sequestosome 1 [Source:MGI Symbol;Acc:MGI:107931]	Sqstm1	18412
ENSMUSG00000038064	184.441	-0.0418552	0.145759	0.082044	0.701895	8	48277517	48278511	995	+	Cldn22	protein_coding	chromosome	claudin 22 [Source:MGI Symbol;Acc:MGI:1922927]	Cldn22	75677
ENSMUSG00000002102	2538.93	0.0386804	0.11078	0.0820442	0.701895	2	90884354	90896714	12361	+	Psmc3	protein_coding	chromosome	proteasome (prosome, macropain) 26S subunit, ATPase 3 [Source:MGI Symbol;Acc:MGI:1098754]	Psmc3	19182
ENSMUSG00000034636	3200.28	-0.0337464	0.0883928	0.0820693	0.701895	4	108086921	108158293	71373	-	Zyg11b	protein_coding	chromosome	zyg-ll family member B, cell cycle regulator [Source:MGI Symbol;Acc:MGI:2685277]	Zyg11b	414872
ENSMUSG00000093803	122.287	0.0413329	0.151546	0.0820874	0.701895	9	124195827	124204759	8933	+	Ppp2r3d	protein_coding	chromosome	protein phosphatase 2 (formerly 2A), regulatory subunit B'', delta [Source:MGI Symbol;Acc:MGI:1335093]	Ppp2r3d	19054
ENSMUSG00000069072	48.7321	-0.0380949	0.177478	0.0820922	0.701895	3	31257007	31364527	107521	-	Slc7a14	protein_coding	chromosome	solute carrier family 7 (cationic amino acid transporter, y+ system), member 14 [Source:MGI Symbol;Acc:MGI:3040688]	Slc7a14	241919
ENSMUSG00000032109	268.939	0.0417958	0.132878	0.0821282	0.701895	9	44164014	44179896	15883	-	Nlrx1	protein_coding	chromosome	NLR family member X1 [Source:MGI Symbol;Acc:MGI:2429611]	Nlrx1	270151
ENSMUSG00000107171	66.1289	-0.0393064	0.167084	0.0821509	0.701895	5	73199120	73202497	3378	-	Gm42572	TEC	chromosome	predicted gene 42572 [Source:MGI Symbol;Acc:MGI:5662709]	Gm42572	NA
ENSMUSG00000067786	2782.69	0.0371702	0.186254	0.0821782	0.701895	2	157401998	157404442	2445	+	Nnat	protein_coding	chromosome	neuronatin [Source:MGI Symbol;Acc:MGI:104716]	Nnat	18111
ENSMUSG00000024277	2011.31	-0.0354016	0.0956409	0.0821804	0.701895	18	23885390	24026918	141529	+	Mapre2	protein_coding	chromosome	microtubule-associated protein, RP/EB family, member 2 [Source:MGI Symbol;Acc:MGI:106271]	Mapre2	212307
ENSMUSG00000028100	18.2171	0.0347978	0.212527	0.0822305	0.701895	3	96613383	96615878	2496	-	Nudt17	protein_coding	chromosome	nudix (nucleoside diphosphate linked moiety X)-type motif 17 [Source:MGI Symbol;Acc:MGI:1925623]	Nudt17	78373
ENSMUSG00000024902	361.45	0.0414913	0.129491	0.082239	0.701895	19	5012175	5017027	4853	+	Mrpl11	protein_coding	chromosome	mitochondrial ribosomal protein L11 [Source:MGI Symbol;Acc:MGI:2137215]	Mrpl11	66419
ENSMUSG00000024566	1078.5	-0.0391076	0.113273	0.0822712	0.701895	18	80777356	80977275	199920	-	Atp9b	protein_coding	chromosome	ATPase, class II, type 9B [Source:MGI Symbol;Acc:MGI:1354757]	Atp9b	50771
ENSMUSG00000026452	177.83	-0.035207	0.207447	0.0823599	0.701895	1	134574415	134690331	115917	+	Syt2	protein_coding	chromosome	synaptotagmin II [Source:MGI Symbol;Acc:MGI:99666]	Syt2	20980
ENSMUSG00000027257	877.101	0.0406681	0.122851	0.0823748	0.701895	2	91086299	91095024	8726	+	Pacsin3	protein_coding	chromosome	protein kinase C and casein kinase substrate in neurons 3 [Source:MGI Symbol;Acc:MGI:1891410]	Pacsin3	80708
ENSMUSG00000062762	1155.38	-0.0358684	0.097872	0.0823786	0.701895	9	36690455	36708689	18235	-	Ei24	protein_coding	chromosome	etoposide induced 2.4 mRNA [Source:MGI Symbol;Acc:MGI:108090]	Ei24	13663
ENSMUSG00000044694	55.9864	0.0389047	0.169403	0.0824529	0.701895	9	51189813	51195510	5698	+	2010007H06Rik	lncRNA	chromosome	RIKEN cDNA 2010007H06 gene [Source:MGI Symbol;Acc:MGI:1917099]	2010007H06Rik	NA
ENSMUSG00000040524	1318.19	-0.0359546	0.0983253	0.082458	0.701895	9	65599673	65734846	135174	-	Zfp609	protein_coding	chromosome	zinc finger protein 609 [Source:MGI Symbol;Acc:MGI:2674092]	Zfp609	214812
ENSMUSG00000044080	537.962	0.041222	0.127691	0.0825594	0.702216	3	90418341	90421699	3359	-	S100a1	protein_coding	chromosome	S100 calcium binding protein A1 [Source:MGI Symbol;Acc:MGI:1338917]	S100a1	20193
ENSMUSG00000021219	68.7443	-0.0390004	0.16831	0.0825649	0.702216	12	82635066	83208830	573765	+	Rgs6	protein_coding	chromosome	regulator of G-protein signaling 6 [Source:MGI Symbol;Acc:MGI:1354730]	Rgs6	50779
ENSMUSG00000047963	648.976	0.0392232	0.114333	0.0826231	0.702274	5	92750900	92754438	3539	+	Stbd1	protein_coding	chromosome	starch binding domain 1 [Source:MGI Symbol;Acc:MGI:1261768]	Stbd1	52331
ENSMUSG00000034614	1372.05	0.036151	0.0993668	0.0826408	0.702274	11	3280401	3292971	12571	+	Pik3ip1	protein_coding	chromosome	phosphoinositide-3-kinase interacting protein 1 [Source:MGI Symbol;Acc:MGI:1917016]	Pik3ip1	216505
ENSMUSG00000023243	556.059	-0.0410327	0.126485	0.082766	0.702824	14	20190125	20231877	41753	-	Kcnk5	protein_coding	chromosome	potassium channel, subfamily K, member 5 [Source:MGI Symbol;Acc:MGI:1336175]	Kcnk5	16529
ENSMUSG00000107884	40.0279	-0.036471	0.191622	0.0827747	0.702824	2	38742990	38744949	1960	-	Gm44144	TEC	chromosome	predicted gene, 44144 [Source:MGI Symbol;Acc:MGI:5690536]	Gm44144	NA
ENSMUSG00000078532	42.047	0.0375267	0.180089	0.0829395	0.703861	4	130297197	130339644	42448	+	Nkain1	protein_coding	chromosome	Na+/K+ transporting ATPase interacting 1 [Source:MGI Symbol;Acc:MGI:1914399]	Nkain1	67149
ENSMUSG00000040260	1225.59	-0.0388946	0.113062	0.0830443	0.703936	17	49763050	49871371	108322	-	Daam2	protein_coding	chromosome	dishevelled associated activator of morphogenesis 2 [Source:MGI Symbol;Acc:MGI:1923691]	Daam2	76441
ENSMUSG00000031904	182.989	-0.0400075	0.158847	0.0832039	0.704994	8	106895489	106925338	29850	+	Slc7a6	protein_coding	chromosome	solute carrier family 7 (cationic amino acid transporter, y+ system), member 6 [Source:MGI Symbol;Acc:MGI:2142598]	Slc7a6	330836
ENSMUSG00000110993	32.5676	-0.0374439	0.179723	0.0832967	0.705161	9	37409065	37411208	2144	+	Gm47963	TEC	chromosome	predicted gene, 47963 [Source:MGI Symbol;Acc:MGI:6097241]	Gm47963	NA
ENSMUSG00000068966	1651.01	0.0356796	0.0978271	0.0833005	0.705161	2	33296120	33321336	25217	-	Zbtb34	protein_coding	chromosome	zinc finger and BTB domain containing 34 [Source:MGI Symbol;Acc:MGI:2685195]	Zbtb34	241311
ENSMUSG00000058586	770.366	0.0396253	0.117575	0.0833278	0.705161	15	82973707	83000875	27169	+	Serhl	protein_coding	chromosome	serine hydrolase-like [Source:MGI Symbol;Acc:MGI:1890404]	Serhl	68607
ENSMUSG00000072624	29.8704	0.0350674	0.205001	0.0834602	0.705434	14	33738715	33770150	31436	+	Gm5460	protein_coding	chromosome	predicted gene 5460 [Source:MGI Symbol;Acc:MGI:3643519]	Gm5460	432838
ENSMUSG00000022340	247.497	-0.0407595	0.125831	0.0835193	0.705434	15	44535252	44651459	116208	-	Sybu	protein_coding	chromosome	syntabulin (syntaxin-interacting) [Source:MGI Symbol;Acc:MGI:2442392]	Sybu	319613
ENSMUSG00000046942	61.037	-0.0361135	0.192647	0.0835888	0.705434	X	78666837	78715041	48205	-	Mageb16	protein_coding	chromosome	MAGE family member B16 [Source:MGI Symbol;Acc:MGI:1919217]	Mageb16	71967
ENSMUSG00000026764	2194.93	-0.0361914	0.100396	0.0835903	0.705434	2	49509310	49664790	155481	+	Kif5c	protein_coding	chromosome	kinesin family member 5C [Source:MGI Symbol;Acc:MGI:1098269]	Kif5c	16574
ENSMUSG00000070691	25.1805	0.0351976	0.202993	0.0836031	0.705434	4	134847963	134905301	57339	+	Runx3	protein_coding	chromosome	runt related transcription factor 3 [Source:MGI Symbol;Acc:MGI:102672]	Runx3	12399
ENSMUSG00000018102	1427.3	0.0347927	0.0942346	0.0837093	0.705847	13	23868182	23876891	8710	+	H2bc4	protein_coding	chromosome	H2B clustered histone 4 [Source:MGI Symbol;Acc:MGI:1915274]	H2bc4	68024
ENSMUSG00000021322	130.254	0.0405215	0.153364	0.0837216	0.705847	13	20978283	21220787	242505	+	Aoah	protein_coding	chromosome	acyloxyacyl hydrolase [Source:MGI Symbol;Acc:MGI:1350928]	Aoah	27052
ENSMUSG00000034538	222.815	-0.0414098	0.135073	0.0838277	0.7061	7	7174329	7186561	12233	+	Zfp418	protein_coding	chromosome	zinc finger protein 418 [Source:MGI Symbol;Acc:MGI:2444763]	Zfp418	232854
ENSMUSG00000016028	439.744	-0.0414413	0.136344	0.0838559	0.7061	15	85783130	85918404	135275	-	Celsr1	protein_coding	chromosome	cadherin, EGF LAG seven-pass G-type receptor 1 [Source:MGI Symbol;Acc:MGI:1100883]	Celsr1	12614
ENSMUSG00000022216	1444.04	0.0357037	0.0984865	0.0839386	0.706246	14	55815580	55818986	3407	+	Psme1	protein_coding	chromosome	proteasome (prosome, macropain) activator subunit 1 (PA28 alpha) [Source:MGI Symbol;Acc:MGI:1096367]	Psme1	19186
ENSMUSG00000031534	326.773	-0.0406554	0.126066	0.0840259	0.70636	8	22952630	22966898	14269	-	Smim19	protein_coding	chromosome	small integral membrane protein 19 [Source:MGI Symbol;Acc:MGI:2142501]	Smim19	102032
ENSMUSG00000015092	884.149	0.0367438	0.103427	0.0841002	0.7064	2	25447859	25452094	4236	+	Edf1	protein_coding	chromosome	endothelial differentiation-related factor 1 [Source:MGI Symbol;Acc:MGI:1891227]	Edf1	59022
ENSMUSG00000004665	1023.39	0.0357412	0.0988473	0.0841588	0.7066	10	79824418	79831896	7479	+	Cnn2	protein_coding	chromosome	calponin 2 [Source:MGI Symbol;Acc:MGI:105093]	Cnn2	12798
ENSMUSG00000091997	14.8768	-0.0345858	0.207476	0.0842948	0.707399	16	32743588	32744859	1272	+	Gm6611	processed_pseudogene	chromosome	predicted gene 6611 [Source:MGI Symbol;Acc:MGI:3645568]	Gm6611	NA
ENSMUSG00000057948	30.946	0.0355601	0.196231	0.0843257	0.707399	11	115952921	115968787	15867	-	Unc13d	protein_coding	chromosome	unc-13 homolog D [Source:MGI Symbol;Acc:MGI:1917700]	Unc13d	70450
ENSMUSG00000021115	383.678	-0.0402496	0.123433	0.0843585	0.707399	12	105976487	106043685	67199	+	Vrk1	protein_coding	chromosome	vaccinia related kinase 1 [Source:MGI Symbol;Acc:MGI:1261847]	Vrk1	22367
ENSMUSG00000005501	998.121	-0.037696	0.108349	0.0843936	0.707401	1	87872841	87936273	63433	-	Usp40	protein_coding	chromosome	ubiquitin specific peptidase 40 [Source:MGI Symbol;Acc:MGI:2443184]	Usp40	227334
ENSMUSG00000034285	119.512	-0.0388468	0.164009	0.084531	0.707652	11	4823951	4844200	20250	+	Nipsnap1	protein_coding	chromosome	nipsnap homolog 1 [Source:MGI Symbol;Acc:MGI:1278344]	Nipsnap1	18082
ENSMUSG00000027799	1415.41	-0.0354539	0.0978945	0.0845625	0.707652	3	55532616	56091122	558507	-	Nbea	protein_coding	chromosome	neurobeachin [Source:MGI Symbol;Acc:MGI:1347075]	Nbea	26422
ENSMUSG00000029380	28.5394	0.0362523	0.187664	0.0845701	0.707652	5	91039100	91040974	1875	+	Cxcl1	protein_coding	chromosome	chemokine (C-X-C motif) ligand 1 [Source:MGI Symbol;Acc:MGI:108068]	Cxcl1	14825
ENSMUSG00000035129	18.132	-0.0353342	0.1978	0.0846059	0.707652	14	3937092	3938333	1242	-	Gm6781	processed_pseudogene	chromosome	predicted gene 6781 [Source:MGI Symbol;Acc:MGI:3644510]	Gm6781	NA
ENSMUSG00000030313	1127.08	-0.0383736	0.112162	0.0846551	0.707652	6	148889569	149003178	113610	-	Dennd5b	protein_coding	chromosome	DENN/MADD domain containing 5B [Source:MGI Symbol;Acc:MGI:2444273]	Dennd5b	320560
ENSMUSG00000041736	1074.91	0.0382875	0.111804	0.0847444	0.707652	15	83447793	83458404	10612	+	Tspo	protein_coding	chromosome	translocator protein [Source:MGI Symbol;Acc:MGI:88222]	Tspo	12257
ENSMUSG00000021130	1458.67	-0.0375201	0.107883	0.0847936	0.707652	12	80565051	80677746	112696	+	Galnt16	protein_coding	chromosome	polypeptide N-acetylgalactosaminyltransferase 16 [Source:MGI Symbol;Acc:MGI:1917754]	Galnt16	108760
ENSMUSG00000024955	223.388	0.0411247	0.135082	0.0847953	0.707652	19	6888345	6899208	10864	-	Esrra	protein_coding	chromosome	estrogen related receptor, alpha [Source:MGI Symbol;Acc:MGI:1346831]	Esrra	26379
ENSMUSG00000045975	731.622	0.0411739	0.137841	0.0848101	0.707652	16	97656409	97763798	107390	-	C2cd2	protein_coding	chromosome	C2 calcium-dependent domain containing 2 [Source:MGI Symbol;Acc:MGI:1891883]	C2cd2	207781
ENSMUSG00000055254	5675.85	0.0331678	0.0880086	0.0848181	0.707652	13	58954383	59281784	327402	+	Ntrk2	protein_coding	chromosome	neurotrophic tyrosine kinase, receptor, type 2 [Source:MGI Symbol;Acc:MGI:97384]	Ntrk2	18212
ENSMUSG00000022325	93.4658	-0.039111	0.161141	0.0848416	0.707652	15	34495450	34530794	35345	+	Pop1	protein_coding	chromosome	processing of precursor 1, ribonuclease P/MRP family, (S. cerevisiae) [Source:MGI Symbol;Acc:MGI:1914974]	Pop1	67724
ENSMUSG00000014905	773.541	-0.0380682	0.11095	0.0850205	0.708562	12	44252342	44257109	4768	-	Dnajb9	protein_coding	chromosome	DnaJ heat shock protein family (Hsp40) member B9 [Source:MGI Symbol;Acc:MGI:1351618]	Dnajb9	27362
ENSMUSG00000045594	328.774	0.0403658	0.126195	0.0852077	0.709249	9	114230144	114303966	73823	+	Glb1	protein_coding	chromosome	galactosidase, beta 1 [Source:MGI Symbol;Acc:MGI:88151]	Glb1	12091
ENSMUSG00000030795	4036.24	0.0357477	0.0998336	0.0852536	0.70934	7	127566629	127584873	18245	+	Fus	protein_coding	chromosome	fused in sarcoma [Source:MGI Symbol;Acc:MGI:1353633]	Fus	233908
ENSMUSG00000036712	1344.93	-0.035227	0.097556	0.0853727	0.709395	8	89423656	89478573	54918	+	Cyld	protein_coding	chromosome	CYLD lysine 63 deubiquitinase [Source:MGI Symbol;Acc:MGI:1921506]	Cyld	74256
ENSMUSG00000066687	2188.19	-0.0403893	0.127081	0.0854769	0.709395	9	48565597	48747522	181926	-	Zbtb16	protein_coding	chromosome	zinc finger and BTB domain containing 16 [Source:MGI Symbol;Acc:MGI:103222]	Zbtb16	235320
ENSMUSG00000033809	329.943	0.0393434	0.119053	0.0855505	0.709395	16	20424124	20430485	6362	-	Alg3	protein_coding	chromosome	asparagine-linked glycosylation 3 (alpha-1,3-mannosyltransferase) [Source:MGI Symbol;Acc:MGI:1098592]	Alg3	208624
ENSMUSG00000029217	681.335	0.0377363	0.10983	0.0855854	0.709395	5	72913059	73025826	112768	-	Tec	protein_coding	chromosome	tec protein tyrosine kinase [Source:MGI Symbol;Acc:MGI:98662]	Tec	21682
ENSMUSG00000003949	1982.11	-0.0386038	0.114594	0.0856025	0.709395	11	90227362	90281721	54360	-	Hlf	protein_coding	chromosome	hepatic leukemia factor [Source:MGI Symbol;Acc:MGI:96108]	Hlf	217082
ENSMUSG00000114605	32.8166	0.0358453	0.188399	0.0856439	0.709395	13	78260601	78264438	3838	+	C130051F05Rik	TEC	chromosome	RIKEN cDNA C130051F05 gene [Source:MGI Symbol;Acc:MGI:2443856]	C130051F05Rik	NA
ENSMUSG00000110144	17.2389	-0.0345275	0.203134	0.0857091	0.709395	7	45199958	45201039	1082	-	Gm45564	lncRNA	chromosome	predicted gene 45564 [Source:MGI Symbol;Acc:MGI:5791400]	Gm45564	NA
ENSMUSG00000020340	982.204	-0.0396517	0.121436	0.0857129	0.709395	11	46084677	46203686	119010	-	Cyfip2	protein_coding	chromosome	cytoplasmic FMR1 interacting protein 2 [Source:MGI Symbol;Acc:MGI:1924134]	Cyfip2	76884
ENSMUSG00000078695	234.234	0.0405807	0.129981	0.085728	0.709395	11	97576652	97579447	2796	+	Cisd3	protein_coding	chromosome	CDGSH iron sulfur domain 3 [Source:MGI Symbol;Acc:MGI:101788]	Cisd3	217149
ENSMUSG00000061207	121.239	0.0404721	0.146987	0.0857703	0.709395	17	35042969	35055921	12953	-	Stk19	protein_coding	chromosome	serine/threonine kinase 19 [Source:MGI Symbol;Acc:MGI:1860085]	Stk19	54402
ENSMUSG00000031939	643.781	0.0398782	0.123274	0.085784	0.709395	9	15217510	15228287	10778	+	Taf1d	protein_coding	chromosome	TATA-box binding protein associated factor, RNA polymerase I, D [Source:MGI Symbol;Acc:MGI:1922566]	Taf1d	75316
ENSMUSG00000117084	60.2363	-0.0376359	0.170157	0.0858587	0.709724	17	28665474	28675431	9958	+	Gm22146	lncRNA	chromosome	predicted gene, 22146 [Source:MGI Symbol;Acc:MGI:5451923]	Gm22146	NA
ENSMUSG00000011254	56.0314	0.0357931	0.187866	0.0859678	0.709931	11	45837670	45846321	8652	-	Thg1l	protein_coding	chromosome	tRNA-histidine guanylyltransferase 1-like (S. cerevisiae) [Source:MGI Symbol;Acc:MGI:1913878]	Thg1l	66628
ENSMUSG00000003665	51.2315	-0.0373253	0.172401	0.0860236	0.709931	17	18063585	18075467	11883	-	Has1	protein_coding	chromosome	hyaluronan synthase 1 [Source:MGI Symbol;Acc:MGI:106590]	Has1	15116
ENSMUSG00000027710	249.056	-0.0407658	0.136024	0.0861015	0.710101	3	36120128	36147002	26875	+	Acad9	protein_coding	chromosome	acyl-Coenzyme A dehydrogenase family, member 9 [Source:MGI Symbol;Acc:MGI:1914272]	Acad9	229211
ENSMUSG00000086429	108.115	0.040456	0.144791	0.0863353	0.711201	6	113044389	113054294	9906	-	Gt(ROSA)26Sor	lncRNA	chromosome	gene trap ROSA 26, Philippe Soriano [Source:MGI Symbol;Acc:MGI:104735]	Gt(ROSA)26Sor	14910
ENSMUSG00000032440	4585.9	-0.0341631	0.0935774	0.0863577	0.711201	9	115913361	116004428	91068	-	Tgfbr2	protein_coding	chromosome	transforming growth factor, beta receptor II [Source:MGI Symbol;Acc:MGI:98729]	Tgfbr2	21813
ENSMUSG00000001016	513.125	-0.0402134	0.12769	0.0863876	0.711201	3	90383433	90395686	12254	+	Ilf2	protein_coding	chromosome	interleukin enhancer binding factor 2 [Source:MGI Symbol;Acc:MGI:1915031]	Ilf2	67781
ENSMUSG00000042195	23.9136	-0.035811	0.185948	0.0864787	0.711374	9	53678822	53725438	46617	+	Slc35f2	protein_coding	chromosome	solute carrier family 35, member F2 [Source:MGI Symbol;Acc:MGI:1919272]	Slc35f2	72022
ENSMUSG00000085714	37.4487	0.0347912	0.196847	0.0866384	0.711609	4	135730877	135738248	7372	+	Gm13008	lncRNA	chromosome	predicted gene 13008 [Source:MGI Symbol;Acc:MGI:3702670]	Gm13008	NA
ENSMUSG00000031521	403.44	0.0399161	0.125434	0.0866637	0.711609	8	53964762	53976456	11695	+	Aga	protein_coding	chromosome	aspartylglucosaminidase [Source:MGI Symbol;Acc:MGI:104873]	Aga	11593
ENSMUSG00000039585	4473.94	0.0398037	0.124537	0.0867121	0.711609	9	59658179	59836149	177971	+	Myo9a	protein_coding	chromosome	myosin IXa [Source:MGI Symbol;Acc:MGI:107735]	Myo9a	270163
ENSMUSG00000053141	1685.78	-0.0403609	0.131012	0.0868125	0.711609	2	161363910	162503067	1139158	-	Ptprt	protein_coding	chromosome	protein tyrosine phosphatase, receptor type, T [Source:MGI Symbol;Acc:MGI:1321152]	Ptprt	19281
ENSMUSG00000045215	550.166	0.0395248	0.122466	0.0868226	0.711609	18	22477303	22663284	185982	+	Asxl3	protein_coding	chromosome	ASXL transcriptional regulator 3 [Source:MGI Symbol;Acc:MGI:2685175]	Asxl3	211961
ENSMUSG00000038521	4910.93	-0.032495	0.0866847	0.0869834	0.712639	6	124507304	124519318	12015	-	C1s1	protein_coding	chromosome	complement component 1, s subcomponent 1 [Source:MGI Symbol;Acc:MGI:1355312]	C1s1	50908
ENSMUSG00000033952	64.3839	0.038134	0.162588	0.0871303	0.713428	1	139382510	139421829	39320	+	Aspm	protein_coding	chromosome	abnormal spindle microtubule assembly [Source:MGI Symbol;Acc:MGI:1334448]	Aspm	12316
ENSMUSG00000032841	120.897	0.0383377	0.160944	0.0871499	0.713428	2	101544630	101713372	168743	-	Prr5l	protein_coding	chromosome	proline rich 5 like [Source:MGI Symbol;Acc:MGI:1919696]	Prr5l	72446
ENSMUSG00000041153	380.088	-0.039442	0.122646	0.0872668	0.714097	4	15997121	16013888	16768	-	Osgin2	protein_coding	chromosome	oxidative stress induced growth inhibitor family member 2 [Source:MGI Symbol;Acc:MGI:2384798]	Osgin2	209212
ENSMUSG00000042734	1334.75	-0.036018	0.102966	0.0873263	0.714296	12	81678023	81714331	36309	+	Ttc9	protein_coding	chromosome	tetratricopeptide repeat domain 9 [Source:MGI Symbol;Acc:MGI:1916730]	Ttc9	69480
ENSMUSG00000025104	1862.52	-0.0369108	0.107594	0.0875216	0.715417	7	81530999	81584221	53223	-	Hdgfl3	protein_coding	chromosome	HDGF like 3 [Source:MGI Symbol;Acc:MGI:1352760]	Hdgfl3	29877
ENSMUSG00000021540	2180.19	0.0343688	0.0954659	0.0875603	0.715417	13	56850823	56890190	39368	+	Smad5	protein_coding	chromosome	SMAD family member 5 [Source:MGI Symbol;Acc:MGI:1328787]	Smad5	17129
ENSMUSG00000030527	1627.81	-0.0362584	0.104521	0.0877362	0.715775	7	80236375	80338625	102251	-	Crtc3	protein_coding	chromosome	CREB regulated transcription coactivator 3 [Source:MGI Symbol;Acc:MGI:1917711]	Crtc3	70461
ENSMUSG00000029196	361.243	0.0396932	0.125862	0.0877451	0.715775	5	36631014	36641629	10616	-	Tada2b	protein_coding	chromosome	transcriptional adaptor 2B [Source:MGI Symbol;Acc:MGI:3035274]	Tada2b	231151
ENSMUSG00000015312	89.4163	0.0389143	0.154639	0.0878461	0.715775	10	80765907	80768038	2132	+	Gadd45b	protein_coding	chromosome	growth arrest and DNA-damage-inducible 45 beta [Source:MGI Symbol;Acc:MGI:107776]	Gadd45b	17873
ENSMUSG00000001473	539.047	0.0381715	0.114967	0.0878894	0.715775	18	67523787	67535819	12033	+	Tubb6	protein_coding	chromosome	tubulin, beta 6 class V [Source:MGI Symbol;Acc:MGI:1915201]	Tubb6	67951
ENSMUSG00000053175	84.4129	0.0385492	0.157342	0.0879024	0.715775	7	19542387	19556695	14309	-	Bcl3	protein_coding	chromosome	B cell leukemia/lymphoma 3 [Source:MGI Symbol;Acc:MGI:88140]	Bcl3	12051
ENSMUSG00000106772	17.756	-0.0341022	0.200365	0.0879259	0.715775	5	66601075	66601766	692	-	Gm43794	TEC	chromosome	predicted gene 43794 [Source:MGI Symbol;Acc:MGI:5663931]	Gm43794	NA
ENSMUSG00000109321	37.1473	-0.0368021	0.171476	0.0879657	0.715775	7	61579885	61632106	52222	-	A330076H08Rik	lncRNA	chromosome	RIKEN cDNA A330076H08 gene [Source:MGI Symbol;Acc:MGI:2443193]	A330076H08Rik	320026
ENSMUSG00000118012	376.076	0.0395738	0.125397	0.0880362	0.715775	18	82712412	82719461	7050	+	Gm46620	lncRNA	chromosome	predicted gene, 46620 [Source:MGI Symbol;Acc:MGI:5826257]	Gm46620	NA
ENSMUSG00000018659	174.93	-0.0401802	0.139149	0.0880499	0.715775	11	96828651	96834812	6162	-	Pnpo	protein_coding	chromosome	pyridoxine 5'-phosphate oxidase [Source:MGI Symbol;Acc:MGI:2144151]	Pnpo	103711
ENSMUSG00000116066	21.8426	0.032968	0.212755	0.0880811	0.715775	15	103044308	103049096	4789	+	Gm49477	lncRNA	chromosome	predicted gene, 49477 [Source:MGI Symbol;Acc:MGI:6155147]	Gm49477	NA
ENSMUSG00000057914	65.6104	-0.0363357	0.175416	0.0881063	0.715775	2	14607899	14992719	384821	+	Cacnb2	protein_coding	chromosome	calcium channel, voltage-dependent, beta 2 subunit [Source:MGI Symbol;Acc:MGI:894644]	Cacnb2	12296
ENSMUSG00000070305	92.1733	-0.0374609	0.165153	0.088202	0.716266	9	44966484	44988734	22251	+	Mpzl3	protein_coding	chromosome	myelin protein zero-like 3 [Source:MGI Symbol;Acc:MGI:2442647]	Mpzl3	319742
ENSMUSG00000097060	1166.47	-0.0343656	0.0960229	0.0882676	0.716403	8	127293709	127317727	24019	+	Gm26759	lncRNA	chromosome	predicted gene, 26759 [Source:MGI Symbol;Acc:MGI:5477253]	Gm26759	NA
ENSMUSG00000024502	337.431	-0.0397481	0.127939	0.0882964	0.716403	18	43664472	43820838	156367	-	Jakmip2	protein_coding	chromosome	janus kinase and microtubule interacting protein 2 [Source:MGI Symbol;Acc:MGI:1923467]	Jakmip2	76217
ENSMUSG00000024121	2191.2	0.0339486	0.0941963	0.0883607	0.716403	17	24382840	24388676	5837	-	Atp6v0c	protein_coding	chromosome	ATPase, H+ transporting, lysosomal V0 subunit C [Source:MGI Symbol;Acc:MGI:88116]	Atp6v0c	11984
ENSMUSG00000004530	1360.43	0.0358811	0.103268	0.0883791	0.716403	5	113980497	114046819	66323	-	Coro1c	protein_coding	chromosome	coronin, actin binding protein 1C [Source:MGI Symbol;Acc:MGI:1345964]	Coro1c	23790
ENSMUSG00000103525	36.2228	-0.0345295	0.193836	0.0883952	0.716403	1	80303894	80305711	1818	-	Gm37262	TEC	chromosome	predicted gene, 37262 [Source:MGI Symbol;Acc:MGI:5610490]	Gm37262	NA
ENSMUSG00000057182	44.2868	-0.0364796	0.172939	0.0884851	0.716514	2	65287462	65397971	110510	-	Scn3a	protein_coding	chromosome	sodium channel, voltage-gated, type III, alpha [Source:MGI Symbol;Acc:MGI:98249]	Scn3a	20269
ENSMUSG00000036887	176.011	0.0399692	0.132261	0.0885154	0.716514	4	136623228	136626114	2887	-	C1qa	protein_coding	chromosome	complement component 1, q subcomponent, alpha polypeptide [Source:MGI Symbol;Acc:MGI:88223]	C1qa	12259
ENSMUSG00000050272	35.0967	-0.0351446	0.18627	0.0885808	0.716514	16	96392040	96971952	579913	-	Dscam	protein_coding	chromosome	DS cell adhesion molecule [Source:MGI Symbol;Acc:MGI:1196281]	Dscam	13508
ENSMUSG00000041263	146.059	-0.0400165	0.139236	0.0885894	0.716514	3	88991288	89000618	9331	-	Rusc1	protein_coding	chromosome	RUN and SH3 domain containing 1 [Source:MGI Symbol;Acc:MGI:1919546]	Rusc1	72296
ENSMUSG00000070394	311.485	0.039352	0.124642	0.0886206	0.716514	11	69729340	69730444	1105	+	Tmem256	protein_coding	chromosome	transmembrane protein 256 [Source:MGI Symbol;Acc:MGI:1916436]	Tmem256	69186
ENSMUSG00000045948	258.865	0.0399863	0.138751	0.0887289	0.716787	7	28439066	28441245	2180	-	Mrps12	protein_coding	chromosome	mitochondrial ribosomal protein S12 [Source:MGI Symbol;Acc:MGI:1346333]	Mrps12	24030
ENSMUSG00000037275	321.487	0.038747	0.119971	0.0887457	0.716787	11	58010828	58059365	48538	-	Gemin5	protein_coding	chromosome	gem nuclear organelle associated protein 5 [Source:MGI Symbol;Acc:MGI:2449311]	Gemin5	216766
ENSMUSG00000030314	497.033	0.0368928	0.108781	0.0887602	0.716787	6	114620058	114837575	217518	+	Atg7	protein_coding	chromosome	autophagy related 7 [Source:MGI Symbol;Acc:MGI:1921494]	Atg7	74244
ENSMUSG00000051844	26.8211	-0.0352113	0.184565	0.0888807	0.717021	6	83418737	83425304	6568	+	B230319C09Rik	lncRNA	chromosome	RIKEN cDNA B230319C09 gene [Source:MGI Symbol;Acc:MGI:2444713]	B230319C09Rik	320775
ENSMUSG00000113175	388.859	-0.0399202	0.135409	0.0890141	0.717203	13	4400396	4441264	40869	-	Gm9973	transcribed_unprocessed_pseudogene	chromosome	predicted gene 9973 [Source:MGI Symbol;Acc:MGI:3642527]	Gm9973	NA
ENSMUSG00000061306	760.497	0.0357576	0.103282	0.0890534	0.717203	11	119994786	120042172	47387	-	Slc38a10	protein_coding	chromosome	solute carrier family 38, member 10 [Source:MGI Symbol;Acc:MGI:1919305]	Slc38a10	72055
ENSMUSG00000051736	50.4822	-0.0367385	0.168637	0.08918	0.717609	10	38994800	39009910	15111	-	Fam229b	protein_coding	chromosome	family with sequence similarity 229, member B [Source:MGI Symbol;Acc:MGI:1913587]	Fam229b	66337
ENSMUSG00000028689	46.9629	-0.0370825	0.16527	0.0893364	0.717695	4	116565706	116608403	42698	+	Ccdc163	protein_coding	chromosome	coiled-coil domain containing 163 [Source:MGI Symbol;Acc:MGI:1915644]	Ccdc163	68394
ENSMUSG00000037568	19.8256	0.0337238	0.19986	0.089377	0.717695	1	190679843	190711493	31651	-	Vash2	protein_coding	chromosome	vasohibin 2 [Source:MGI Symbol;Acc:MGI:2444826]	Vash2	226841
ENSMUSG00000027425	632.131	0.0390893	0.123944	0.0894048	0.717695	2	144210903	144249596	38694	+	Kat14	protein_coding	chromosome	lysine acetyltransferase 14 [Source:MGI Symbol;Acc:MGI:1917264]	Kat14	228714
ENSMUSG00000041390	1340.4	-0.0339952	0.0952445	0.0894168	0.717695	6	15720660	15802168	81509	+	Mdfic	protein_coding	chromosome	MyoD family inhibitor domain containing [Source:MGI Symbol;Acc:MGI:104611]	Mdfic	16543
ENSMUSG00000097303	16.7972	-0.0326859	0.211434	0.0894648	0.717695	14	58236780	58241154	4375	+	3110083C13Rik	lncRNA	chromosome	RIKEN cDNA 3110083C13 gene [Source:MGI Symbol;Acc:MGI:1920458]	3110083C13Rik	73208
ENSMUSG00000028629	93.3656	0.0388535	0.150701	0.0894676	0.717695	4	120778393	120782214	3822	-	Exo5	protein_coding	chromosome	exonuclease 5 [Source:MGI Symbol;Acc:MGI:1920422]	Exo5	73172
[truncated: 14,536 more rows]
