# Supplementary material for: CLUH maintains functional mitochondria and translation in motoneuronal axons and prevents peripheral neuropathy
Source: Sci Adv. 2024 May 29;10(22):eadn2050. doi: 10.1126/sciadv.adn2050 (PMC11135423; doi:10.1126/sciadv.adn2050)
Supplement: Supplementary file 3 — Tables S1 to S3 [file sciadv.adn2050_tables_s1_to_s3.zip › adn2050_Table S2.xlsx]

## Sheet: Description
Title	Protein groups quantitative matrix output from DIA-NN 1.8 for Soma and Axon fraction.
Instrument	nanoLC 1200 coupled via Exploris 480 using FAIMS
Filter	1%FDR (pr)
Sheets	Soma and Axon protein groups.
Software	DIA-NN 1.8
Fasta File	Mus Musculus Uniprot Reference Proteome Reviewed Only Uniprot (included in PRIDE)
Digestion Method	SP3 Digestion
Description	Axon and Soma Fractions were derived from Boyden Chambers and analyzed using the SP3 method. Measured using FAIMS at CV -50.
Soma
Column Name	Description
Protein.Group	Uniprot Protein Annotations
Protein.Ids
Protein.Names
Genes
First.Protein.Description
824_Soma_WT1+WT2	Log2 transformed intensity values. The first number indicates the batch which was used to calculate the batch-specific ratio (see below).
824_Soma_KO3+KO4
906_Soma_WT1+WT2
906_Soma_KO3+KO5
906_Soma_WT7+WT8
928_Soma_KO1A+KO3A
928_Soma_WT5A+WT6A
928_Soma_WT1B+WT2B
928_Soma_KO3B+KO4B
928_Soma_WT5B+WT9B
930_Soma_KO1A+KO3A
930_Soma_WT4A+WT5A
930_Soma_KO2A+KO5B
930_Soma_WT6B+WT7B
211_Soma_KO4+KO5
211_Soma_WT2+WT6
211_Soma_WT1+WT7
0211_Soma_KO3
0928_Soma_KO2A
0906_Soma_WT4
0906_Soma_KO6
0824_Soma_WT5
0824_Soma_WT6
0824_Soma_KO7
CountsInsSoma	Number of quantification values for each protein
Gene ontology (biological process)	Gene Ontology Annotations from Uniprot
Gene ontology (cellular component)
Gene ontology (molecular function)
MitoCarta3.0_List	MitoCarta 3.0 Annotations
MitoCarta3.0_Evidence
MitoCarta3.0_SubMitoLocalization
MitoCarta3.0_MitoPathways
Protein.Names
Genes
First.Protein.Description
0824_KO_vs_WT	Pairwise ratios within a batch.
0906_KO_vs_WT
0928_A_KO_vs_WT
0928_B_KO_vs_WT
0930_A_KO_vs_WT
0930_B_KO_vs_WT
0211_KO_vs_WT
Pairwise-Counts	Number of batch-specific pairwise batches
-Log T-test p-value	A p-value transformed by -log10
log2FC _KO_WT	log2 Fold Ratio between knock-out and wild type.
Axon
Column Name	Description
Protein.Ids	Uniprot Protein Annotations
Protein.Names
Genes
First.Protein.Description
CountsInsSoma
Protein.Group
0824_Axon_WT1+WT2	Log2 transformed Intensity values. The first number indicates the batch which was used to calculate the batch-specific ratio (see below).
0824_Axon_KO3+KO4
0906_Axon_WT1+WT2
0906_Axon_KO3+KO5
0906_Axon_WT7+WT8
0928_Axon_KO1A+KO3A
0928_Axon_WT5A+WT6A
0928_Axon_WT1B+WT2B
0928_Axon_KO3B+KO4B
0928_Axon_WT5B+WT9B
0930_Axon_KO1A+KO3A
0930_Axon_WT4A+WT5A
0930_Axon_KO2A+KO5B
0930_Axon_WT6B+WT7B
0211_Axon_KO4+KO5
0211_Axon_WT2+WT6
0211_Axon_WT1+WT7
Exclusiely in WT	Counts of quantitative values in KO and WT. Exclusively quantified proteins in a certain condition are marked by a '+' sign.
Counts in WT
Exclusive in KO
Counts in KO
Gene ontology (biological process)	Gene Ontology from Uniprot
Gene ontology (cellular component)
Gene ontology (molecular function)
MitoCarta3.0_List	MitoCarta 3.0 Annotations
MitoCarta3.0_Evidence
MitoCarta3.0_SubMitoLocalization
MitoCarta3.0_MitoPathways
QuantCountsInsSoma	Number of values in the soma dataset
Protein.Ids	Pairwise batch-specific comparisons
0824_KO_WT
0906_KO_WT
0928_A_KO_WT
0928_B_KO_WT
0930_A_KO_WT
0930_B_KO_WT
0211_KO_WT
Pairwise-Counts	Number of batch-specific pairwise batches
-Log T-test p-value
log2FC KO vs WT

## Sheet: baseFile_Soma
Protein.Group	Protein.Ids	Protein.Names	Genes	First.Protein.Description		824_Soma_WT1+WT2	824_Soma_KO3+KO4	906_Soma_WT1+WT2	906_Soma_KO3+KO5	906_Soma_WT7+WT8	928_Soma_KO1A+KO3A	928_Soma_WT5A+WT6A	928_Soma_WT1B+WT2B	928_Soma_KO3B+KO4B	928_Soma_WT5B+WT9B	930_Soma_KO1A+KO3A	930_Soma_WT4A+WT5A	930_Soma_KO2A+KO5B	930_Soma_WT6B+WT7B	211_Soma_KO4+KO5	211_Soma_WT2+WT6	211_Soma_WT1+WT7	0211_Soma_KO3	0928_Soma_KO2A	0906_Soma_WT4	0906_Soma_KO6	0824_Soma_WT5	0824_Soma_WT6	0824_Soma_KO7	CountsInsSoma	Gene ontology (biological process)	Gene ontology (cellular component)	Gene ontology (molecular function)	MitoCarta3.0_List	MitoCarta3.0_Evidence	MitoCarta3.0_SubMitoLocalization	MitoCarta3.0_MitoPathways	Protein.Names	Genes	First.Protein.Description	0824_KO_vs_WT	0906_KO_vs_WT	0928_A_KO_vs_WT	0928_B_KO_vs_WT	0930_A_KO_vs_WT	0930_B_KO_vs_WT	0211_KO_vs_WT	Pairwise-Counts
A0JP43	A0JP43	EFCB5_MOUSE	Efcab5	EF-hand calcium-binding domain-containing protein 5			15.8783			17.6823			17.5414							18.7019		18.2277								5	-	-	calcium ion binding [GO:0005509]	-	-	-	-	EFCB5_MOUSE	Efcab5	EF-hand calcium-binding domain-containing protein 5	NaN	NaN	NaN	NaN	NaN	NaN	0.4742	1
A1A5B6	A1A5B6	TBC25_MOUSE	Tbc1d25	TBC1 domain family member 25									16.1898	15.0838		17.3031	16.811	17.4238				15.7973	65834.8							7	activation of GTPase activity [GO:0090630];autophagy [GO:0006914];intracellular protein transport [GO:0006886];regulation of autophagosome maturation [GO:1901096]	autophagosome [GO:0005776];cytoplasmic vesicle [GO:0031410]	GTPase activator activity [GO:0005096]	-	-	-	-	TBC25_MOUSE	Tbc1d25	TBC1 domain family member 25	NaN	NaN	NaN	-1.106	0.4921	NaN	NaN	2
A1L317	A1L317	K1C24_MOUSE	Krt24	Keratin, type I cytoskeletal 24																										0	-	intermediate filament [GO:0005882]	structural molecule activity [GO:0005198]	-	-	-	-	K1C24_MOUSE	Krt24	Keratin, type I cytoskeletal 24	NaN	NaN	NaN	NaN	NaN	NaN	NaN	0
A1L317;B1AQ75;P02535;P05784;P08730;P19001;Q497I4;Q61414;Q61765;Q61781;Q61897;Q62168;Q6IFX2;Q9QWL7;Q9Z2K1	Q9Z2K1;P19001;Q61897;Q62168;P08730;P05784;Q61765;Q61414;Q9QWL7;Q6IFX2;Q6IFX3;P02535;Q497I4;A6BLY7;A1L317;Q61781;B1AQ75	K1C10_MOUSE;K1C13_MOUSE;K1C14_MOUSE;K1C15_MOUSE;K1C16_MOUSE;K1C17_MOUSE;K1C18_MOUSE;K1C19_MOUSE;K1C24_MOUSE;K1C42_MOUSE;K1H1_MOUSE;K1H2_MOUSE;KRT35_MOUSE;KRT36_MOUSE;KT33B_MOUSE	Krt10;Krt13;Krt14;Krt15;Krt16;Krt17;Krt18;Krt19;Krt24;Krt31;Krt32;Krt33b;Krt35;Krt36;Krt42	Keratin, type I cytoskeletal 24			22.9	25	23	22.6779						22.6164						19.8328					29200000	14900000	14600000	6	aging [GO:0007568];cell differentiation involved in embryonic placenta development [GO:0060706];cellular response to calcium ion [GO:0071277];cellular response to retinoic acid [GO:0071300];cholangiocyte apoptotic process [GO:1902488];cytoskeleton organization [GO:0007010];epidermis development [GO:0008544];epithelial cell differentiation [GO:0030855];establishment of skin barrier [GO:0061436];ex…	apicolateral plasma membrane [GO:0016327];basal part of cell [GO:0045178];cell periphery [GO:0071944];cell surface [GO:0009986];centriolar satellite [GO:0034451];costamere [GO:0043034];cytoplasm [GO:0005737];cytoskeleton [GO:0005856];cytosol [GO:0005829];dystrophin-associated glycoprotein complex [GO:0016010];external side of plasma membrane [GO:0009897];extracellular exosome [GO:0070062];extrace…	cytoskeletal protein binding [GO:0008092];keratin filament binding [GO:1990254];protein heterodimerization activity [GO:0046982];protein-containing complex binding [GO:0044877];scaffold protein binding [GO:0097110];structural constituent of cytoskeleton [GO:0005200];structural constituent of muscle [GO:0008307];structural constituent of skin epidermis [GO:0030280];structural molecule activity [GO…	-	-	-	-	K1C10_MOUSE;K1C13_MOUSE;K1C14_MOUSE;K1C15_MOUSE;K1C16_MOUSE;K1C17_MOUSE;K1C18_MOUSE;K1C19_MOUSE;K1C24_MOUSE;K1C42_MOUSE;K1H1_MOUSE;K1H2_MOUSE;KRT35_MOUSE;KRT36_MOUSE;KT33B_MOUSE	Krt10;Krt13;Krt14;Krt15;Krt16;Krt17;Krt18;Krt19;Krt24;Krt31;Krt32;Krt33b;Krt35;Krt36;Krt42	Keratin, type I cytoskeletal 24	NaN	-0.8653	NaN	NaN	NaN	NaN	NaN	1
A1Y9I9	A1Y9I9	TOMT_MOUSE	Tomt	Transmembrane O-methyltransferase homolog							17.5664									17.2244				40012.5						2	auditory receptor cell development [GO:0060117];catecholamine catabolic process [GO:0042424];developmental process [GO:0032502];dopamine metabolic process [GO:0042417];methylation [GO:0032259];neurotransmitter catabolic process [GO:0042135];positive regulation of protein import [GO:1904591];sensory perception of sound [GO:0007605]	apical part of cell [GO:0045177];cytoplasm [GO:0005737];endoplasmic reticulum [GO:0005783]	catechol O-methyltransferase activity [GO:0016206];L-dopa O-methyltransferase activity [GO:0102084];O-methyltransferase activity [GO:0008171];orcinol O-methyltransferase activity [GO:0102938]	-	-	-	-	TOMT_MOUSE	Tomt	Transmembrane O-methyltransferase homolog	NaN	NaN	NaN	NaN	NaN	NaN	NaN	0
A2A432	A2A432	CUL4B_MOUSE	Cul4b	Cullin-4B		20.5	20.6	20.43	20.47	20.38	20.5	20.5	20.5	20.4	20.5	20.5	20.5	20.7	20.5	20.4	20.3	20.3752	1370000	1510000	1510000	1410000	967033	1080000	1370000	18	cell cycle [GO:0007049];cellular response to DNA damage stimulus [GO:0006974];histone H2A monoubiquitination [GO:0035518];neuron projection development [GO:0031175];positive regulation of G1/S transition of mitotic cell cycle [GO:1900087];positive regulation of protein catabolic process [GO:0045732];proteasomal protein catabolic process [GO:0010498];protein ubiquitination [GO:0016567];ribosome bi…	Cul4B-RING E3 ubiquitin ligase complex [GO:0031465];Cul4-RING E3 ubiquitin ligase complex [GO:0080008];cullin-RING ubiquitin ligase complex [GO:0031461];cytosol [GO:0005829];nucleoplasm [GO:0005654];nucleus [GO:0005634];SCF ubiquitin ligase complex [GO:0019005]	ubiquitin protein ligase binding [GO:0031625];ubiquitin-protein transferase activity [GO:0004842]	-	-	-	-	CUL4B_MOUSE	Cul4b	Cullin-4B	0.1132	0.06635	-0.0493	-0.06585	-0.0193	0.1864	0.08935	7
A2A432;Q3TCH7	Q3TCH7;A2A432	CUL4A_MOUSE;CUL4B_MOUSE	Cul4a;Cul4b	Cullin-4B		19.7976	19.44	19.63	19.54	19.19	19.5327	19.5335	19.3091	19.3199	19.1762	19.1933	19.3516	19.5301	19.3143	19.3146	19.4515	19.2712	533810	766686	794668	604482	978231	799680	564161	18	cell cycle [GO:0007049];cellular response to DNA damage stimulus [GO:0006974];DNA repair [GO:0006281];hemopoiesis [GO:0030097];histone H2A monoubiquitination [GO:0035518];in utero embryonic development [GO:0001701];negative regulation of granulocyte differentiation [GO:0030853];neuron projection development [GO:0031175];positive regulation of cell population proliferation [GO:0008284];positive re…	Cul4A-RING E3 ubiquitin ligase complex [GO:0031464];Cul4B-RING E3 ubiquitin ligase complex [GO:0031465];Cul4-RING E3 ubiquitin ligase complex [GO:0080008];cullin-RING ubiquitin ligase complex [GO:0031461];cytosol [GO:0005829];nucleoplasm [GO:0005654];nucleus [GO:0005634];SCF ubiquitin ligase complex [GO:0019005]	ubiquitin protein ligase binding [GO:0031625];ubiquitin-protein transferase activity [GO:0004842]	-	-	-	-	CUL4A_MOUSE;CUL4B_MOUSE	Cul4a;Cul4b	Cullin-4B	-0.3595	0.13475	-0.0008	0.07725	-0.1583	0.2158	-0.04675	7
A2A4P0	A2A4P0	DHX8_MOUSE	Dhx8	ATP-dependent RNA helicase DHX8		17.7444	18.11	17.37	17.91	17.34	17.3254	17.6817	17.0136	17.2819	17.6591	17.5199	17.4781	17.7682	17.1326	16.7052	16.7592	16.3288	127722	178060	235419	196475		168747	172349	18	mRNA splicing, via spliceosome [GO:0000398];spliceosomal complex disassembly [GO:0000390]	catalytic step 2 spliceosome [GO:0071013];cytosol [GO:0005829];nuclear body [GO:0016604];nucleoplasm [GO:0005654];nucleus [GO:0005634];U2-type catalytic step 2 spliceosome [GO:0071007]	ATP binding [GO:0005524];ATP hydrolysis activity [GO:0140603];identical protein binding [GO:0042802];RNA binding [GO:0003723];RNA helicase activity [GO:0003724]	-	-	-	-	DHX8_MOUSE	Dhx8	ATP-dependent RNA helicase DHX8	0.3633	0.5558	-0.3563	-0.05445	0.0418	0.6356	0.1612	7
A2A4P0;O35286	O35286;A2A4P0	DHX15_MOUSE;DHX8_MOUSE	Dhx15;Dhx8	ATP-dependent RNA helicase DHX8					19.6		19.5653		19.8277	19.3335	19.4661	19.0279	19.1504	19.0525		19.4951	19.3807	19.5341	932402	732037	857980	473354			455412	12	mRNA processing [GO:0006397];mRNA splicing, via spliceosome [GO:0000398];response to alkaloid [GO:0043279];response to toxic substance [GO:0009636];RNA splicing [GO:0008380];spliceosomal complex disassembly [GO:0000390]	catalytic step 2 spliceosome [GO:0071013];cytosol [GO:0005829];nuclear body [GO:0016604];nuclear speck [GO:0016607];nucleolus [GO:0005730];nucleoplasm [GO:0005654];nucleus [GO:0005634];spliceosomal complex [GO:0005681];U12-type spliceosomal complex [GO:0005689];U2-type catalytic step 2 spliceosome [GO:0071007];U2-type post-mRNA release spliceosomal complex [GO:0071008]	ATP binding [GO:0005524];ATP hydrolysis activity [GO:0140603];double-stranded RNA binding [GO:0003725];identical protein binding [GO:0042802];RNA binding [GO:0003723];RNA helicase activity [GO:0003724]	-	-	-	-	DHX15_MOUSE;DHX8_MOUSE	Dhx15;Dhx8	ATP-dependent RNA helicase DHX8	NaN	NaN	NaN	-0.3134	-0.1225	NaN	0.0377	3
A2A5R2	A2A5R2	BIG2_MOUSE	Arfgef2	Brefeldin A-inhibited guanine nucleotide-exchange protein 2		19.1169	19.23	19.02	19.15	18.94	19.4902	19.5784	19.4171	19.5006	19.3283	19.1812	19.114	19.2152	19.0605	19.3046	19.1447	19.2947	678315	641644	637622	667205		497800	569417	18	endomembrane system organization [GO:0010256];endosome organization [GO:0007032];exocytosis [GO:0006887];Golgi to plasma membrane transport [GO:0006893];intracellular signal transduction [GO:0035556];positive regulation of tumor necrosis factor production [GO:0032760];protein transport [GO:0015031];receptor recycling [GO:0001881];regulation of ARF protein signal transduction [GO:0032012]	asymmetric synapse [GO:0032279];axonemal microtubule [GO:0005879];cytoplasm [GO:0005737];cytoplasmic vesicle [GO:0031410];cytosol [GO:0005829];dendritic spine [GO:0043197];Golgi apparatus [GO:0005794];Golgi membrane [GO:0000139];intracellular membrane-bounded organelle [GO:0043231];membrane [GO:0016020];microtubule organizing center [GO:0005815];perinuclear region of cytoplasm [GO:0048471];recycl…	GABA receptor binding [GO:0050811];guanyl-nucleotide exchange factor activity [GO:0005085];myosin binding [GO:0017022];protein kinase A regulatory subunit binding [GO:0034237]	-	-	-	-	BIG2_MOUSE	Arfgef2	Brefeldin A-inhibited guanine nucleotide-exchange protein 2	0.1144	0.1698	-0.0882	0.1279	0.0672	0.1547	0.0849	7
A2A5R2;G3X9K3	A2A5R2;G3X9K3	BIG1_MOUSE;BIG2_MOUSE	Arfgef1;Arfgef2	Brefeldin A-inhibited guanine nucleotide-exchange protein 2		18.2601	18.5	18.31	18.34	18.47	18.5653	18.4301	18.2475	18.4594	18.5779	18.263	18.3711	18.3613	18.2645	18.5857	17.8852	18.448	375650	405071	337136	301337	261607	292749	353616	18	endomembrane system organization [GO:0010256];endosome organization [GO:0007032];exocytosis [GO:0006887];Golgi organization [GO:0007030];Golgi to plasma membrane transport [GO:0006893];intracellular signal transduction [GO:0035556];negative regulation of actin filament polymerization [GO:0030837];negative regulation of GTPase activity [GO:0034260];neuron projection development [GO:0031175];positi…	asymmetric synapse [GO:0032279];axonemal microtubule [GO:0005879];cytoplasm [GO:0005737];cytoplasmic vesicle [GO:0031410];cytosol [GO:0005829];dendritic spine [GO:0043197];Golgi apparatus [GO:0005794];Golgi membrane [GO:0000139];intracellular membrane-bounded organelle [GO:0043231];membrane [GO:0016020];microtubule organizing center [GO:0005815];nuclear matrix [GO:0016363];nucleolus [GO:0005730];…	GABA receptor binding [GO:0050811];guanyl-nucleotide exchange factor activity [GO:0005085];myosin binding [GO:0017022];protein kinase A regulatory subunit binding [GO:0034237]	-	-	-	-	BIG1_MOUSE;BIG2_MOUSE	Arfgef1;Arfgef2	Brefeldin A-inhibited guanine nucleotide-exchange protein 2	0.2408	-0.05295	0.1352	0.0467	-0.1081	0.0968	0.4191	7
A2A690	A2A690	TANC2_MOUSE	Tanc2	Protein TANC2		19.3182	19.21	19.07	18.82	19.15	19.0649	19.0051	18.9516	18.6726	18.8479	18.7762	18.3907	18.394	18.2722	18.6657	18.6451	18.6569	362025	576977	483992	368965		609022	699524	18	dense core granule cytoskeletal transport [GO:0099519];in utero embryonic development [GO:0001701];regulation of dendritic spine development [GO:0060998];regulation of dendritic spine morphogenesis [GO:0061001]	axon [GO:0030424];dendritic spine [GO:0043197];glutamatergic synapse [GO:0098978];postsynaptic density, intracellular component [GO:0099092]	-	-	-	-	-	TANC2_MOUSE	Tanc2	Protein TANC2	-0.1066	-0.291	0.0598	-0.22715	0.3855	0.1218	0.0147	7
A2A699	A2A699	F1712_MOUSE	Fam171a2	Protein FAM171A2		19.8169	19.04	19.18	19.44	19.68	19.6486	19.6292	19.4526	19.3688	19.5406	18.0973	18.7438	18.5999	18.328	18.9688	18.9399	19.1178	422884	794999	742693	664800	1080000	1170000	1080000	18	-	integral component of membrane [GO:0016021]	-	-	-	-	-	F1712_MOUSE	Fam171a2	Protein FAM171A2	-0.78	0.0129	0.0194	-0.1278	-0.6465	0.2719	-0.06005	7
A2A6A1	A2A6A1	GPTC8_MOUSE	Gpatch8	G patch domain-containing protein 8				18.16	18.47	19.44	18.4678	17.7802	18.745	18.7418	18.3234	17.3496	18.2442	16.9345	18.2292	18.5212	18.4337	18.2453	324999	353663	361240	213736			198843	16	-	nucleus [GO:0005634]	metal ion binding [GO:0046872];nucleic acid binding [GO:0003676]	-	-	-	-	GPTC8_MOUSE	Gpatch8	G patch domain-containing protein 8	NaN	-0.32675	0.6876	0.2076	-0.8946	-1.2947	0.1817	6
A2A6H3	A2A6H3	FBX47_MOUSE	Fbxo47	F-box only protein 47									18.6821														266415			1	-	-	-	-	-	-	-	FBX47_MOUSE	Fbxo47	F-box only protein 47	NaN	NaN	NaN	NaN	NaN	NaN	NaN	0
A2A6Q5	A2A6Q5	CDC27_MOUSE	Cdc27	Cell division cycle protein 27 homolog							17.6697	17.8471	17.3815	17.0127		19.0344	18.8005	18.0503	17.2268	18.0381	18.0104	17.575	206602	224997						12	anaphase-promoting complex-dependent catabolic process [GO:0031145];cell division [GO:0051301];metaphase/anaphase transition of mitotic cell cycle [GO:0007091];positive regulation of mitotic metaphase/anaphase transition [GO:0045842];protein K11-linked ubiquitination [GO:0070979];protein ubiquitination [GO:0016567]	anaphase-promoting complex [GO:0005680];centrosome [GO:0005813];cytoplasm [GO:0005737];mitotic spindle [GO:0072686];nucleoplasm [GO:0005654];nucleus [GO:0005634];spindle [GO:0005819]	protein phosphatase binding [GO:0019903]	-	-	-	-	CDC27_MOUSE	Cdc27	Cell division cycle protein 27 homolog	NaN	NaN	-0.1774	-0.3688	0.2339	0.8235	0.2454	5
A2A6T1	A2A6T1	CDR2L_MOUSE	Cdr2l	Cerebellar degeneration-related protein 2-like		18.4445	18.4883	18.1107	18.0358	17.7603	18.2848	18.5934	18.3817	18.6361	18.4877	18.2492	18.0983	18.3542	17.9387	17.0783	17.4857	18.035	289151	292683	301909	215088		367906	276766	18	-	-	identical protein binding [GO:0042802]	-	-	-	-	CDR2L_MOUSE	Cdr2l	Cerebellar degeneration-related protein 2-like	0.0438	0.1003	-0.3086	0.2014	0.1509	0.4155	-0.68205	7
A2A791	A2A791	ZMYM4_MOUSE	Zmym4	Zinc finger MYM-type protein 4		17.5138	17.2525	17.5428	17.8094	17.1128	17.1231	17.2809	17.7796	17.3978	17.5955	18.0696	17.9269	18.1554	17.1536	17.636	17.6311	17.469	263201	171632	276794					18	cytoskeleton organization [GO:0007010];regulation of cell morphogenesis [GO:0022604]	-	zinc ion binding [GO:0008270]	-	-	-	-	ZMYM4_MOUSE	Zmym4	Zinc finger MYM-type protein 4	-0.2613	0.4816	-0.1578	-0.28975	0.1427	1.0018	0.08595	7
A2A863	A2A863	ITB4_MOUSE	Itgb4	Integrin beta-4												17.9414	17.3979	17.3191	17.3191	18.3338	18.0572	18.2074	505726							8	autophagy [GO:0006914];cell adhesion [GO:0007155];cell adhesion mediated by integrin [GO:0033627];cell migration [GO:0016477];cell motility [GO:0048870];cell-matrix adhesion [GO:0007160];filopodium assembly [GO:0046847];hemidesmosome assembly [GO:0031581];integrin-mediated signaling pathway [GO:0007229];mesodermal cell differentiation [GO:0048333];myelination in peripheral nervous system [GO:0022…	basal plasma membrane [GO:0009925];basement membrane [GO:0005604];cell cortex [GO:0005938];cell junction [GO:0030054];cell leading edge [GO:0031252];cell surface [GO:0009986];cytoplasm [GO:0005737];focal adhesion [GO:0005925];hemidesmosome [GO:0030056];integrin complex [GO:0008305];membrane [GO:0016020];nuclear membrane [GO:0031965];nucleolus [GO:0005730];plasma membrane [GO:0005886];receptor com…	G protein-coupled receptor binding [GO:0001664];insulin-like growth factor I binding [GO:0031994];integrin binding [GO:0005178];neuregulin binding [GO:0038132]	-	-	-	-	ITB4_MOUSE	Itgb4	Integrin beta-4	NaN	NaN	NaN	NaN	0.5435	0	0.2015	3
A2A891	A2A891	CMTA1_MOUSE	Camta1	Calmodulin-binding transcription activator 1									16.4389		14.8574	16.215	16.2709	16.3274		16.4255	15.9175		29818.1					68710.1		8	neuromuscular process controlling balance [GO:0050885];positive regulation of calcineurin-NFAT signaling cascade [GO:0070886];positive regulation of protein dephosphorylation [GO:0035307];positive regulation of transcription by RNA polymerase II [GO:0045944];regulation of transcription by RNA polymerase II [GO:0006357]	cytosol [GO:0005829];nucleolus [GO:0005730];nucleus [GO:0005634]	double-stranded DNA binding [GO:0003690];sequence-specific DNA binding [GO:0043565];transcription coregulator activity [GO:0003712]	-	-	-	-	CMTA1_MOUSE	Camta1	Calmodulin-binding transcription activator 1	NaN	NaN	NaN	NaN	-0.0559	NaN	0.508	2
A2A8L1	A2A8L1	CHD5_MOUSE	Chd5	Chromodomain-helicase-DNA-binding protein 5		18.8965	18.0312	19.2162	18.3379	18.9438	18.7596	19.314	19.17	18.8115	19.3905	18.4942	18.2191	18.7861	18.1028	18.7944	18.7584	18.7581	429418	528329	736268	452699	364920	761920	608507	18	cerebral cortex neuron differentiation [GO:0021895];histone H3-K27 trimethylation [GO:0098532];histone H4 acetylation [GO:0043967];negative regulation of cell population proliferation [GO:0008285];negative regulation of transcription by RNA polymerase II [GO:0000122];positive regulation of signal transduction by p53 class mediator [GO:1901798];regulation of cell differentiation [GO:0045595];regul…	cytosol [GO:0005829];heterochromatin [GO:0000792];nuclear speck [GO:0016607];nucleoplasm [GO:0005654];nucleus [GO:0005634];NuRD complex [GO:0016581]	ATP binding [GO:0005524];ATP hydrolysis activity [GO:0140603];chromatin binding [GO:0003682];DNA binding [GO:0003677];DNA helicase activity [GO:0003678];H3K27me3 modified histone binding [GO:0061628];histone binding [GO:0042393];histone deacetylase binding [GO:0042826];metal ion binding [GO:0046872];nucleosome-dependent ATPase activity [GO:0070615]	-	-	-	-	CHD5_MOUSE	Chd5	Chromodomain-helicase-DNA-binding protein 5	-0.8653	-0.7421	-0.5544	-0.46875	0.2751	0.6833	0.03615	7
A2A8L1;Q6PDQ2	A2A8L1;Q6PDQ2	CHD4_MOUSE;CHD5_MOUSE	Chd4;Chd5	Chromodomain-helicase-DNA-binding protein 5		20.1	20.3	20.2	20.2	20	20	20.1	20.1457	19.8	20.3	20.3	20.2	20.5	20.1457	19.8304	19.7	20.0821	1130000	1200000	1190000	1260000	511168	1310000	1120000	18	cerebral cortex neuron differentiation [GO:0021895];chromatin organization [GO:0006325];histone H3-K27 trimethylation [GO:0098532];histone H4 acetylation [GO:0043967];negative regulation of cell population proliferation [GO:0008285];negative regulation of transcription by RNA polymerase II [GO:0000122];positive regulation of signal transduction by p53 class mediator [GO:1901798];regulation of cel…	centrosome [GO:0005813];cytoplasm [GO:0005737];cytosol [GO:0005829];heterochromatin [GO:0000792];nuclear speck [GO:0016607];nucleoplasm [GO:0005654];nucleus [GO:0005634];NuRD complex [GO:0016581];protein-containing complex [GO:0032991];protein-DNA complex [GO:0032993];RNA polymerase II transcription regulator complex [GO:0090575]	ATP binding [GO:0005524];ATP hydrolysis activity [GO:0140603];chromatin binding [GO:0003682];DNA binding [GO:0003677];DNA helicase activity [GO:0003678];H3K27me3 modified histone binding [GO:0061628];histone binding [GO:0042393];histone deacetylase binding [GO:0042826];metal ion binding [GO:0046872];nucleosome-dependent ATPase activity [GO:0070615];RNA polymerase II-specific DNA-binding transcrip…	-	-	-	-	CHD4_MOUSE;CHD5_MOUSE	Chd4;Chd5	Chromodomain-helicase-DNA-binding protein 5	0.239	0.0815	-0.1731	-0.39995	0.0931	0.3219	-0.0648	7
A2A8L5	A2A8L5	PTPRF_MOUSE	Ptprf	Receptor-type tyrosine-protein phosphatase F		17.0914	17.3138	16.8069	16.4928		16.847	15.4038		16.7511	17.0725	19.0735	18.387	18.9902	18.6147	19.1418	19.0502	19.2067	355533	283260	58678.9	83296.1			51108.4	16	cell migration [GO:0016477];homophilic cell adhesion via plasma membrane adhesion molecules [GO:0007156];negative regulation of cell population proliferation [GO:0008285];negative regulation of cell projection organization [GO:0031345];negative regulation of cytokine-mediated signaling pathway [GO:0001960];negative regulation of epidermal growth factor receptor signaling pathway [GO:0042059];nega…	endosome [GO:0005768];excitatory synapse [GO:0060076];growth cone [GO:0030426];integral component of postsynaptic density membrane [GO:0099061];intracellular membrane-bounded organelle [GO:0043231];membrane [GO:0016020];neuron projection [GO:0043005];neuronal cell body [GO:0043025];plasma membrane [GO:0005886]	cell adhesion molecule binding [GO:0050839];chondroitin sulfate proteoglycan binding [GO:0035373];heparin binding [GO:0008201];insulin receptor binding [GO:0005158];phosphate ion binding [GO:0042301];phosphoprotein phosphatase activity [GO:0004721];protein tyrosine phosphatase activity [GO:0004725];protein-containing complex binding [GO:0044877];receptor tyrosine kinase binding [GO:0030971];trans…	-	-	-	-	PTPRF_MOUSE	Ptprf	Receptor-type tyrosine-protein phosphatase F	0.2224	-0.3141	1.4432	-0.3214	0.6865	0.3755	0.01335	7
A2A8L5;B0V2N1;Q64487	Q64487;B0V2N1;A2A8L5	PTPRD_MOUSE;PTPRF_MOUSE;PTPRS_MOUSE	Ptprd;Ptprf;Ptprs	Receptor-type tyrosine-protein phosphatase F									16.3636			16.0946	15.9513	16.4014	15.7256	16.9003	17.0933	17.0487	85134.9		216366					9	cell migration [GO:0016477];cerebellum development [GO:0021549];cerebral cortex development [GO:0021987];corpus callosum development [GO:0022038];establishment of endothelial intestinal barrier [GO:0090557];heterophilic cell-cell adhesion via plasma membrane cell adhesion molecules [GO:0007157];hippocampus development [GO:0021766];homophilic cell adhesion via plasma membrane adhesion molecules [G…	axon [GO:0030424];cytosol [GO:0005829];endosome [GO:0005768];excitatory synapse [GO:0060076];glutamatergic synapse [GO:0098978];growth cone [GO:0030426];hippocampal mossy fiber to CA3 synapse [GO:0098686];integral component of postsynaptic density membrane [GO:0099061];integral component of presynaptic membrane [GO:0099056];integral component of synaptic vesicle membrane [GO:0030285];intracellula…	cell adhesion molecule binding [GO:0050839];chondroitin sulfate binding [GO:0035374];chondroitin sulfate proteoglycan binding [GO:0035373];heparan sulfate proteoglycan binding [GO:0043395];heparin binding [GO:0008201];insulin receptor binding [GO:0005158];phosphate ion binding [GO:0042301];phosphoprotein phosphatase activity [GO:0004721];protein tyrosine phosphatase activity [GO:0004725];protein-…	-	-	-	-	PTPRD_MOUSE;PTPRF_MOUSE;PTPRS_MOUSE	Ptprd;Ptprf;Ptprs	Receptor-type tyrosine-protein phosphatase F	NaN	NaN	NaN	NaN	0.1433	0.6758	-0.1707	3
A2A8L5;Q64487	Q64487;A2A8L5	PTPRD_MOUSE;PTPRF_MOUSE	Ptprd;Ptprf	Receptor-type tyrosine-protein phosphatase F		16.4926	16.3157	16.338	16.5035		16.4573	16.1799	16.5489	15.9282	16.63	17.5714	17.6357	17.9861	17.6119	18.4028	18.1997	18.3821	261359	58275.2	80847.2	93426.4			43181.5	17	cell migration [GO:0016477];heterophilic cell-cell adhesion via plasma membrane cell adhesion molecules [GO:0007157];homophilic cell adhesion via plasma membrane adhesion molecules [GO:0007156];modulation of chemical synaptic transmission [GO:0050804];negative regulation of cell population proliferation [GO:0008285];negative regulation of cell projection organization [GO:0031345];negative regulat…	endosome [GO:0005768];excitatory synapse [GO:0060076];glutamatergic synapse [GO:0098978];growth cone [GO:0030426];hippocampal mossy fiber to CA3 synapse [GO:0098686];integral component of postsynaptic density membrane [GO:0099061];integral component of presynaptic membrane [GO:0099056];intracellular membrane-bounded organelle [GO:0043231];membrane [GO:0016020];neuron projection [GO:0043005];neuro…	cell adhesion molecule binding [GO:0050839];chondroitin sulfate proteoglycan binding [GO:0035373];heparin binding [GO:0008201];insulin receptor binding [GO:0005158];phosphate ion binding [GO:0042301];phosphoprotein phosphatase activity [GO:0004721];protein tyrosine phosphatase activity [GO:0004725];protein-containing complex binding [GO:0044877];receptor tyrosine kinase binding [GO:0030971];signa…	-	-	-	-	PTPRD_MOUSE;PTPRF_MOUSE	Ptprd;Ptprf	Receptor-type tyrosine-protein phosphatase F	-0.1769	0.1655	0.2774	-0.66125	-0.0643	0.3742	0.1119	7
A2A8U2	A2A8U2	TM201_MOUSE	Tmem201	Transmembrane protein 201								16.2323	16.4175	15.9667	17.1409	17.1729	16.4161	17.2775	15.7205		16.2681	16.8092	98803.3		152933					11	centrosome localization [GO:0051642];fibroblast migration [GO:0010761];nuclear envelope organization [GO:0006998];nuclear migration [GO:0007097];nuclear migration along microtubule [GO:0030473];protein localization to nuclear envelope [GO:0090435]	integral component of nuclear inner membrane [GO:0005639];nuclear envelope [GO:0005635];nuclear membrane [GO:0031965]	actin filament binding [GO:0051015];lamin binding [GO:0005521]	-	-	-	-	TM201_MOUSE	Tmem201	Transmembrane protein 201	NaN	NaN	NaN	-0.8125	0.7568	1.557	NaN	3
A2A8Z1	A2A8Z1	OSBL9_MOUSE	Osbpl9	Oxysterol-binding protein-related protein 9		18.506	18.5398	18.208	18.4455	18.6435	18.8211	18.2426	18.674	18.3156	18.4946	18.1166	18.4187	18.7401	18.1409	18.5014	18.4469	18.4076	379255	412067	393000	358805	477087	350338	338883	18	-	cytosol [GO:0005829];Golgi apparatus [GO:0005794];intracellular membrane-bounded organelle [GO:0043231];late endosome membrane [GO:0031902];membrane [GO:0016020]	sterol binding [GO:0032934];sterol transporter activity [GO:0015248]	-	-	-	-	OSBL9_MOUSE	Osbpl9	Oxysterol-binding protein-related protein 9	0.0338	0.01975	0.5785	-0.2687	-0.3021	0.5992	0.07415	7
A2AAE1	A2AAE1	K1109_MOUSE	Kiaa1109	Transmembrane protein KIAA1109		16.8725	16.6287	17.1273	17.0708	17.2515	17.2871	17.1432	17.5722	17.5655	17.1976	17.1651	16.9935	16.6932	16.3037	16.9441	17.085	17.2241	126253	199693	223717	156028				18	adipose tissue development [GO:0060612];endocytic recycling [GO:0032456];endosomal transport [GO:0016197];fat cell differentiation [GO:0045444];lipid metabolic process [GO:0006629];lipid storage [GO:0019915];nucleus localization [GO:0051647];phagocytosis [GO:0006909];regulation of cell growth [GO:0001558];spermatogenesis [GO:0007283];synaptic vesicle endocytosis [GO:0048488]	integral component of membrane [GO:0016021];nucleus [GO:0005634];presynapse [GO:0098793]	-	-	-	-	-	K1109_MOUSE	Kiaa1109	Transmembrane protein KIAA1109	-0.2438	-0.1186	0.1439	0.1806	0.1716	0.3895	-0.21045	7
A2AAY5	A2AAY5	SPD2B_MOUSE	Sh3pxd2b	SH3 and PX domain-containing protein 2B		18.7856	18.3959	19.1569	19.6246	17.7821	18.172	19.0751	19.2979	18.3376	19.4141	18.9681	19.0789	19.2726	19.2386	19.4592	19.6772	19.6948	864809	449193	359466	532138			391796	18	adipose tissue development [GO:0060612];bone development [GO:0060348];cranial skeletal system development [GO:1904888];extracellular matrix disassembly [GO:0022617];eye development [GO:0001654];heart development [GO:0007507];osteoblast fate commitment [GO:0002051];podosome assembly [GO:0071800];positive regulation of adipose tissue development [GO:1904179];positive regulation of fat cell differen…	cell junction [GO:0030054];cell projection [GO:0042995];cytoplasm [GO:0005737];podosome [GO:0002102]	molecular adaptor activity [GO:0060090];phosphatidylinositol-3,5-bisphosphate binding [GO:0080025];phosphatidylinositol-3-phosphate binding [GO:0032266];phosphatidylinositol-4-phosphate binding [GO:0070273];phosphatidylinositol-5-phosphate binding [GO:0010314];SH2 domain binding [GO:0042169];superoxide-generating NADPH oxidase activator activity [GO:0016176]	-	-	-	-	SPD2B_MOUSE	Sh3pxd2b	SH3 and PX domain-containing protein 2B	-0.3897	1.1551	-0.9031	-1.0184	-0.1108	0.034	-0.2268	7
A2AAY5;O89032	O89032;A2AAY5	SPD2A_MOUSE;SPD2B_MOUSE	Sh3pxd2a;Sh3pxd2b	SH3 and PX domain-containing protein 2B		16.8439			16.42		15.4626	15.6492		16.1201	16.5879	17.0117	17.2578	17.4478	16.6578	16.4825	16.8637	17.2819	173662	69234	91098.7				118791	14	adipose tissue development [GO:0060612];bone development [GO:0060348];cranial skeletal system development [GO:1904888];extracellular matrix disassembly [GO:0022617];eye development [GO:0001654];heart development [GO:0007507];in utero embryonic development [GO:0001701];osteoblast fate commitment [GO:0002051];osteoclast fusion [GO:0072675];podosome assembly [GO:0071800];positive regulation of adipo…	cell junction [GO:0030054];cell projection [GO:0042995];cytoplasm [GO:0005737];podosome [GO:0002102]	molecular adaptor activity [GO:0060090];phosphatidylinositol binding [GO:0035091];phosphatidylinositol-3,4-bisphosphate binding [GO:0043325];phosphatidylinositol-3,5-bisphosphate binding [GO:0080025];phosphatidylinositol-3-phosphate binding [GO:0032266];phosphatidylinositol-4,5-bisphosphate binding [GO:0005546];phosphatidylinositol-4-phosphate binding [GO:0070273];phosphatidylinositol-5-phosphate…	-	-	-	-	SPD2A_MOUSE;SPD2B_MOUSE	Sh3pxd2a;Sh3pxd2b	SH3 and PX domain-containing protein 2B	NaN	NaN	-0.1866	-0.4678	-0.2461	0.79	-0.5903	5
A2ABV5	A2ABV5	MED14_MOUSE	Med14	Mediator of RNA polymerase II transcription subunit 14		17.5702	17.9248	18.2487		16.2555		16.5584			17.0352	17.1131	17.1059	15.6376	16.7833	16.7821		17.2084	109574							13	positive regulation of transcription by RNA polymerase II [GO:0045944];positive regulation of transcription initiation from RNA polymerase II promoter [GO:0060261];positive regulation of transcription, DNA-templated [GO:0045893];regulation of transcription by RNA polymerase II [GO:0006357];stem cell population maintenance [GO:0019827]	core mediator complex [GO:0070847];mediator complex [GO:0016592];nucleoplasm [GO:0005654];nucleus [GO:0005634]	transcription coactivator activity [GO:0003713];transcription coregulator activity [GO:0003712]	-	-	-	-	MED14_MOUSE	Med14	Mediator of RNA polymerase II transcription subunit 14	0.3546	NaN	NaN	NaN	0.0072	-1.1457	-0.4263	4
A2ACJ2	A2ACJ2	FP100_MOUSE	Faap100	Fanconi anemia core complex-associated protein 100		17.4079	17.6446	17.1569	17.3602	18.0914	16.4878	17.0293	15.6389	17.0311	17.2888	16.8177	16.8369	17.2678	16.9346	16.4564	16.6797	16.9604	152516	111475	136253	114547		190841		18	interstrand cross-link repair [GO:0036297]	cytosol [GO:0005829];Fanconi anaemia nuclear complex [GO:0043240];nucleoplasm [GO:0005654]	DNA binding [GO:0003677]	-	-	-	-	FP100_MOUSE	Faap100	Fanconi anemia core complex-associated protein 100	0.2367	-0.26395	-0.5415	0.56725	-0.0192	0.3332	-0.36365	7
A2ADY9	A2ADY9	DDI2_MOUSE	Ddi2	Protein DDI1 homolog 2		19.887	19.8101	19.491	19.8076	19.0874	19.9	20.1	20	20.2066	19.8	20	20	20.1	20	20.002	19.854	19.9006	1160000	1050000	1050000	838345	1040000	731791	687024	18	cellular response to hydroxyurea [GO:0072711];proteasomal protein catabolic process [GO:0010498];protein processing [GO:0016485];regulation of DNA stability [GO:0097752];regulation of protein stability [GO:0031647]	chromosome [GO:0005694];cytosol [GO:0005829];nucleoplasm [GO:0005654]	aspartic-type endopeptidase activity [GO:0004190];identical protein binding [GO:0042802];ubiquitin binding [GO:0043130]	-	-	-	-	DDI2_MOUSE	Ddi2	Protein DDI1 homolog 2	-0.0769	0.5184	-0.1816	0.28065	-0.014	0.0535	0.1247	7
A2AF47	A2AF47	DOC11_MOUSE	Dock11	Dedicator of cytokinesis protein 11		17.6525	17.6808	18.0839	18.1318	18.2636	17.9063	18.007	18.1101	17.8356	18.1926	17.8219	18.1557	17.8767	17.9184	18.0228	18.02	17.73	213346	318529	281024	256946		241064	289496	18	B cell homeostasis [GO:0001782];marginal zone B cell differentiation [GO:0002315];positive regulation of filopodium assembly [GO:0051491];positive regulation of GTPase activity [GO:0043547];small GTPase mediated signal transduction [GO:0007264]	-	guanyl-nucleotide exchange factor activity [GO:0005085];small GTPase binding [GO:0031267]	-	-	-	-	DOC11_MOUSE	Dock11	Dedicator of cytokinesis protein 11	0.0283	-0.04195	-0.1007	-0.31575	-0.3338	-0.0417	0.1478	7
A2AF47;Q8BIK4	Q8BIK4;A2AF47	DOC11_MOUSE;DOCK9_MOUSE	Dock11;Dock9	Dedicator of cytokinesis protein 11			18.2522	17.7102	18.4146	17.8553	17.7685	17.8639	17.6729	17.6866	17.9159	17.3872	17.5312	17.7594	17.4951	17.4546	17.7861	17.9941	215248	237535	230823	213997				17	B cell homeostasis [GO:0001782];marginal zone B cell differentiation [GO:0002315];positive regulation of filopodium assembly [GO:0051491];positive regulation of GTPase activity [GO:0043547];small GTPase mediated signal transduction [GO:0007264]	endomembrane system [GO:0012505];membrane [GO:0016020]	guanyl-nucleotide exchange factor activity [GO:0005085];small GTPase binding [GO:0031267]	-	-	-	-	DOC11_MOUSE;DOCK9_MOUSE	Dock11;Dock9	Dedicator of cytokinesis protein 11	NaN	0.63185	-0.0954	-0.1078	-0.144	0.2643	-0.4355	6
A2AG50	A2AG50	MA7D2_MOUSE	Map7d2	MAP7 domain-containing protein 2		17.452	16.7787	16.5406	16.721		17.9062	18.7749	15.3943	17.3509	17.2795	17.8855	17.716	17.6696	16.9776	17.3576	17.0837	17.4948	236849	132572	170215			126419	60180.8	17	microtubule cytoskeleton organization [GO:0000226]	microtubule cytoskeleton [GO:0015630]	-	-	-	-	-	MA7D2_MOUSE	Map7d2	MAP7 domain-containing protein 2	-0.6733	0.1804	-0.8687	1.014	0.1695	0.692	0.06835	7
A2AG58	A2AG58	BCLA3_MOUSE	Bclaf3	BCLAF1 and THRAP3 family member 3		17.5595	16.8913	16.4095			16.5235		16.122	16.0224		15.8826		15.2242		16.5637	16.5072	13.7499	135199	171981	157731	133133				12	positive regulation of transcription by RNA polymerase II [GO:0045944]	mediator complex [GO:0016592];mitochondrion [GO:0005739]	DNA binding [GO:0003677];transcription coregulator activity [GO:0003712]	-	-	-	-	BCLA3_MOUSE	Bclaf3	BCLAF1 and THRAP3 family member 3	-0.6682	NaN	NaN	-0.0996	NaN	NaN	1.43515	3
A2AGT5	A2AGT5	CKAP5_MOUSE	Ckap5	Cytoskeleton-associated protein 5		21	21	21	21.1	20.9	21.1	21.1	21.1	21.1	21.1	21	20.9	20.9	21	21.2	21.1	21.1143	2140000	2160000	2230000	2140000	1730000	2000000	1860000	18	cell division [GO:0051301];central nervous system myelin formation [GO:0032289];centrosome cycle [GO:0007098];centrosome duplication [GO:0051298];cytoplasmic translation [GO:0002181];dendritic spine maintenance [GO:0097062];establishment or maintenance of microtubule cytoskeleton polarity [GO:0030951];excitatory postsynaptic potential [GO:0060079];habituation [GO:0046959];locomotory behavior [GO:…	centrosome [GO:0005813];cytoplasm [GO:0005737];dendrite [GO:0030425];kinetochore [GO:0000776];neuronal ribonucleoprotein granule [GO:0071598];nucleolus [GO:0005730];perikaryon [GO:0043204];plasma membrane [GO:0005886];postsynapse [GO:0098794];protein-containing complex [GO:0032991];spindle pole [GO:0000922]	microtubule binding [GO:0008017];microtubule plus end polymerase [GO:0061863];ribonucleoprotein complex binding [GO:0043021]	-	-	-	-	CKAP5_MOUSE	Ckap5	Cytoskeleton-associated protein 5	0.0341	0.17595	0	0.0737	0.1322	-0.0283	0.0959	7
A2AH22	A2AH22	AMRA1_MOUSE	Ambra1	Activating molecule in BECN1-regulated autophagy protein 1		16.1754			17.2298		16.1672	15.5714	16.3333	16.6722	16.7338	16.4732	16.2848	16.3045	16.2559	16.502	16.3817	16.3322	59860.2	84353.9	66545.1	54960.5	71456.9	95964.2		15	autophagosome assembly [GO:0000045];autophagy [GO:0006914];autophagy of mitochondrion [GO:0000422];cell differentiation [GO:0030154];cellular response to starvation [GO:0009267];mitophagy [GO:0000423];negative regulation of cardiac muscle cell apoptotic process [GO:0010667];negative regulation of cell population proliferation [GO:0008285];negative regulation of neuron apoptotic process [GO:004352…	autophagosome [GO:0005776];axoneme [GO:0005930];cytoplasm [GO:0005737];cytosol [GO:0005829];intracellular membrane-bounded organelle [GO:0043231];mitochondrion [GO:0005739];phagocytic vesicle [GO:0045335]	GTPase binding [GO:0051020];ubiquitin protein ligase binding [GO:0031625]	-	-	-	-	AMRA1_MOUSE	Ambra1	Activating molecule in BECN1-regulated autophagy protein 1	NaN	NaN	0.5958	0.13865	0.1884	0.0486	0.14505	5
A2AHC3	A2AHC3	CAMP1_MOUSE	Camsap1	Calmodulin-regulated spectrin-associated protein 1		19.4412	19.4039	19.0945	19.4974	18.9955	19.6522	19.6107	19.4605	19.6229	19.4423	19.1139	18.8512	19.0407	18.9515	19.295	18.9116	19.1535	549063	743260	727220	519894	365934	589524	716794	18	cytoplasmic microtubule organization [GO:0031122];cytoskeleton organization [GO:0007010];microtubule cytoskeleton organization [GO:0000226];negative regulation of microtubule depolymerization [GO:0007026];neuron projection development [GO:0031175];regulation of cell morphogenesis [GO:0022604];regulation of microtubule polymerization [GO:0031113]	cytoplasm [GO:0005737];microtubule [GO:0005874]	calmodulin binding [GO:0005516];microtubule binding [GO:0008017];microtubule minus-end binding [GO:0051011];spectrin binding [GO:0030507]	-	-	-	-	CAMP1_MOUSE	Camsap1	Calmodulin-regulated spectrin-associated protein 1	-0.0373	0.4524	0.0415	0.1715	0.2627	0.0892	0.26245	7
A2AIV2	A2AIV2	VIR_MOUSE	Virma	Protein virilizer homolog		18.0102	17.8296	17.8637	17.7782	17.4971	18.1507	17.7924	18.2826	17.3415	18.2814	18.0281	17.9106	17.9377	17.1359	18.1243	18.2544	17.2731	235381	245870	254000	253399		186511	281709	18	mRNA alternative polyadenylation [GO:0110104];mRNA methylation [GO:0080009];mRNA processing [GO:0006397];RNA splicing [GO:0008380]	cytoplasm [GO:0005737];cytosol [GO:0005829];nuclear body [GO:0016604];nuclear speck [GO:0016607];nucleoplasm [GO:0005654];nucleus [GO:0005634];RNA N6-methyladenosine methyltransferase complex [GO:0036396]	-	-	-	-	-	VIR_MOUSE	Virma	Protein virilizer homolog	-0.1806	0.0978	0.3583	-0.9405	0.1175	0.8018	0.36055	7
A2AJ15	A2AJ15	MA1B1_MOUSE	Man1b1	Endoplasmic reticulum mannosyl-oligosaccharide 1,2-alpha-mannosidase		18.0487	18.6808	18.4501	18.4441	17.8721	18.0504	17.4364	18.4613	18.5896	18.3507	18.441	18.2462	18.5503	18.5727	18.7604	18.4033	18.5268	385333	341895	299504	319194	68597.2	113509	60985.2	18	carbohydrate metabolic process [GO:0005975];endoplasmic reticulum mannose trimming [GO:1904380];mannose trimming involved in glycoprotein ERAD pathway [GO:1904382];N-glycan processing [GO:0006491];protein alpha-1,2-demannosylation [GO:0036508];protein glycosylation [GO:0006486];trimming of terminal mannose on B branch [GO:0036509];ubiquitin-dependent ERAD pathway [GO:0030433]	cytoplasmic vesicle [GO:0031410];endoplasmic reticulum [GO:0005783];endoplasmic reticulum membrane [GO:0005789];endoplasmic reticulum quality control compartment [GO:0044322];integral component of membrane [GO:0016021];membrane [GO:0016020]	calcium ion binding [GO:0005509];mannosyl-oligosaccharide 1,2-alpha-mannosidase activity [GO:0004571]	-	-	-	-	MA1B1_MOUSE	Man1b1	Endoplasmic reticulum mannosyl-oligosaccharide 1,2-alpha-mannosidase	0.6321	0.283	0.614	0.1836	0.1948	-0.0224	0.29535	7
A2AJI0	A2AJI0	MA7D1_MOUSE	Map7d1	MAP7 domain-containing protein 1		19.7891	19.9223	19.5191	19.6984	19.7103	19.643	19.8744	19.8	20.1079	19.6902	19.5304	19.5	20.1	20	20.1457	19.9	19.9882	1200000	762791	934210	1000000	423745	383587	602395	18	microtubule cytoskeleton organization [GO:0000226]	cytosol [GO:0005829];microtubule cytoskeleton [GO:0015630];spindle [GO:0005819]	-	-	-	-	-	MA7D1_MOUSE	Map7d1	MAP7 domain-containing protein 1	0.1332	0.0837	-0.2314	0.3556	0.061	0.0267	0.21	7
A2AJT4	A2AJT4	PNISR_MOUSE	Pnisr	Arginine/serine-rich protein PNISR							16.8348		18.443							17.7228	17.6564									4	-	cytosol [GO:0005829];nuclear speck [GO:0016607];nucleoplasm [GO:0005654];plasma membrane [GO:0005886];presynaptic active zone [GO:0048786]	-	-	-	-	-	PNISR_MOUSE	Pnisr	Arginine/serine-rich protein PNISR	NaN	NaN	NaN	NaN	NaN	NaN	0.0664	1
A2AKB9	A2AKB9	DCA10_MOUSE	Dcaf10	DDB1- and CUL4-associated factor 10			15.3743							16.2713			16.1034		17.1517	16.6403	16.3711	16.543	177938							8	protein ubiquitination [GO:0016567]	Cul4-RING E3 ubiquitin ligase complex [GO:0080008]	-	-	-	-	-	DCA10_MOUSE	Dcaf10	DDB1- and CUL4-associated factor 10	NaN	NaN	NaN	NaN	NaN	NaN	0.18325	1
A2AKG8	A2AKG8	FOCAD_MOUSE	Focad	Focadhesin		14.4315	15.3376	15.8111		15.7368		15.0605	13.625		15.4668	16.1167	16.5725	16.3938	16.3203	15.3841	15.924	16.0063	73963.8		11760.8			93272.1		15	-	focal adhesion [GO:0005925];integral component of membrane [GO:0016021]	-	-	-	-	-	FOCAD_MOUSE	Focad	Focadhesin	0.9061	NaN	NaN	NaN	-0.4558	0.0735	-0.58105	4
A2AKQ8;Q99J38;Q9CY00	Q9CY00;Q99J38;A2AKQ8	T30A1_MOUSE;T30A2_MOUSE;TT30B_MOUSE	Ttc30a1;Ttc30a2;Ttc30b	Tetratricopeptide repeat protein 30A2						16.5936		16.0878		16.5108	15.5187	16.8888	16.4617	16.6325	17.191	16.6024	16.7465	16.3892	111931	89578.6	62394.7	82386				12	intraciliary anterograde transport [GO:0035720];intraciliary transport [GO:0042073]	axonemal microtubule [GO:0005879];centrosome [GO:0005813];ciliary basal body [GO:0036064];cilium [GO:0005929];intraciliary transport particle B [GO:0030992]	intraciliary transport particle B binding [GO:0120170]	-	-	-	-	T30A1_MOUSE;T30A2_MOUSE;TT30B_MOUSE	Ttc30a1;Ttc30a2;Ttc30b	Tetratricopeptide repeat protein 30A2	NaN	NaN	NaN	0.9921	0.4271	-0.5585	0.03455	4
A2ALS5	A2ALS5	RPGP1_MOUSE	Rap1gap	Rap1 GTPase-activating protein 1		19.5083	19.1231	18.3736	18.8834	18.8833	19.4796	18.9769	19.3818	19.6679	19.1111	18.7877	18.5443	18.5369	18.6918	19.2548	18.6451	19.2703	549566	591652	594210	503016	25700000	508971	1160000	18	activation of GTPase activity [GO:0090630];cellular response to glial cell derived neurotrophic factor [GO:1990792];negative regulation of GTP binding [GO:1904425];negative regulation of microvillus assembly [GO:1903697];negative regulation of neuron differentiation [GO:0045665];negative regulation of thyroid gland epithelial cell proliferation [GO:1904442];positive regulation of cell-cell adhesi…	axon [GO:0030424];cytoplasm [GO:0005737];cytosol [GO:0005829];dendrite [GO:0030425];early endosome [GO:0005769];Golgi membrane [GO:0000139];membrane [GO:0016020];neuronal cell body [GO:0043025]	GTPase activator activity [GO:0005096];protein homodimerization activity [GO:0042803];small GTPase binding [GO:0031267]	-	-	-	-	RPGP1_MOUSE	Rap1gap	Rap1 GTPase-activating protein 1	-0.3852	0.25495	0.5027	0.42145	0.2434	-0.1549	0.2971	7
A2ALS5;Q5SVL6	Q5SVL6;A2ALS5	RPGP1_MOUSE;RPGP2_MOUSE	Rap1gap;Rap1gap2	Rap1 GTPase-activating protein 1				17.2455					16.33				14.9948		16.257									213165	118063	4	activation of GTPase activity [GO:0090630];cellular response to glial cell derived neurotrophic factor [GO:1990792];negative regulation of GTP binding [GO:1904425];negative regulation of microvillus assembly [GO:1903697];negative regulation of neuron differentiation [GO:0045665];negative regulation of neuron projection development [GO:0010977];negative regulation of thyroid gland epithelial cell …	axon [GO:0030424];centrosome [GO:0005813];cytoplasm [GO:0005737];cytosol [GO:0005829];dendrite [GO:0030425];early endosome [GO:0005769];Golgi membrane [GO:0000139];membrane [GO:0016020];neuron projection [GO:0043005];neuronal cell body [GO:0043025];nuclear membrane [GO:0031965];plasma membrane [GO:0005886]	GTPase activator activity [GO:0005096];protein homodimerization activity [GO:0042803];small GTPase binding [GO:0031267]	-	-	-	-	RPGP1_MOUSE;RPGP2_MOUSE	Rap1gap;Rap1gap2	Rap1 GTPase-activating protein 1	NaN	NaN	NaN	NaN	NaN	NaN	NaN	0
A2ALU4	A2ALU4	SHRM2_MOUSE	Shroom2	Protein Shroom2		20.7	20.6	20.3	20.2	20.4	20.3	20.4	20.2	20	20.3	20.1946	19.9	20.1	20.1	20	20	20.2419	1130000	1080000	1340000	1080000	1450000	1820000	1380000	18	actin filament organization [GO:0007015];apical protein localization [GO:0045176];brain development [GO:0007420];camera-type eye development [GO:0043010];camera-type eye morphogenesis [GO:0048593];cell migration [GO:0016477];cell-cell junction maintenance [GO:0045217];cellular pigment accumulation [GO:0043482];ear development [GO:0043583];establishment of melanosome localization [GO:0032401];eye …	adherens junction [GO:0005912];apical junction complex [GO:0043296];apical plasma membrane [GO:0016324];bicellular tight junction [GO:0005923];cell cortex [GO:0005938];cell-cell junction [GO:0005911];cytoplasm [GO:0005737];cytoskeleton [GO:0005856];microtubule [GO:0005874];neuronal cell body [GO:0043025];plasma membrane [GO:0005886]	actin binding [GO:0003779];actin filament binding [GO:0051015];beta-catenin binding [GO:0008013];protein domain specific binding [GO:0019904]	-	-	-	-	SHRM2_MOUSE	Shroom2	Protein Shroom2	-0.1474	-0.13395	-0.1217	-0.20795	0.2648	0	-0.15405	7
A2ALU4;Q9QXN0	Q9QXN0;A2ALU4	SHRM2_MOUSE;SHRM3_MOUSE	Shroom2;Shroom3	Protein Shroom2		19.2105	19.235	18.9838	18.8723	17.2711	19.0204	19.1482	18.7011	18.8146	18.9747	19.0155	18.9634	19.0325	18.8719	18.835	18.7551	18.786	565444	486128	531147	488305	358212	190398		18	actin cytoskeleton organization [GO:0030036];actin filament organization [GO:0007015];apical protein localization [GO:0045176];brain development [GO:0007420];camera-type eye development [GO:0043010];camera-type eye morphogenesis [GO:0048593];cell migration [GO:0016477];cell morphogenesis [GO:0000902];cell-cell junction maintenance [GO:0045217];cellular pigment accumulation [GO:0043482];columnar/c…	adherens junction [GO:0005912];apical junction complex [GO:0043296];apical part of cell [GO:0045177];apical plasma membrane [GO:0016324];bicellular tight junction [GO:0005923];cell cortex [GO:0005938];cell-cell junction [GO:0005911];cortical actin cytoskeleton [GO:0030864];cytoplasm [GO:0005737];cytoskeleton [GO:0005856];microtubule [GO:0005874];neuronal cell body [GO:0043025];plasma membrane [GO…	actin binding [GO:0003779];actin filament binding [GO:0051015];beta-catenin binding [GO:0008013];protein domain specific binding [GO:0019904]	-	-	-	-	SHRM2_MOUSE;SHRM3_MOUSE	Shroom2;Shroom3	Protein Shroom2	0.0245	0.74485	-0.1278	-0.0233	0.0521	0.1606	0.06445	7
A2ALW5	A2ALW5	DJC25_MOUSE	Dnajc25	DnaJ homolog subfamily C member 25						16.9411	16.7496	16.6768	17.2057		16.3485	16.7006	17.2582	17.254	17.465	17.435	17.1219	17.1036	216916	118321					160507	13	protein folding [GO:0006457]	endoplasmic reticulum membrane [GO:0005789];integral component of membrane [GO:0016021]	-	-	-	-	-	DJC25_MOUSE	Dnajc25	DnaJ homolog subfamily C member 25	NaN	NaN	0.0728	NaN	-0.5576	-0.211	0.32225	4
A2AN08	A2AN08	UBR4_MOUSE	Ubr4	E3 ubiquitin-protein ligase UBR4		20	20	20	20	20	20.0691	19.9	20.2	20	20.1	20.1	20.1	20.2	20	20.3	20.2	20.1704	1140000	1100000	1240000	1060000	942621	979366	954264	18	ubiquitin-dependent protein catabolic process [GO:0006511]	centrosome [GO:0005813];cytosol [GO:0005829];integral component of membrane [GO:0016021];nucleoplasm [GO:0005654]	calmodulin binding [GO:0005516];ubiquitin protein ligase activity [GO:0061630];ubiquitin-protein transferase activity [GO:0004842];zinc ion binding [GO:0008270]	-	-	-	-	UBR4_MOUSE	Ubr4	E3 ubiquitin-protein ligase UBR4	-0.0555	-0.0068	0.193	-0.1296	-0.0647	0.1876	0.08925	7
A2ANU3	A2ANU3	SYNG1_MOUSE	Syndig1	Synapse differentiation-inducing gene protein 1		19.5747	19.8397	19.6062	19.423	18.8941	19.2242	19.3335	18.8613	19.2146	19.1526	18.2186	17.6225	18.2085	18.1148	17.8581	17.8937	18.0723	281762	509049	574350	790669	431746	218304	379735	18	intracellular protein transport [GO:0006886];positive regulation of synapse assembly [GO:0051965];synaptic vesicle clustering [GO:0097091]	cell body [GO:0044297];dendritic shaft [GO:0043198];dendritic spine [GO:0043197];early endosome membrane [GO:0031901];excitatory synapse [GO:0060076];integral component of plasma membrane [GO:0005887];intracellular membrane-bounded organelle [GO:0043231];membrane [GO:0016020];postsynaptic density [GO:0014069];postsynaptic density membrane [GO:0098839];synaptic vesicle membrane [GO:0030672]	glutamate receptor binding [GO:0035254];protein homodimerization activity [GO:0042803]	-	-	-	-	SYNG1_MOUSE	Syndig1	Synapse differentiation-inducing gene protein 1	0.265	0.17285	-0.1093	0.20765	0.5961	0.0937	-0.1249	7
A2ANX9	A2ANX9	ZN711_MOUSE	Znf711	Zinc finger protein 711				17.2588	16.8192			17.1161			17.5023	16.6091			16.376						157569					6	positive regulation of transcription, DNA-templated [GO:0045893];regulation of transcription by RNA polymerase II [GO:0006357]	nucleus [GO:0005634]	DNA-binding transcription factor activity [GO:0003700];metal ion binding [GO:0046872];RNA polymerase II cis-regulatory region sequence-specific DNA binding [GO:0000978];sequence-specific DNA binding [GO:0043565]	-	-	-	-	ZN711_MOUSE	Znf711	Zinc finger protein 711	NaN	-0.4396	NaN	NaN	NaN	NaN	NaN	1
A2AP18	A2AP18	PLCH2_MOUSE	Plch2	1-phosphatidylinositol 4,5-bisphosphate phosphodiesterase eta-2		18.0776	17.8192	17.596	17.6717		17.6343	17.5148	17.5989	17.6063	17.6633	16.1781			15.581			17.2358		214980	276766	122717		121006		12	lipid catabolic process [GO:0016042];phosphatidylinositol metabolic process [GO:0046488];phosphatidylinositol-mediated signaling [GO:0048015]	cytoplasm [GO:0005737];plasma membrane [GO:0005886]	calcium ion binding [GO:0005509];phosphatidylinositol phospholipase C activity [GO:0004435];phospholipase C activity [GO:0004629]	-	-	-	-	PLCH2_MOUSE	Plch2	1-phosphatidylinositol 4,5-bisphosphate phosphodiesterase eta-2	-0.2584	0.0757	0.1195	-0.0248	NaN	NaN	NaN	4
A2AP18;Q4KWH5	Q4KWH5;A2AP18	PLCH1_MOUSE;PLCH2_MOUSE	Plch1;Plch2	1-phosphatidylinositol 4,5-bisphosphate phosphodiesterase eta-2		17.2728							16.5635							17.2344	16.896	16.9707	140169			143896				6	lipid catabolic process [GO:0016042];phosphatidylinositol metabolic process [GO:0046488];phosphatidylinositol-mediated signaling [GO:0048015]	cytoplasm [GO:0005737];cytosol [GO:0005829];intracellular membrane-bounded organelle [GO:0043231];membrane [GO:0016020];plasma membrane [GO:0005886]	calcium ion binding [GO:0005509];calcium-dependent phospholipase C activity [GO:0050429];phosphatidylinositol phospholipase C activity [GO:0004435];phospholipase C activity [GO:0004629]	-	-	-	-	PLCH1_MOUSE;PLCH2_MOUSE	Plch1;Plch2	1-phosphatidylinositol 4,5-bisphosphate phosphodiesterase eta-2	NaN	NaN	NaN	NaN	NaN	NaN	0.30105	1
A2APB8	A2APB8	TPX2_MOUSE	Tpx2	Targeting protein for Xklp2						18.9535						17.0777	15.9112	16.647	16.7367	16.8143	16.491	16.6726	48579.4							9	activation of protein kinase activity [GO:0032147];apoptotic process [GO:0006915];cell division [GO:0051301];microtubule nucleation [GO:0007020];mitotic spindle assembly [GO:0090307];negative regulation of microtubule depolymerization [GO:0007026];regulation of mitotic spindle organization [GO:0060236];spindle assembly [GO:0051225]	aster [GO:0005818];axon hillock [GO:0043203];cytoplasm [GO:0005737];intercellular bridge [GO:0045171];microtubule cytoskeleton [GO:0015630];mitotic spindle [GO:0072686];nuclear microtubule [GO:0005880];nucleoplasm [GO:0005654];nucleus [GO:0005634];spindle [GO:0005819];spindle pole [GO:0000922]	importin-alpha family protein binding [GO:0061676];microtubule binding [GO:0008017];protein kinase activator activity [GO:0030295];protein kinase binding [GO:0019901]	-	-	-	-	TPX2_MOUSE	Tpx2	Targeting protein for Xklp2	NaN	NaN	NaN	NaN	1.1665	-0.0897	0.2325	3
A2APV2	A2APV2	FMNL2_MOUSE	Fmnl2	Formin-like protein 2		18.2252	18.286	18.6023	18.4057	18.3991	18.4684	18.3265	18.2755	18.2668	18.1885	18.8075	18.6419	18.7383	18.8778	18.8526	19.1007	19.3567	631147	193678	350759	237644		429729	407184	18	cell migration [GO:0016477];cortical actin cytoskeleton organization [GO:0030866];cytoskeleton organization [GO:0007010];regulation of cell morphogenesis [GO:0022604];regulation of cell shape [GO:0008360]	cytosol [GO:0005829]	actin filament binding [GO:0051015];small GTPase binding [GO:0031267]	-	-	-	-	FMNL2_MOUSE	Fmnl2	Formin-like protein 2	0.0608	-0.095	0.1419	0.0348	0.1656	-0.1395	-0.3761	7
A2APV2;Q9JL26	Q9JL26;A2APV2	FMNL1_MOUSE;FMNL2_MOUSE	Fmnl1;Fmnl2	Formin-like protein 2							19.6452					17.9105		17.7924		14.6502			1450000	2820000						5	actin filament severing [GO:0051014];cell migration [GO:0016477];cellular process [GO:0009987];cortical actin cytoskeleton organization [GO:0030866];cytoskeleton organization [GO:0007010];regulation of cell morphogenesis [GO:0022604];regulation of cell shape [GO:0008360];substrate-dependent cell migration [GO:0006929]	cytosol [GO:0005829];phagocytic vesicle [GO:0045335];plasma membrane [GO:0005886]	actin filament binding [GO:0051015];GTPase activating protein binding [GO:0032794];profilin binding [GO:0005522];small GTPase binding [GO:0031267]	-	-	-	-	FMNL1_MOUSE;FMNL2_MOUSE	Fmnl1;Fmnl2	Formin-like protein 2	NaN	NaN	NaN	NaN	NaN	NaN	NaN	0
A2AQ07;P68372;P99024;Q7TMM9;Q922F4;Q9CWF2	P68372;Q7TMM9;P99024;Q9CWF2;A2AQ07;Q922F4	TBB1_MOUSE;TBB2A_MOUSE;TBB2B_MOUSE;TBB4B_MOUSE;TBB5_MOUSE;TBB6_MOUSE	Tubb1;Tubb2a;Tubb2b;Tubb4b;Tubb5;Tubb6	Tubulin beta-1 chain		25	24.9	25.1	25.4	25.5	26	25.7	26	25.8	25.4	25	25	25.5	25.2	25.8	25.7	25.8528	59000000	78800000	62900000	66500000	56900000	49100000	39200000	18	cellular process [GO:0009987];embryonic brain development [GO:1990403];microtubule cytoskeleton organization [GO:0000226];microtubule-based process [GO:0007017];mitotic cell cycle [GO:0000278];modulation of chemical synaptic transmission [GO:0050804];neuron migration [GO:0001764];positive regulation of axon guidance [GO:1902669];regulation of synapse organization [GO:0050807];spindle assembly [GO…	cell body [GO:0044297];cytoplasm [GO:0005737];cytoplasmic ribonucleoprotein granule [GO:0036464];cytosol [GO:0005829];membrane raft [GO:0045121];microtubule [GO:0005874];microtubule cytoskeleton [GO:0015630];myelin sheath [GO:0043209];nuclear envelope lumen [GO:0005641];nucleus [GO:0005634];protein-containing complex [GO:0032991];Schaffer collateral - CA1 synapse [GO:0098685];tubulin complex [GO:…	double-stranded RNA binding [GO:0003725];GTP binding [GO:0005525];GTPase activating protein binding [GO:0032794];MHC class I protein binding [GO:0042288];protein domain specific binding [GO:0019904];protein heterodimerization activity [GO:0046982];protein-containing complex binding [GO:0044877];structural constituent of cytoskeleton [GO:0005200];ubiquitin protein ligase binding [GO:0031625]	-	-	-	-	TBB1_MOUSE;TBB2A_MOUSE;TBB2B_MOUSE;TBB4B_MOUSE;TBB5_MOUSE;TBB6_MOUSE	Tubb1;Tubb2a;Tubb2b;Tubb4b;Tubb5;Tubb6	Tubulin beta-1 chain	-0.0905	0.13085	0.2768	0.1163	0.0468	0.3159	0.0625	7
A2AQ07;P68372;P99024;Q7TMM9;Q922F4;Q9CWF2;Q9D6F9;Q9ERD7	Q9D6F9;P68372;Q7TMM9;P99024;Q9CWF2;A2AQ07;Q9ERD7;Q922F4	TBB1_MOUSE;TBB2A_MOUSE;TBB2B_MOUSE;TBB3_MOUSE;TBB4A_MOUSE;TBB4B_MOUSE;TBB5_MOUSE;TBB6_MOUSE	Tubb1;Tubb2a;Tubb2b;Tubb3;Tubb4a;Tubb4b;Tubb5;Tubb6	Tubulin beta-1 chain		24.2	24.5	24.4	24.4	24.9	24.6	24.6	24.6	24.3	24.7	25	24.5	24.8	24.3	25.1	26	25.7895	59700000	31300000	28800000	26700000	41500000	41000000	34000000	18	axon guidance [GO:0007411];cell projection organization [GO:0030030];cellular process [GO:0009987];dorsal root ganglion development [GO:1990791];embryonic brain development [GO:1990403];microtubule cytoskeleton organization [GO:0000226];microtubule-based process [GO:0007017];mitotic cell cycle [GO:0000278];modulation of chemical synaptic transmission [GO:0050804];negative regulation of microtubul…	axon [GO:0030424];axoneme [GO:0005930];cell body [GO:0044297];cell periphery [GO:0071944];cell projection [GO:0042995];cilium [GO:0005929];cytoplasm [GO:0005737];cytoplasmic ribonucleoprotein granule [GO:0036464];cytosol [GO:0005829];dendrite [GO:0030425];filopodium [GO:0030175];growth cone [GO:0030426];internode region of axon [GO:0033269];lamellipodium [GO:0030027];membrane raft [GO:0045121];mi…	calcium ion binding [GO:0005509];double-stranded RNA binding [GO:0003725];GTP binding [GO:0005525];GTPase activating protein binding [GO:0032794];MHC class I protein binding [GO:0042288];netrin receptor binding [GO:1990890];peptide binding [GO:0042277];protein domain specific binding [GO:0019904];protein heterodimerization activity [GO:0046982];protein-containing complex binding [GO:0044877];stru…	-	-	-	-	TBB1_MOUSE;TBB2A_MOUSE;TBB2B_MOUSE;TBB3_MOUSE;TBB4A_MOUSE;TBB4B_MOUSE;TBB5_MOUSE;TBB6_MOUSE	Tubb1;Tubb2a;Tubb2b;Tubb3;Tubb4a;Tubb4b;Tubb5;Tubb6	Tubulin beta-1 chain	0.2483	-0.24505	0.0115	-0.4148	0.5559	0.4563	-0.7739	7
A2AQ07;Q922F4;Q9ERD7	A2AQ07;Q9ERD7;Q922F4	TBB1_MOUSE;TBB3_MOUSE;TBB6_MOUSE	Tubb1;Tubb3;Tubb6	Tubulin beta-1 chain		23.2	22.6	23.1	23	23.1	23.3	23.2	22.9	23.2	23.1	22.8	22.3	22.2	22.2	22.3	22.7	22.2849	4830000	10200000	7670000	8390000	6920000	12400000	10300000	18	axon guidance [GO:0007411];dorsal root ganglion development [GO:1990791];microtubule cytoskeleton organization [GO:0000226];microtubule-based process [GO:0007017];mitotic cell cycle [GO:0000278];netrin-activated signaling pathway [GO:0038007];neuron differentiation [GO:0030182];spindle assembly [GO:0051225]	axon [GO:0030424];cell periphery [GO:0071944];cytoplasm [GO:0005737];dendrite [GO:0030425];filopodium [GO:0030175];growth cone [GO:0030426];lamellipodium [GO:0030027];microtubule [GO:0005874];microtubule cytoskeleton [GO:0015630];neuronal cell body [GO:0043025]	GTP binding [GO:0005525];netrin receptor binding [GO:1990890];peptide binding [GO:0042277];structural constituent of cytoskeleton [GO:0005200]	-	-	-	-	TBB1_MOUSE;TBB3_MOUSE;TBB6_MOUSE	Tubb1;Tubb3;Tubb6	Tubulin beta-1 chain	-0.6279	-0.07855	0.1035	0.1642	0.4737	0.0029	-0.2153	7
A2AQ19	A2AQ19	RTF1_MOUSE	Rtf1	RNA polymerase-associated protein RTF1 homolog		18.6687	18.6276	18.5699	18.7295	18.0604	18.3902	18.4617	18.6163	18.5208	18.6946	18.1478	18.3712	18.274	17.9328	18.0123	17.9671	18.3509	283543	398478	476452	350917	381651	284673	277084	18	blastocyst growth [GO:0001832];endodermal cell fate commitment [GO:0001711];histone H3-K4 trimethylation [GO:0080182];negative regulation of transcription by RNA polymerase II [GO:0000122];positive regulation of histone H3-K4 methylation [GO:0051571];stem cell population maintenance [GO:0019827];transcription elongation from RNA polymerase II promoter [GO:0006368];Wnt signaling pathway [GO:001605…	Cdc73/Paf1 complex [GO:0016593];nucleolus [GO:0005730]	RNA polymerase II C-terminal domain phosphoserine binding [GO:1990269];single-stranded DNA binding [GO:0003697]	-	-	-	-	RTF1_MOUSE	Rtf1	RNA polymerase-associated protein RTF1 homolog	-0.0411	0.41435	-0.0715	-0.13465	-0.2234	0.3412	-0.1467	7
A2AQ25	A2AQ25	SKT_MOUSE	Skt	Sickle tail protein							16.6251		16.543	16.6038	15.7971	16.2596	16.7736	16.8035	16.2539	16.1545	16.5921	16.7029	186658		127074					12	embryonic skeletal system development [GO:0048706]	cytoplasm [GO:0005737]	enzyme regulator activity [GO:0030234]	-	-	-	-	SKT_MOUSE	Skt	Sickle tail protein	NaN	NaN	NaN	0.43375	-0.514	0.5496	-0.493	4
A2AR02	A2AR02	PPIG_MOUSE	Ppig	Peptidyl-prolyl cis-trans isomerase G		17.9224		17.8427	18.2033	17.7139	18.8169	18.3513	18.7438	18.5961	18.2404	18.0756	18.2107	18.2288	17.9362	18.7544	18.7513	18.6951	347854	518914	432474	339082	235555	291881	187589	17	protein folding [GO:0006457];protein peptidyl-prolyl isomerization [GO:0000413]	cytoplasm [GO:0005737];cytosol [GO:0005829];intracellular membrane-bounded organelle [GO:0043231];nuclear matrix [GO:0016363];nuclear speck [GO:0016607];nucleus [GO:0005634]	cyclosporin A binding [GO:0016018];peptidyl-prolyl cis-trans isomerase activity [GO:0003755]	-	-	-	-	PPIG_MOUSE	Ppig	Peptidyl-prolyl cis-trans isomerase G	NaN	0.425	0.4656	0.104	-0.1351	0.2926	0.0312	6
A2AR50	A2AR50	RGPS1_MOUSE	Ralgps1	Ras-specific guanine nucleotide-releasing factor RalGPS1		19.1072	18.6115	17.6476	18.3028	16.4755	17.1527	18.6938	17.4917	17.7503	18.2784	18.2264	17.4403	17.9808	17.6546	17.1019	17.1071	17.8189		434905	430911	547380				17	regulation of Ral protein signal transduction [GO:0032485];small GTPase mediated signal transduction [GO:0007264]	cytoplasm [GO:0005737];plasma membrane [GO:0005886]	guanyl-nucleotide exchange factor activity [GO:0005085]	-	-	-	-	RGPS1_MOUSE	Ralgps1	Ras-specific guanine nucleotide-releasing factor RalGPS1	-0.4957	1.24125	-1.5411	-0.13475	0.7861	0.3262	-0.3611	7
A2AR50;Q9ERD6	A2AR50;Q9ERD6	RGPS1_MOUSE;RGPS2_MOUSE	Ralgps1;Ralgps2	Ras-specific guanine nucleotide-releasing factor RalGPS1							17.8777		17.8336		17.0048					16.8936		16.7508								5	regulation of Ral protein signal transduction [GO:0032485];small GTPase mediated signal transduction [GO:0007264]	cytoplasm [GO:0005737];plasma membrane [GO:0005886]	guanyl-nucleotide exchange factor activity [GO:0005085]	-	-	-	-	RGPS1_MOUSE;RGPS2_MOUSE	Ralgps1;Ralgps2	Ras-specific guanine nucleotide-releasing factor RalGPS1	NaN	NaN	NaN	NaN	NaN	NaN	0.1428	1
A2ARI4	A2ARI4	LGR4_MOUSE	Lgr4	Leucine-rich repeat-containing G-protein coupled receptor 4		16.4309			15.7414				14.2443						15.4052	15.5089	16.0129	14.679	25452.1		24626.7					8	axon guidance [GO:0007411];bone mineralization [GO:0030282];bone remodeling [GO:0046849];canonical Wnt signaling pathway involved in metanephric kidney development [GO:0061290];cell differentiation involved in metanephros development [GO:0072202];circadian regulation of gene expression [GO:0032922];circadian rhythm [GO:0007623];digestive tract development [GO:0048565];epithelial cell proliferatio…	integral component of plasma membrane [GO:0005887]	heparin binding [GO:0008201];protein-hormone receptor activity [GO:0016500];Roundabout binding [GO:0048495];transmembrane signaling receptor activity [GO:0004888]	-	-	-	-	LGR4_MOUSE	Lgr4	Leucine-rich repeat-containing G-protein coupled receptor 4	NaN	NaN	NaN	NaN	NaN	NaN	0.16295	1
A2ARV4	A2ARV4	LRP2_MOUSE	Lrp2	Low-density lipoprotein receptor-related protein 2		25.1681	18.883	16.7965		20.2066	17.045		16.7407		18.4264	18.9397	19.0481	19.231	19.016	19.1338	18.6146	18.1596	558267				102879			15	amyloid-beta clearance [GO:0097242];aorta development [GO:0035904];cell population proliferation [GO:0008283];cellular response to growth factor stimulus [GO:0071363];chemoattraction of axon [GO:0061642];coronary artery morphogenesis [GO:0060982];coronary vasculature development [GO:0060976];endocytic hemoglobin import into cell [GO:0020028];endocytosis [GO:0006897];endosomal transport [GO:001619…	apical part of cell [GO:0045177];apical plasma membrane [GO:0016324];axon [GO:0030424];axonal growth cone [GO:0044295];brush border [GO:0005903];brush border membrane [GO:0031526];cell surface [GO:0009986];clathrin-coated pit [GO:0005905];cytoplasm [GO:0005737];dendrite [GO:0030425];endocytic vesicle [GO:0030139];endoplasmic reticulum [GO:0005783];endosome [GO:0005768];endosome lumen [GO:0031904]…	calcium ion binding [GO:0005509];chaperone binding [GO:0051087];hemoglobin binding [GO:0030492];hormone binding [GO:0042562];insulin-like growth factor I binding [GO:0031994];low-density lipoprotein particle receptor binding [GO:0050750];nuclear receptor binding [GO:0016922];PDZ domain binding [GO:0030165];protein transporter activity [GO:0140318];protein-containing complex binding [GO:0044877];S…	-	-	-	-	LRP2_MOUSE	Lrp2	Low-density lipoprotein receptor-related protein 2	-6.2851	NaN	NaN	NaN	-0.1084	0.215	0.7467	4
A2ASI5	A2ASI5	SCN3A_MOUSE	Scn3a	Sodium channel protein type 3 subunit alpha						14.945					15.0969	13.606						13.9782	17241.9		32910.1					5	cellular response to antibiotic [GO:0071236];membrane depolarization during action potential [GO:0086010];neuronal action potential [GO:0019228];regulation of ion transmembrane transport [GO:0034765];response to pyrethroid [GO:0046684];sensory perception of pain [GO:0019233];sodium ion transmembrane transport [GO:0035725]	axon [GO:0030424];basal plasma membrane [GO:0009925];cytoplasm [GO:0005737];membrane [GO:0016020];neuronal cell body [GO:0043025];voltage-gated sodium channel complex [GO:0001518]	calmodulin binding [GO:0005516];sodium ion binding [GO:0031402];voltage-gated ion channel activity [GO:0005244];voltage-gated sodium channel activity [GO:0005248]	-	-	-	-	SCN3A_MOUSE	Scn3a	Sodium channel protein type 3 subunit alpha	NaN	NaN	NaN	NaN	NaN	NaN	NaN	0
A2ASI5;B1AWN6	Q9ER60;Q62205;B1AWN6;A2ASI5	SCN2A_MOUSE;SCN3A_MOUSE	Scn2a;Scn3a	Sodium channel protein type 3 subunit alpha		18.8025	18.1392	18.0538	18.5734	19.2961	18.3785	18.2601	18.3775	18.8522	17.6619	17.8218	18.1546	17.9574	17.4902	18.9495	17.4702	19.3787	422930	285703	554383	171497				18	cellular response to antibiotic [GO:0071236];cellular response to hypoxia [GO:0071456];intrinsic apoptotic signaling pathway in response to osmotic stress [GO:0008627];membrane depolarization during action potential [GO:0086010];memory [GO:0007613];nervous system development [GO:0007399];neuron apoptotic process [GO:0051402];neuronal action potential [GO:0019228];regulation of ion transmembrane t…	axon [GO:0030424];axon initial segment [GO:0043194];basal plasma membrane [GO:0009925];cytoplasm [GO:0005737];glutamatergic synapse [GO:0098978];integral component of presynaptic membrane [GO:0099056];intercalated disc [GO:0014704];intrinsic component of plasma membrane [GO:0031226];membrane [GO:0016020];neuron projection [GO:0043005];neuronal cell body [GO:0043025];node of Ranvier [GO:0033268];p…	calmodulin binding [GO:0005516];leucine zipper domain binding [GO:0043522];sodium ion binding [GO:0031402];voltage-gated ion channel activity [GO:0005244];voltage-gated ion channel activity involved in regulation of presynaptic membrane potential [GO:0099508];voltage-gated sodium channel activity [GO:0005248]	-	-	-	-	SCN2A_MOUSE;SCN3A_MOUSE	Scn2a;Scn3a	Sodium channel protein type 3 subunit alpha	-0.6633	-0.10155	0.1184	0.8325	-0.3328	0.4672	0.52505	7
A2ASQ1	A2ASQ1	AGRIN_MOUSE	Agrn	Agrin		17.7697	18.3155	18.2267	17.8889	17.5568	17.5154	17.6057	17.0983	17.7197	17.8775	19.8283	19.8923	19.7517	19.7163	19.6275	19.4337	19.6616	921805	184804	292618	274917	86722.3		112415	18	animal organ morphogenesis [GO:0009887];cell differentiation [GO:0030154];chemical synaptic transmission [GO:0007268];negative regulation of P-type sodium:potassium-exchanging transporter activity [GO:1903407];negative regulation of sodium ion export across plasma membrane [GO:1903277];neuromuscular junction development [GO:0007528];neurotransmitter receptor metabolic process [GO:0045213];plasma …	axonal growth cone [GO:0044295];basement membrane [GO:0005604];cell surface [GO:0009986];collagen-containing extracellular matrix [GO:0062023];extracellular region [GO:0005576];extracellular space [GO:0005615];glutamatergic synapse [GO:0098978];Golgi lumen [GO:0005796];integral component of membrane [GO:0016021];sarcolemma [GO:0042383];synapse [GO:0045202];synaptic cleft [GO:0043083]	acetylcholine receptor regulator activity [GO:0030548];ATPase inhibitor activity [GO:0042030];BMP binding [GO:0036122];calcium ion binding [GO:0005509];chondroitin sulfate binding [GO:0035374];dystroglycan binding [GO:0002162];heparan sulfate proteoglycan binding [GO:0043395];sialic acid binding [GO:0033691];transforming growth factor beta binding [GO:0050431];transmembrane transporter binding [G…	-	-	-	-	AGRIN_MOUSE	Agrn	Agrin	0.5458	-0.00285	-0.0903	0.2318	-0.064	0.0354	0.07985	7
A2ASS6	A2ASS6	TITIN_MOUSE	Ttn	Titin		22.1	21.5	21.7	21.2	22	20.6	21.1	20.8	21	20.9	21.3	20.7	21.7	20.7	22	21	20.8034	4920000	1940000	2540000	2040000	3830000	3100000	2050000	18	adult heart development [GO:0007512];cardiac muscle cell development [GO:0055013];cardiac muscle contraction [GO:0060048];cardiac muscle hypertrophy [GO:0003300];cardiac muscle tissue morphogenesis [GO:0055008];cardiac myofibril assembly [GO:0055003];detection of muscle stretch [GO:0035995];forward locomotion [GO:0043056];heart development [GO:0007507];heart growth [GO:0060419];heart morphogenesi…	A band [GO:0031672];condensed nuclear chromosome [GO:0000794];I band [GO:0031674];M band [GO:0031430];muscle myosin complex [GO:0005859];myofibril [GO:0030016];sarcomere [GO:0030017];striated muscle thin filament [GO:0005865];Z disc [GO:0030018]	actin filament binding [GO:0051015];actinin binding [GO:0042805];ankyrin binding [GO:0030506];ATP binding [GO:0005524];calcium ion binding [GO:0005509];calmodulin binding [GO:0005516];enzyme binding [GO:0019899];identical protein binding [GO:0042802];muscle alpha-actinin binding [GO:0051371];protease binding [GO:0002020];protein kinase binding [GO:0019901];protein self-association [GO:0043621];pr…	-	-	-	-	TITIN_MOUSE	Ttn	Titin	-0.6154	-0.6526	-0.4942	0.0953	0.5932	0.9833	1.0822	7
A2ASZ8	A2ASZ8	SCMC2_MOUSE	Slc25a25	Calcium-binding mitochondrial carrier protein SCaMC-2		20.7	20.9	20.9	20.9	20.9	20.8	20.9	20.7	20.9	20.9	20.6	20.3	20.5	20.4	20.6	20.3	20.3962	1220000	1830000	1900000	1810000	1740000	1820000	1840000	18	adipose tissue development [GO:0060612];ATP metabolic process [GO:0046034];calcium ion transmembrane transport [GO:0070588];camera-type eye development [GO:0043010];cellular respiration [GO:0045333];multicellular organism growth [GO:0035264];response to activity [GO:0014823];response to dietary excess [GO:0002021];response to food [GO:0032094]	integral component of membrane [GO:0016021];mitochondrial inner membrane [GO:0005743];mitochondrion [GO:0005739]	ATP transmembrane transporter activity [GO:0005347];calcium ion binding [GO:0005509]	MitoCarta3.0	literature, yeast mito homolog+, mito protein domain+, coexpression, MS/MS++	MIM	Metabolism > Nucleotide metabolism > Nucleotide import;Signaling > Calcium homeostasis > EF hand proteins;Small molecule transport > SLC25A family	SCMC2_MOUSE	Slc25a25	Calcium-binding mitochondrial carrier protein SCaMC-2	0.1643	-0.06605	-0.1471	0.10005	0.3197	0.0609	0.21625	7
A2AWA9	A2AWA9	RBGP1_MOUSE	Rabgap1	Rab GTPase-activating protein 1		20.7	20.7	20.7	20.8	20.6	20.7	20.9	20.9	21	20.9	20.8	20.6	20.7	20.6	20.5	20.5	20.6276	1570000	1870000	2070000	1840000	1410000	2000000	2040000	18	activation of GTPase activity [GO:0090630];cell cycle [GO:0007049];intracellular protein transport [GO:0006886];regulation of GTPase activity [GO:0043087]	cytosol [GO:0005829];microtubule organizing center [GO:0005815]	GTPase activator activity [GO:0005096];small GTPase binding [GO:0031267]	-	-	-	-	RBGP1_MOUSE	Rabgap1	Rab GTPase-activating protein 1	-0.0589	0.086	-0.142	0.1708	0.1709	0.087	-0.07945	7
A2AWP8	A2AWP8	ARGAL_MOUSE	Arhgef10l	Rho guanine nucleotide exchange factor 10-like protein						16.6661								16.5919		17.011		17.2606								4	actin cytoskeleton organization [GO:0030036];positive regulation of stress fiber assembly [GO:0051496];SREBP signaling pathway [GO:0032933]	cytosol [GO:0005829]	GTPase activator activity [GO:0005096];guanyl-nucleotide exchange factor activity [GO:0005085]	-	-	-	-	ARGAL_MOUSE	Arhgef10l	Rho guanine nucleotide exchange factor 10-like protein	NaN	NaN	NaN	NaN	NaN	NaN	-0.2496	1
A2AWP8;Q8C033	Q8C033;A2AWP8	ARGAL_MOUSE;ARHGA_MOUSE	Arhgef10;Arhgef10l	Rho guanine nucleotide exchange factor 10-like protein						14.6418						15.8113	15.6945	15.5701	15.3725	15.5079	16.2779	14.7254	52614.6	12990.2	10881.4					9	actin cytoskeleton organization [GO:0030036];activation of GTPase activity [GO:0090630];centrosome duplication [GO:0051298];mitotic spindle assembly [GO:0090307];myelination in peripheral nervous system [GO:0022011];positive regulation of stress fiber assembly [GO:0051496];regulation of Rho protein signal transduction [GO:0035023];SREBP signaling pathway [GO:0032933]	centrosome [GO:0005813];cytosol [GO:0005829]	GTPase activator activity [GO:0005096];guanyl-nucleotide exchange factor activity [GO:0005085];kinesin binding [GO:0019894]	-	-	-	-	ARGAL_MOUSE;ARHGA_MOUSE	Arhgef10;Arhgef10l	Rho guanine nucleotide exchange factor 10-like protein	NaN	NaN	NaN	NaN	0.1168	0.1976	0.00625	3
A2BDX3	A2BDX3	MOCS3_MOUSE	Mocs3	Adenylyltransferase and sulfurtransferase MOCS3		18.0391	17.5237	16.444	17.164	18.5651	17.6301	18.013	17.283	17.3518	18.0315	18.6377	18.0024	18.1976	18.2383	17.0948	17.53	17.4414	222908	195662	198131			144969	333035	18	Mo-molybdopterin cofactor biosynthetic process [GO:0006777];protein urmylation [GO:0032447];tRNA thio-modification [GO:0034227];tRNA wobble position uridine thiolation [GO:0002143];tRNA wobble uridine modification [GO:0002098]	cytoplasm [GO:0005737];cytosol [GO:0005829]	ATP binding [GO:0005524];metal ion binding [GO:0046872];molybdopterin-synthase adenylyltransferase activity [GO:0061605];molybdopterin-synthase sulfurtransferase activity [GO:0061604];nucleotidyltransferase activity [GO:0016779];sulfurtransferase activity [GO:0016783];thiosulfate sulfurtransferase activity [GO:0004792];URM1 activating enzyme activity [GO:0042292]	-	-	-	-	MOCS3_MOUSE	Mocs3	Adenylyltransferase and sulfurtransferase MOCS3	-0.5154	-0.34055	-0.3829	-0.30545	0.6353	-0.0407	-0.3909	7
A2BE28	A2BE28	LAS1L_MOUSE	Las1l	Ribosomal biogenesis protein LAS1L		19.6552	19.4742	19.287	19.3181	19.3692	19.1592	19.1125	19.1296	18.5286	18.8995	18.3926	19.0529	18.9814	19.0891	18.8885	18.8256	18.857	423252	622594	542382	625742	797345	953831	765593	18	maturation of 5.8S rRNA [GO:0000460];maturation of LSU-rRNA [GO:0000470]	Las1 complex [GO:0090730];MLL1 complex [GO:0071339];nucleolus [GO:0005730];preribosome, large subunit precursor [GO:0030687]	endonuclease activity [GO:0004519]	-	-	-	-	LAS1L_MOUSE	Las1l	Ribosomal biogenesis protein LAS1L	-0.181	-0.01	0.0467	-0.48595	-0.6603	-0.1077	0.0472	7
A2BH40	A2BH40	ARI1A_MOUSE	Arid1a	AT-rich interactive domain-containing protein 1A		19.7469	19.7404	19.8907	19.7949	19.8	20	19.9601	19.7991	19.8448	19.6	20.0821	19.6101	19.797	19.5182	19.3402	19.4256	19.4305	681434	916594	950615	962266	950368	923630	942435	18	androgen receptor signaling pathway [GO:0030521];ATP-dependent chromatin remodeling [GO:0043044];cardiac chamber development [GO:0003205];cardiac muscle cell differentiation [GO:0055007];chromatin organization [GO:0006325];chromatin remodeling [GO:0006338];embryo implantation [GO:0007566];forebrain development [GO:0030900];formation of primary germ layer [GO:0001704];gastrulation [GO:0007369];glu…	brahma complex [GO:0035060];chromatin [GO:0000785];nBAF complex [GO:0071565];npBAF complex [GO:0071564];nucleoplasm [GO:0005654];SWI/SNF complex [GO:0016514]	DNA binding [GO:0003677];nuclear receptor binding [GO:0016922]	-	-	-	-	ARI1A_MOUSE	Arid1a	AT-rich interactive domain-containing protein 1A	-0.0065	-0.03205	0.0555	0.13635	0.472	0.2788	-0.08785	7
A2BIM8;B5X0G2;P02762;P04938;P11588;P11589;P11591	A2BIM8;B5X0G2;P02762;P11588;P11589;P04938;P11591	MUP11_MOUSE;MUP17_MOUSE;MUP18_MOUSE;MUP1_MOUSE;MUP2_MOUSE;MUP5_MOUSE;MUP6_MOUSE	Mup1;Mup11;Mup17;Mup18;Mup2;Mup5;Mup6	Major urinary protein 18																										0	aerobic respiration [GO:0009060];behavior [GO:0007610];cellular response to food [GO:0071240];cellular response to lipid [GO:0071396];cellular response to starvation [GO:0009267];cellular response to testosterone stimulus [GO:0071394];energy reserve metabolic process [GO:0006112];glucose homeostasis [GO:0042593];heat generation [GO:0031649];locomotor rhythm [GO:0045475];mitochondrion morphogenesi…	cytosol [GO:0005829];extracellular space [GO:0005615];nucleus [GO:0005634]	insulin-activated receptor activity [GO:0005009];odorant binding [GO:0005549];pheromone activity [GO:0005186];pheromone binding [GO:0005550];small molecule binding [GO:0036094]	-	-	-	-	MUP11_MOUSE;MUP17_MOUSE;MUP18_MOUSE;MUP1_MOUSE;MUP2_MOUSE;MUP5_MOUSE;MUP6_MOUSE	Mup1;Mup11;Mup17;Mup18;Mup2;Mup5;Mup6	Major urinary protein 18	NaN	NaN	NaN	NaN	NaN	NaN	NaN	0
A2CG49	A2CG49	KALRN_MOUSE	Kalrn	Kalirin		18.2547	17.9148	17.9056	18.2123	18.2882	17.8569	17.514	17.4562	18.1805	18.2814	17.2386	17.6232	17.3631	16.4352	17.3258	17.6296	17.707	207714	301012	338204	261882	246986	401220	175461	18	adult locomotory behavior [GO:0008344];axon guidance [GO:0007411];axonogenesis [GO:0007409];central nervous system development [GO:0007417];habituation [GO:0046959];intracellular signal transduction [GO:0035556];lactation [GO:0007595];maternal behavior [GO:0042711];maternal process involved in parturition [GO:0060137];memory [GO:0007613];modification of postsynaptic actin cytoskeleton [GO:0098885…	cytoskeleton [GO:0005856];cytosol [GO:0005829];glutamatergic synapse [GO:0098978];neuron projection [GO:0043005];neuronal cell body [GO:0043025];nucleoplasm [GO:0005654];perinuclear region of cytoplasm [GO:0048471];postsynaptic density [GO:0014069];presynapse [GO:0098793]	ATP binding [GO:0005524];enzyme binding [GO:0019899];guanyl-nucleotide exchange factor activity [GO:0005085];metal ion binding [GO:0046872];protein serine kinase activity [GO:0106310];protein threonine kinase activity [GO:0106311]	-	-	-	-	KALRN_MOUSE	Kalrn	Kalirin	-0.3399	0.1154	0.3429	0.3117	-0.3846	0.9279	-0.3425	7
A2CG49;Q0KL02	A2CG49;Q0KL02	KALRN_MOUSE;TRIO_MOUSE	Kalrn;Trio	Kalirin		20.1	20.2	20.1	20.2989	19.9	20.2	20.1	20.3	20.2	20.1946	19.8103	19.2915	19.4411	19.2663	19.8415	19.8	20.002	625028	1370000	1420000	1120000	700432	795112	841586	18	adult locomotory behavior [GO:0008344];axon guidance [GO:0007411];axonogenesis [GO:0007409];central nervous system development [GO:0007417];habituation [GO:0046959];intracellular signal transduction [GO:0035556];lactation [GO:0007595];maternal behavior [GO:0042711];maternal process involved in parturition [GO:0060137];memory [GO:0007613];modification of postsynaptic actin cytoskeleton [GO:0098885…	cell projection [GO:0042995];cytoskeleton [GO:0005856];cytosol [GO:0005829];early endosome [GO:0005769];glutamatergic synapse [GO:0098978];neuron projection [GO:0043005];neuronal cell body [GO:0043025];nucleoplasm [GO:0005654];perinuclear region of cytoplasm [GO:0048471];postsynaptic density [GO:0014069];presynapse [GO:0098793]	ATP binding [GO:0005524];enzyme binding [GO:0019899];guanyl-nucleotide exchange factor activity [GO:0005085];metal ion binding [GO:0046872];protein serine kinase activity [GO:0106310];protein threonine kinase activity [GO:0106311]	-	-	-	-	KALRN_MOUSE;TRIO_MOUSE	Kalrn;Trio	Kalirin	0.1004	0.3291	0.0372	-0.00485	0.5188	0.1748	-0.08435	7
A2CG63	A2CG63	ARI4B_MOUSE	Arid4b	AT-rich interactive domain-containing protein 4B		16.755	16.759	16.8597	16.6408		16.825	16.8931	16.5465	16.7425	16.5326	16.4051	16.3269	16.6358	16.6258	16.2105	16.1851	16.2328	75516.9	117961	121694	107501			28647.5	17	establishment of Sertoli cell barrier [GO:0097368];histone H3-K9 trimethylation [GO:0036124];histone H4-K20 trimethylation [GO:0034773];positive regulation of transcription by RNA polymerase II [GO:0045944];regulation of gene expression by genetic imprinting [GO:0006349];regulation of transcription by RNA polymerase II [GO:0006357];spermatogenesis [GO:0007283]	cytosol [GO:0005829];mitochondrion [GO:0005739];nucleoplasm [GO:0005654];nucleus [GO:0005634]	transcription cis-regulatory region binding [GO:0000976]	-	-	-	-	ARI4B_MOUSE	Arid4b	AT-rich interactive domain-containing protein 4B	0.004	-0.2189	-0.0681	0.20295	0.0782	0.01	0.00155	7
A2RSJ4	A2RSJ4	UH1BL_MOUSE	Uhrf1bp1l	UHRF1-binding protein 1-like		17.9257	18.1125	18.0762	18.1187	18.4046	17.5662	18.0387	18.0543	17.9587	18.1723	17.6659	17.3926	17.7824	17.3126	17.3446	17.8286	17.5243	225696	209336	299861	254854		212123	337142	18	-	cytosol [GO:0005829];early endosome [GO:0005769]	GARP complex binding [GO:0062069];protein homodimerization activity [GO:0042803]	-	-	-	-	UH1BL_MOUSE	Uhrf1bp1l	UHRF1-binding protein 1-like	0.1868	-0.1217	-0.4725	-0.1546	0.2733	0.4698	-0.33185	7
A2RSQ0	A2RSQ0	DEN5B_MOUSE	Dennd5b	DENN domain-containing protein 5B		17.8432					17.5699	18.1542	17.9875	17.8055	17.945	19.8286	19.2882	19.1195		17.5776	15.772	17.9402		181292	349877	184843				12	positive regulation of triglyceride transport [GO:1905885]	integral component of membrane [GO:0016021]	guanyl-nucleotide exchange factor activity [GO:0005085]	-	-	-	-	DEN5B_MOUSE	Dennd5b	DENN domain-containing protein 5B	NaN	NaN	-0.5843	-0.16075	0.5404	NaN	0.7215	4
A2RSX7	A2RSX7	TYW5_MOUSE	Tyw5	tRNA wybutosine-synthesizing protein 5		15.9521		15.3066	15.7798	16.8217		14.9942			16.8761	16.9842	17.3055	17.2963	17.282	16.0972	16.6985	16.16	156715	54792.8	49339.3			72187		14	wybutosine biosynthetic process [GO:0031591]	-	2-oxoglutarate-dependent dioxygenase activity [GO:0016706];iron ion binding [GO:0005506];protein homodimerization activity [GO:0042803];tRNA binding [GO:0000049];tRNAPhe (7-(3-amino-3-carboxypropyl)wyosine37-C2)-hydroxylase activity [GO:0102524]	-	-	-	-	TYW5_MOUSE	Tyw5	tRNA wybutosine-synthesizing protein 5	NaN	-0.28435	NaN	NaN	-0.3213	0.0143	-0.33205	4
A2RSY1	A2RSY1	KANL3_MOUSE	Kansl3	KAT8 regulatory NSL complex subunit 3		15.8732	15.4059		15.0833		15.3183	15.6159	15.9478	16.6396	15.9082	16.8341	15.7653	15.6605		13.5691	14.6587		88444.6	80119.1	68121.3	56356.5		44060	30767.4	14	histone H4-K16 acetylation [GO:0043984];histone H4-K5 acetylation [GO:0043981];histone H4-K8 acetylation [GO:0043982];positive regulation of transcription by RNA polymerase II [GO:0045944]	histone acetyltransferase complex [GO:0000123];intracellular membrane-bounded organelle [GO:0043231];NSL complex [GO:0044545];nucleoplasm [GO:0005654]	-	-	-	-	-	KANL3_MOUSE	Kansl3	KAT8 regulatory NSL complex subunit 3	-0.4673	NaN	-0.2976	0.7116	1.0688	NaN	-1.0896	5
A2RSY6	A2RSY6	TRM1L_MOUSE	Trmt1l	TRMT1-like protein		18.0224	18.5589		17.5845	16.2474	16.929	17.9361	17.3804	17.7914	17.4808		17.9967	17.7366	17.8458	17.8152	17.0435	17.6925	196701	184905	250081	227443				16	adult behavior [GO:0030534];adult locomotory behavior [GO:0008344];tRNA N2-guanine methylation [GO:0002940]	nucleus [GO:0005634]	metal ion binding [GO:0046872];tRNA (guanine-N2-)-methyltransferase activity [GO:0004809];tRNA binding [GO:0000049]	-	-	-	-	TRM1L_MOUSE	Trmt1l	TRMT1-like protein	0.5365	1.3371	-1.0071	0.3608	NaN	-0.1092	0.4472	6
A2RT60	A2RT60	HTRA4_MOUSE	Htra4	Serine protease HTRA4							17.5507	13.0428	18.0225			18.585	18.1	20.1079	18.6985	18.1091			298964		105317					9	proteolysis [GO:0006508]	extracellular region [GO:0005576]	endopeptidase activity [GO:0004175];identical protein binding [GO:0042802];insulin-like growth factor binding [GO:0005520];serine-type endopeptidase activity [GO:0004252]	-	-	-	-	HTRA4_MOUSE	Htra4	Serine protease HTRA4	NaN	NaN	4.5079	NaN	0.4541	1.4094	NaN	3
A2RT62	A2RT62	FXL16_MOUSE	Fbxl16	F-box/LRR-repeat protein 16		19.0417	18.3267	18.8426	18.9816	18.8292	18.7904	18.9873	18.3408	18.6592	18.4778	17.683	17.7862	18.3633	17.7455	18.4226	17.8278	17.9708	252837	449751	395761	561842	243818	489827	490290	18	SCF-dependent proteasomal ubiquitin-dependent protein catabolic process [GO:0031146]	cytoplasm [GO:0005737];SCF ubiquitin ligase complex [GO:0019005]	-	-	-	-	-	FXL16_MOUSE	Fbxl16	F-box/LRR-repeat protein 16	-0.715	0.1457	-0.1969	0.2499	-0.1032	0.6178	0.5233	7
A2RT67	A2RT67	DEND3_MOUSE	Dennd3	DENN domain-containing protein 3		19.7742		19.4911	19.6451		19.053	19.8674		18.6656	19.5567	19.9	20.2	20.2535	19.9	20.2877	19.7984	19.2145	1200000	520491	1240000	1240000			115860	15	cellular protein catabolic process [GO:0044257];endosome to lysosome transport [GO:0008333];regulation of Rab protein signal transduction [GO:0032483]	cytoplasmic vesicle [GO:0031410]	guanyl-nucleotide exchange factor activity [GO:0005085]	-	-	-	-	DEND3_MOUSE	Dennd3	DENN domain-containing protein 3	NaN	0.154	-0.8144	-0.8911	-0.2677	0.3627	0.78125	6
A2RTL5	A2RTL5	RSRC2_MOUSE	Rsrc2	Arginine/serine-rich coiled-coil protein 2		19.2957	19.5826	19.3981	19.286	19.2669	19.3184	19.4656	19.1388	19.3207	19.3095	19.5809	18.9924	19.2108	19.1142	18.4857	18.9207	18.7552	461662	729007	574256	590952	622392	711817	474072	18	-	-	-	-	-	-	-	RSRC2_MOUSE	Rsrc2	Arginine/serine-rich coiled-coil protein 2	0.2869	-0.0465	-0.1472	0.09655	0.5885	0.0966	-0.35225	7
A2TJV2	A2TJV2	PALM3_MOUSE	Palm3	Paralemmin-3										13.5338		16.3647	16.2292	16.9554	16.3908	16.6627	16.6363	16.6904	34952.5							9	negative regulation of cytokine-mediated signaling pathway [GO:0001960];response to lipopolysaccharide [GO:0032496];Toll signaling pathway [GO:0008063]	cytoplasm [GO:0005737];plasma membrane [GO:0005886]	ATP binding [GO:0005524]	-	-	-	-	PALM3_MOUSE	Palm3	Paralemmin-3	NaN	NaN	NaN	NaN	0.1355	0.5646	-0.00065	3
A3KFM7	A3KFM7	CHD6_MOUSE	Chd6	Chromodomain-helicase-DNA-binding protein 6								15.7141		14.5926	16.0113		15.1193	16.8175	15.7817			14.8445			65926.5					7	chromatin organization [GO:0006325];positive regulation of transcription from RNA polymerase II promoter in response to oxidative stress [GO:0036091]	nucleoplasm [GO:0005654]	ATP binding [GO:0005524];ATP hydrolysis activity [GO:0140603];ATPase, acting on DNA [GO:0008094];DNA binding [GO:0003677];DNA helicase activity [GO:0003678];nucleosome-dependent ATPase activity [GO:0070615];transcription coregulator binding [GO:0001221]	-	-	-	-	CHD6_MOUSE	Chd6	Chromodomain-helicase-DNA-binding protein 6	NaN	NaN	NaN	-1.4187	NaN	1.0358	NaN	2
A3KFM7;Q09XV5;Q8BYH8	A2AJK6;Q09XV5;A3KFM7;Q8BYH8	CHD6_MOUSE;CHD8_MOUSE;CHD9_MOUSE	Chd6;Chd8;Chd9	Chromodomain-helicase-DNA-binding protein 6				15.1106							14.6774	13.4469	13.7369	14.9876	14.2958			12.7763	10927.4	18336.2	12099					8	ATP-dependent chromatin remodeling [GO:0043044];brain development [GO:0007420];chromatin organization [GO:0006325];digestive tract development [GO:0048565];in utero embryonic development [GO:0001701];negative regulation of apoptotic process [GO:0043066];negative regulation of canonical Wnt signaling pathway [GO:0090090];negative regulation of fibroblast apoptotic process [GO:2000270];negative reg…	cytosol [GO:0005829];MLL1 complex [GO:0071339];nucleoplasm [GO:0005654];nucleus [GO:0005634];protein-containing complex [GO:0032991]	armadillo repeat domain binding [GO:0070016];ATP binding [GO:0005524];ATP hydrolysis activity [GO:0140603];ATPase, acting on DNA [GO:0008094];beta-catenin binding [GO:0008013];chromatin binding [GO:0003682];DNA binding [GO:0003677];DNA helicase activity [GO:0003678];histone binding [GO:0042393];methylated histone binding [GO:0035064];nucleosome-dependent ATPase activity [GO:0070615];p53 binding […	-	-	-	-	CHD6_MOUSE;CHD8_MOUSE;CHD9_MOUSE	Chd6;Chd8;Chd9	Chromodomain-helicase-DNA-binding protein 6	NaN	NaN	NaN	NaN	-0.29	0.6918	NaN	2
A3KGB4	A3KGB4	TBC8B_MOUSE	Tbc1d8b	TBC1 domain family member 8B													13.5215	13.7278	14.465		14.7916	14.82	25532.2							6	activation of GTPase activity [GO:0090630];glomerular filtration [GO:0003094];intracellular protein transport [GO:0006886];vesicle-mediated transport [GO:0016192]	cytosol [GO:0005829]	calcium ion binding [GO:0005509];GTPase activator activity [GO:0005096]	-	-	-	-	TBC8B_MOUSE	Tbc1d8b	TBC1 domain family member 8B	NaN	NaN	NaN	NaN	NaN	-0.7372	NaN	1
A3KGS3	A3KGS3	RGPA2_MOUSE	Ralgapa2	Ral GTPase-activating protein subunit alpha-2											15.6868				15.0031			14.9838		34615.8						3	activation of GTPase activity [GO:0090630];Ral protein signal transduction [GO:0032484];regulation of exocyst localization [GO:0060178];regulation of protein localization [GO:0032880];regulation of small GTPase mediated signal transduction [GO:0051056]	cytoplasm [GO:0005737];cytosol [GO:0005829];nucleus [GO:0005634];plasma membrane [GO:0005886]	GTPase activator activity [GO:0005096];protein heterodimerization activity [GO:0046982]	-	-	-	-	RGPA2_MOUSE	Ralgapa2	Ral GTPase-activating protein subunit alpha-2	NaN	NaN	NaN	NaN	NaN	NaN	NaN	0
A3KGS3;Q6GYP7	A3KGS3;Q6GYP7	RGPA1_MOUSE;RGPA2_MOUSE	Ralgapa1;Ralgapa2	Ral GTPase-activating protein subunit alpha-2		18.2497	17.5018	17.7218	18.5094	18.2905	18.4595	18.4824	18.2576	18.436	18.2525	17.8554	17.7603	17.4408	17.4851	17.1527	17.8364	17.4789	173335	387598	322562	276519	252199	165654	322002	18	activation of GTPase activity [GO:0090630];Ral protein signal transduction [GO:0032484];regulation of exocyst localization [GO:0060178];regulation of protein localization [GO:0032880];regulation of small GTPase mediated signal transduction [GO:0051056];regulation of transcription, DNA-templated [GO:0006355]	cytoplasm [GO:0005737];cytosol [GO:0005829];nucleus [GO:0005634];plasma membrane [GO:0005886]	GTPase activator activity [GO:0005096];protein heterodimerization activity [GO:0046982]	-	-	-	-	RGPA1_MOUSE;RGPA2_MOUSE	Ralgapa1;Ralgapa2	Ral GTPase-activating protein subunit alpha-2	-0.7479	0.50325	-0.0229	0.18095	0.0951	-0.0443	-0.50495	7
A3KMP2	A3KMP2	TTC38_MOUSE	Ttc38	Tetratricopeptide repeat protein 38													13.3767			13.0066	14.1904	13.2128	14600.1							5	-	-	-	-	-	-	-	TTC38_MOUSE	Ttc38	Tetratricopeptide repeat protein 38	NaN	NaN	NaN	NaN	NaN	NaN	-0.695	1
A6H5Y3	A6H5Y3	METH_MOUSE	Mtr	Methionine synthase		18.1961	18.1014	18.3487	18.5492	18.2636	17.8035	17.8003	15.9354	17.0571	17.9081	17.6104	17.9163	17.7909	17.9386	17.3734	17.5671	17.5162	258475	176987	217840	300744		187514		18	axon regeneration [GO:0031103];cellular response to nitric oxide [GO:0071732];cobalamin metabolic process [GO:0009235];homocysteine metabolic process [GO:0050667];methionine biosynthetic process [GO:0009086];methionine metabolic process [GO:0006555];protein methylation [GO:0006479];response to axon injury [GO:0048678];tetrahydrofolate metabolic process [GO:0046653]	cytosol [GO:0005829]	amino acid binding [GO:0016597];cobalamin binding [GO:0031419];folic acid binding [GO:0005542];methionine synthase activity [GO:0008705];methyltransferase activity [GO:0008168];zinc ion binding [GO:0008270]	-	-	-	-	METH_MOUSE	Mtr	Methionine synthase	-0.0947	0.24305	0.0032	0.13535	-0.3059	-0.1477	-0.16825	7
A6H5Z3	A6H5Z3	EXC6B_MOUSE	Exoc6b	Exocyst complex component 6B		18.5054	18.4465	18.6672	18.6867	18.1829	18.841	18.8004	18.8236	18.9213	18.6973	18.4077	18.429	18.6231	18.3488	18.4089	18.5041	18.4953	352730	379785	462559	331674	372712	387193	375722	18	exocytosis [GO:0006887];Golgi to plasma membrane transport [GO:0006893];intracellular protein transport [GO:0006886];vesicle tethering involved in exocytosis [GO:0090522]	exocyst [GO:0000145];membrane [GO:0016020]	-	-	-	-	-	EXC6B_MOUSE	Exoc6b	Exocyst complex component 6B	-0.0589	0.26165	0.0406	0.16085	-0.0213	0.2743	-0.0908	7
A6H5Z3;Q8R313	A6H5Z3;Q8R313	EXC6B_MOUSE;EXOC6_MOUSE	Exoc6;Exoc6b	Exocyst complex component 6B		18.3564	18.8263	18.4301		18.4157	18.5733	18.4722	18.3216	16.8686	18.4519	17.1034	17.2013		17.549	17.9498	18.2212	18.5026	251880	396084			280133	247227	145908	16	erythrocyte differentiation [GO:0030218];exocytosis [GO:0006887];Golgi to plasma membrane transport [GO:0006893];intracellular protein transport [GO:0006886];vesicle tethering involved in exocytosis [GO:0090522]	exocyst [GO:0000145];Flemming body [GO:0090543];growth cone [GO:0030426];membrane [GO:0016020];perinuclear region of cytoplasm [GO:0048471];plasma membrane [GO:0005886]	-	-	-	-	-	EXC6B_MOUSE;EXOC6_MOUSE	Exoc6;Exoc6b	Exocyst complex component 6B	0.4699	NaN	0.1011	-1.51815	-0.0979	NaN	-0.4121	5
A6H611	A6H611	MIPEP_MOUSE	Mipep	Mitochondrial intermediate peptidase		17.1861	16.7898	17.6872	16.8723	17.8642	16.9641	17.476	16.9408	16.6924	17.6445	17.5049	17.7899	17.5894	17.4677	16.8751	17.6709	17.6772	131276	99487.8	147973	87624.2	247127	255235	109531	18	peptide metabolic process [GO:0006518];protein processing involved in protein targeting to mitochondrion [GO:0006627];proteolysis [GO:0006508]	mitochondrial matrix [GO:0005759];mitochondrion [GO:0005739]	endopeptidase activity [GO:0004175];metal ion binding [GO:0046872];metalloendopeptidase activity [GO:0004222]	MitoCarta3.0	literature, APEX_matrix, targetP signal+, yeast mito homolog++, mito protein domain, induction, MS/MS++	Matrix	Protein import, sorting and homeostasis > Protein import and sorting > Preprotein cleavage;Protein import, sorting and homeostasis > Protein homeostasis > Proteases	MIPEP_MOUSE	Mipep	Mitochondrial intermediate peptidase	-0.3963	-0.9034	-0.5119	-0.60025	-0.285	0.1217	-0.79895	7
A6H619	A6H619	PHRF1_MOUSE	Phrf1	PHD and RING finger domain-containing protein 1												16.8985		16.8127			15.6891	15.1247			62109.2					4	mRNA processing [GO:0006397];transcription by RNA polymerase II [GO:0006366]	-	metal ion binding [GO:0046872];protein domain specific binding [GO:0019904];RNA polymerase binding [GO:0070063]	-	-	-	-	PHRF1_MOUSE	Phrf1	PHD and RING finger domain-containing protein 1	NaN	NaN	NaN	NaN	NaN	NaN	NaN	0
A6H6A9	A6H6A9	RBG1L_MOUSE	Rabgap1l	Rab GTPase-activating protein 1-like		18.2873	18.8223	18.193	17.1735		17.9054	18.2278	17.4836	17.8524	17.8016	17.4013	17.1568	17.5797	17.8468	17.3069	17.1532	18.0102	138964	153259	201869	162685			81984.7	17	activation of GTPase activity [GO:0090630];endocytosis [GO:0006897];intracellular protein transport [GO:0006886];megakaryocyte development [GO:0035855];regulation of protein localization [GO:0032880]	early endosome [GO:0005769];Golgi apparatus [GO:0005794];nucleus [GO:0005634]	GTPase activator activity [GO:0005096];small GTPase binding [GO:0031267]	-	-	-	-	RBG1L_MOUSE	Rabgap1l	Rab GTPase-activating protein 1-like	0.535	-1.0195	-0.3224	0.2098	0.2445	-0.2671	-0.2748	7
A6H8H2	A6H8H2	DEN4C_MOUSE	Dennd4c	DENN domain-containing protein 4C												16.8977	17.3402	16.6083	17.0011	17.2238	16.4385	17.3158	185679							8	cellular response to insulin stimulus [GO:0032869];protein localization to plasma membrane [GO:0072659];protein transport [GO:0015031];regulation of Rab protein signal transduction [GO:0032483]	cytoplasmic vesicle [GO:0031410];cytoplasmic vesicle membrane [GO:0030659];cytosol [GO:0005829];Golgi apparatus [GO:0005794];insulin-responsive compartment [GO:0032593];intracellular membrane-bounded organelle [GO:0043231];plasma membrane [GO:0005886];retromer complex [GO:0030904]	guanyl-nucleotide exchange factor activity [GO:0005085]	-	-	-	-	DEN4C_MOUSE	Dennd4c	DENN domain-containing protein 4C	NaN	NaN	NaN	NaN	-0.4425	-0.3928	0.34665	3
A6X919	A6X919	D19L1_MOUSE	Dpy19l1	Probable C-mannosyltransferase DPY19L1		19.0881	18.9046	18.2656	18.4632	18.9588	18.5211	19.0918	18.8104	19.0569	19.2899	19.7265	19.5845	19.5234	19.5211	19.7867	19.7158	19.3815	727106	538871	453494	368996		509252	504446	18	protein C-linked glycosylation via 2'-alpha-mannosyl-L-tryptophan [GO:0018406]	integral component of membrane [GO:0016021];nuclear inner membrane [GO:0005637]	mannosyltransferase activity [GO:0000030]	-	-	-	-	D19L1_MOUSE	Dpy19l1	Probable C-mannosyltransferase DPY19L1	-0.1835	-0.149	-0.5707	0.00675	0.142	0.0023	0.23805	7
A6X935	A6X935	ITIH4_MOUSE	Itih4	Inter alpha-trypsin inhibitor, heavy chain 4				18.2454		19.1637	16.9705	17.0636	18.5173	18.1918	18.5627	18.0022	18.0255	18.6175	17.512	17.9789	17.5809	17.3675	216221	75409.5	144230					15	acute-phase response [GO:0006953];hyaluronan metabolic process [GO:0030212];response to cytokine [GO:0034097]	collagen-containing extracellular matrix [GO:0062023];cytoplasm [GO:0005737];extracellular space [GO:0005615];plasma membrane [GO:0005886]	serine-type endopeptidase inhibitor activity [GO:0004867]	-	-	-	-	ITIH4_MOUSE	Itih4	Inter alpha-trypsin inhibitor, heavy chain 4	NaN	NaN	-0.0931	-0.3482	-0.0233	1.1055	0.5047	5
A6X942	A6X942	SH24B_MOUSE	Sh2d4b	SH2 domain-containing protein 4B		18.3266	18.1462	18.1021	17.9733	17.9229	18.2706	18.0749	18.3831	18.1651	18.0317	17.7505	17.7091	18.1763	17.8625	18.3255	18.1843	17.8764	223489	353655	286654	282291	90880	144604	280645	18	-	cytoplasm [GO:0005737]	-	-	-	-	-	SH24B_MOUSE	Sh2d4b	SH2 domain-containing protein 4B	-0.1804	-0.0392	0.1957	-0.0423	0.0414	0.3138	0.29515	7
A8C756	A8C756	THADA_MOUSE	Thada	Thyroid adenoma-associated protein homolog		16.2539	16.3392	16.5167	16.8042	16.286	16.6254	16.766	17.0438	16.4476	17.0303	17.3154	17.4424	17.538	17.3188	17.1437	17.062	17.0167	145188	114181	123231	105210				18	lipid homeostasis [GO:0055088];negative regulation of endoplasmic reticulum calcium ion concentration [GO:0032471];tRNA methylation [GO:0030488]	cytosol [GO:0005829];endoplasmic reticulum [GO:0005783]	-	-	-	-	-	THADA_MOUSE	Thada	Thyroid adenoma-associated protein homolog	0.0853	0.40285	-0.1406	-0.58945	-0.127	0.2192	0.10435	7
A8Y5H7	A8Y5H7	S14L1_MOUSE	Sec14l1	SEC14-like protein 1		16.5232			15.5419		16.9424	16.8118	16.3743	16.7631			17.7309		17.6764	17.3216	17.3543	17.2506	165149	110995	89974.9					12	choline transport [GO:0015871];innate immune response [GO:0045087];negative regulation of RIG-I signaling pathway [GO:0039536]	cytoplasm [GO:0005737];cytosol [GO:0005829];Golgi apparatus [GO:0005794];nucleoplasm [GO:0005654]	RIG-I binding [GO:0039552]	-	-	-	-	S14L1_MOUSE	Sec14l1	SEC14-like protein 1	NaN	NaN	0.1306	0.3888	NaN	NaN	0.01915	3
B0F2B4	B0F2B4	NLGN4_MOUSE	Nlgn4l	Neuroligin 4-like		15.383			15.3055		14.298	15.4688		15.5639		15.5955	17.1189		17.5888	17.4986	17.2569	18.0602	142926	31356	51273.9	43530.4				12	brainstem development [GO:0003360];cerebellum development [GO:0021549];chemical synaptic transmission [GO:0007268];male courtship behavior [GO:0008049];modulation of chemical synaptic transmission [GO:0050804];negative regulation of excitatory postsynaptic potential [GO:0090394];neuron cell-cell adhesion [GO:0007158];organ growth [GO:0035265];postsynaptic membrane assembly [GO:0097104];presynapti…	cell surface [GO:0009986];dendrite [GO:0030425];excitatory synapse [GO:0060076];glycinergic synapse [GO:0098690];integral component of plasma membrane [GO:0005887];integral component of postsynaptic specialization membrane [GO:0099060];plasma membrane [GO:0005886];postsynaptic membrane [GO:0045211];presynapse [GO:0098793];synapse [GO:0045202]	neurexin family protein binding [GO:0042043];signaling receptor activity [GO:0038023]	-	-	-	-	NLGN4_MOUSE	Nlgn4l	Neuroligin 4-like	NaN	NaN	-1.1708	NaN	-1.5234	NaN	-0.15995	3
B0F2B4;Q69ZK9;Q8BYM5	Q69ZK9;Q8BYM5;B0F2B4	NLGN2_MOUSE;NLGN3_MOUSE;NLGN4_MOUSE	Nlgn2;Nlgn3;Nlgn4l	Neuroligin 4-like												14.5637	15.3099	12.184	14.7615	14.5151		13.5719	23349.5							7	adult behavior [GO:0030534];axon extension [GO:0048675];brainstem development [GO:0003360];cerebellum development [GO:0021549];chemical synaptic transmission [GO:0007268];circadian sleep/wake cycle [GO:0042745];excitatory postsynaptic potential [GO:0060079];gephyrin clustering involved in postsynaptic density assembly [GO:0097116];inhibitory postsynaptic potential [GO:0060080];inhibitory synapse …	cell surface [GO:0009986];cytoplasm [GO:0005737];dendrite [GO:0030425];dendritic shaft [GO:0043198];dopaminergic synapse [GO:0098691];endocytic vesicle [GO:0030139];excitatory synapse [GO:0060076];GABA-ergic synapse [GO:0098982];glutamatergic synapse [GO:0098978];glycinergic synapse [GO:0098690];inhibitory synapse [GO:0060077];integral component of plasma membrane [GO:0005887];integral component …	cell adhesion molecule binding [GO:0050839];identical protein binding [GO:0042802];neurexin family protein binding [GO:0042043];scaffold protein binding [GO:0097110];signaling receptor activity [GO:0038023]	-	-	-	-	NLGN2_MOUSE;NLGN3_MOUSE;NLGN4_MOUSE	Nlgn2;Nlgn3;Nlgn4l	Neuroligin 4-like	NaN	NaN	NaN	NaN	-0.7462	-2.5775	0.9432	3
B0V2N1	B0V2N1	PTPRS_MOUSE	Ptprs	Receptor-type tyrosine-protein phosphatase S		19.1499	18.5391	18.4521	18.2833	18.3205	18.1138	18.7114	18.6291	18.5312	18.6443	19.203	19.2724	19.5025	19.3643	18.9471	19.2423	19.2837	798525	139823	372361	283991	400201	399419	422316	18	cerebellum development [GO:0021549];cerebral cortex development [GO:0021987];corpus callosum development [GO:0022038];establishment of endothelial intestinal barrier [GO:0090557];hippocampus development [GO:0021766];modulation of chemical synaptic transmission [GO:0050804];negative regulation of axon extension [GO:0030517];negative regulation of axon regeneration [GO:0048681];negative regulation …	axon [GO:0030424];cytosol [GO:0005829];glutamatergic synapse [GO:0098978];growth cone [GO:0030426];integral component of postsynaptic density membrane [GO:0099061];integral component of presynaptic membrane [GO:0099056];integral component of synaptic vesicle membrane [GO:0030285];perikaryon [GO:0043204];plasma membrane [GO:0005886];Schaffer collateral - CA1 synapse [GO:0098685]	chondroitin sulfate binding [GO:0035374];heparan sulfate proteoglycan binding [GO:0043395];heparin binding [GO:0008201];phosphoprotein phosphatase activity [GO:0004721];protein tyrosine phosphatase activity [GO:0004725]	-	-	-	-	PTPRS_MOUSE	Ptprs	Receptor-type tyrosine-protein phosphatase S	-0.6108	-0.103	-0.5976	-0.1055	-0.0694	0.1382	-0.3159	7
B0V2N1;Q64487	Q64487;B0V2N1	PTPRD_MOUSE;PTPRS_MOUSE	Ptprd;Ptprs	Receptor-type tyrosine-protein phosphatase S		17.8301	18.095	16.3368	17.7351		17.5183	17.4017	17.7573	17.6232	17.4925	16.6092	16.99	17.1917	14.4434	17.5218	16.6418	17.2308	109277	187132	239369	301392		417025	391332	17	cerebellum development [GO:0021549];cerebral cortex development [GO:0021987];corpus callosum development [GO:0022038];establishment of endothelial intestinal barrier [GO:0090557];heterophilic cell-cell adhesion via plasma membrane cell adhesion molecules [GO:0007157];hippocampus development [GO:0021766];modulation of chemical synaptic transmission [GO:0050804];negative regulation of axon extensio…	axon [GO:0030424];cytosol [GO:0005829];glutamatergic synapse [GO:0098978];growth cone [GO:0030426];hippocampal mossy fiber to CA3 synapse [GO:0098686];integral component of postsynaptic density membrane [GO:0099061];integral component of presynaptic membrane [GO:0099056];integral component of synaptic vesicle membrane [GO:0030285];perikaryon [GO:0043204];plasma membrane [GO:0005886];Schaffer coll…	cell adhesion molecule binding [GO:0050839];chondroitin sulfate binding [GO:0035374];heparan sulfate proteoglycan binding [GO:0043395];heparin binding [GO:0008201];phosphoprotein phosphatase activity [GO:0004721];protein tyrosine phosphatase activity [GO:0004725];signaling receptor binding [GO:0005102]	-	-	-	-	PTPRD_MOUSE;PTPRS_MOUSE	Ptprd;Ptprs	Receptor-type tyrosine-protein phosphatase S	0.2649	1.3983	0.1166	-0.0017	-0.3808	2.7483	0.5855	7
B1AQ75	B1AQ75	KRT36_MOUSE	Krt36	Keratin, type I cuticular Ha6																										0	regulation of keratinocyte differentiation [GO:0045616]	intermediate filament [GO:0005882];intermediate filament cytoskeleton [GO:0045111]	structural constituent of skin epidermis [GO:0030280]	-	-	-	-	KRT36_MOUSE	Krt36	Keratin, type I cuticular Ha6	NaN	NaN	NaN	NaN	NaN	NaN	NaN	0
B1AQ75;Q497I4	Q497I4;B1AQ75	KRT35_MOUSE;KRT36_MOUSE	Krt35;Krt36	Keratin, type I cuticular Ha6																										0	regulation of keratinocyte differentiation [GO:0045616]	intermediate filament [GO:0005882];intermediate filament cytoskeleton [GO:0045111]	structural constituent of skin epidermis [GO:0030280];structural molecule activity [GO:0005198]	-	-	-	-	KRT35_MOUSE;KRT36_MOUSE	Krt35;Krt36	Keratin, type I cuticular Ha6	NaN	NaN	NaN	NaN	NaN	NaN	NaN	0
B1AQ75;Q497I4;Q61765;Q62168;Q8K0Y2	Q62168;Q61765;Q497I4;Q8K0Y2;B1AQ75;Q9D646	K1H1_MOUSE;K1H2_MOUSE;KRT35_MOUSE;KRT36_MOUSE;KT33A_MOUSE	Krt31;Krt32;Krt33a;Krt35;Krt36	Keratin, type I cuticular Ha6																										0	regulation of keratinocyte differentiation [GO:0045616]	intermediate filament [GO:0005882];intermediate filament cytoskeleton [GO:0045111]	structural constituent of skin epidermis [GO:0030280];structural molecule activity [GO:0005198]	-	-	-	-	K1H1_MOUSE;K1H2_MOUSE;KRT35_MOUSE;KRT36_MOUSE;KT33A_MOUSE	Krt31;Krt32;Krt33a;Krt35;Krt36	Keratin, type I cuticular Ha6	NaN	NaN	NaN	NaN	NaN	NaN	NaN	0
B1AQ75;Q61765;Q61897;Q8K0Y2;Q9D646	Q61897;Q61765;Q8K0Y2;B1AQ75;Q9D646	K1H1_MOUSE;KRT34_MOUSE;KRT36_MOUSE;KT33A_MOUSE;KT33B_MOUSE	Krt31;Krt33a;Krt33b;Krt34;Krt36	Keratin, type I cuticular Ha6															19.7205											1	regulation of keratinocyte differentiation [GO:0045616]	intermediate filament [GO:0005882];intermediate filament cytoskeleton [GO:0045111]	structural constituent of skin epidermis [GO:0030280];structural molecule activity [GO:0005198]	-	-	-	-	K1H1_MOUSE;KRT34_MOUSE;KRT36_MOUSE;KT33A_MOUSE;KT33B_MOUSE	Krt31;Krt33a;Krt33b;Krt34;Krt36	Keratin, type I cuticular Ha6	NaN	NaN	NaN	NaN	NaN	NaN	NaN	0
B1AS29	B1AS29	GRIK3_MOUSE	Grik3	Glutamate receptor ionotropic, kainate 3		15.1849					16.8547	15.4259		16.2316	16.3062	16.5531	15.1288	15.7443			15.41	17.2655	90150.4		78365.6					11	G protein-coupled glutamate receptor signaling pathway [GO:0007216];glutamate receptor signaling pathway [GO:0007215];modulation of chemical synaptic transmission [GO:0050804];negative regulation of synaptic transmission, glutamatergic [GO:0051967];regulation of membrane potential [GO:0042391];synaptic transmission, glutamatergic [GO:0035249]	axon [GO:0030424];dendrite [GO:0030425];dendrite cytoplasm [GO:0032839];glutamatergic synapse [GO:0098978];integral component of plasma membrane [GO:0005887];kainate selective glutamate receptor complex [GO:0032983];perikaryon [GO:0043204];plasma membrane [GO:0005886];postsynaptic membrane [GO:0045211];presynaptic membrane [GO:0042734];terminal bouton [GO:0043195]	adenylate cyclase inhibiting G protein-coupled glutamate receptor activity [GO:0001640];glutamate receptor activity [GO:0008066];ionotropic glutamate receptor activity [GO:0004970];kainate selective glutamate receptor activity [GO:0015277];ligand-gated ion channel activity [GO:0015276];ligand-gated ion channel activity involved in regulation of presynaptic membrane potential [GO:0099507];signalin…	-	-	-	-	GRIK3_MOUSE	Grik3	Glutamate receptor ionotropic, kainate 3	NaN	NaN	1.4288	-0.0746	1.4243	NaN	NaN	3
B1AUE5	B1AUE5	PEX10_MOUSE	Pex10	Peroxisome biogenesis factor 10					14.3676		16.6964		16.1835	16.6233	15.7604		16.4056	16.0009		16.5822	16.4638	16.49	86661.9	109666	107340					11	peroxisome organization [GO:0007031];protein import into peroxisome matrix [GO:0016558]	integral component of peroxisomal membrane [GO:0005779];peroxisomal membrane [GO:0005778];peroxisome [GO:0005777]	metal ion binding [GO:0046872];protein C-terminus binding [GO:0008022]	-	-	-	-	PEX10_MOUSE	Pex10	Peroxisome biogenesis factor 10	NaN	NaN	NaN	0.65135	NaN	NaN	0.1053	2
B1AVY7	B1AVY7	KI16B_MOUSE	Kif16b	Kinesin-like protein KIF16B		18.7984	17.6358				19.5294	19.0633	19.145	19.4815	18.7597	18.5658	18.7154	18.1193	18.3356	19.5139	19.6012	19.5051	518561	649803	377897	554637				15	cellular response to interferon-gamma [GO:0071346];early endosome to late endosome transport [GO:0045022];endoderm development [GO:0007492];epidermal growth factor receptor signaling pathway [GO:0007173];fibroblast growth factor receptor signaling pathway [GO:0008543];formation of primary germ layer [GO:0001704];Golgi to endosome transport [GO:0006895];microtubule-based movement [GO:0007018];rece…	cytoplasm [GO:0005737];cytosol [GO:0005829];early endosome [GO:0005769];early endosome membrane [GO:0031901];endosome [GO:0005768];kinesin complex [GO:0005871];microtubule [GO:0005874];phagocytic vesicle [GO:0045335];spindle [GO:0005819]	ATP binding [GO:0005524];ATP-dependent microtubule motor activity, plus-end-directed [GO:0008574];microtubule binding [GO:0008017];microtubule motor activity [GO:0003777];phosphatidylinositol-3,4,5-trisphosphate binding [GO:0005547];phosphatidylinositol-3,4-bisphosphate binding [GO:0043325];phosphatidylinositol-3,5-bisphosphate binding [GO:0080025];phosphatidylinositol-3-phosphate binding [GO:003…	-	-	-	-	KI16B_MOUSE	Kif16b	Kinesin-like protein KIF16B	-1.1626	NaN	0.4661	0.52915	-0.1496	-0.2163	-0.03925	6
B1AVY7;O35071;Q80TF6;Q9EQW7	O35071;B1AVY7;Q9EQW7;Q80TF6	KI13A_MOUSE;KI16B_MOUSE;KIF1C_MOUSE;STAR9_MOUSE	Kif13a;Kif16b;Kif1c;Stard9	Kinesin-like protein KIF16B												13.8046	14.0228	14.2984	13.5865	14.003	13.0071	14.3953	10754.3							8	anterograde neuronal dense core vesicle transport [GO:1990048];cell cycle [GO:0007049];cell division [GO:0051301];cellular response to interferon-gamma [GO:0071346];cytoskeleton-dependent intracellular transport [GO:0030705];early endosome to late endosome transport [GO:0045022];endoderm development [GO:0007492];endosome to lysosome transport [GO:0008333];epidermal growth factor receptor signalin…	axon [GO:0030424];axon cytoplasm [GO:1904115];centriole [GO:0005814];centrosome [GO:0005813];cytoplasm [GO:0005737];cytosol [GO:0005829];dendrite [GO:0030425];early endosome [GO:0005769];early endosome membrane [GO:0031901];endosome [GO:0005768];endosome membrane [GO:0010008];Golgi apparatus [GO:0005794];kinesin complex [GO:0005871];microtubule [GO:0005874];midbody [GO:0030496];nucleus [GO:000563…	ATP binding [GO:0005524];ATP-dependent microtubule motor activity [GO:1990939];ATP-dependent microtubule motor activity, plus-end-directed [GO:0008574];lipid binding [GO:0008289];microtubule binding [GO:0008017];microtubule motor activity [GO:0003777];phosphatidylinositol-3,4,5-trisphosphate binding [GO:0005547];phosphatidylinositol-3,4-bisphosphate binding [GO:0043325];phosphatidylinositol-3,5-b…	-	-	-	-	KI13A_MOUSE;KI16B_MOUSE;KIF1C_MOUSE;STAR9_MOUSE	Kif13a;Kif16b;Kif1c;Stard9	Kinesin-like protein KIF16B	NaN	NaN	NaN	NaN	-0.2182	0.7119	0.3018	3
B1AVZ0	B1AVZ0	UPP_MOUSE	Uprt	Uracil phosphoribosyltransferase homolog		15.6959	16.0214	16.7613	16.2826	16.7677	16.6359	16.5842	16.3096	16.4184	17.4226	17.5126	17.7464	17.4519	17.5885	17.336	17.5338	17.7517	181637	40579.9	101869	96479.5		94325.9	118270	18	female pregnancy [GO:0007565];lactation [GO:0007595];nucleoside metabolic process [GO:0009116];response to insulin [GO:0032868];UMP biosynthetic process [GO:0006222]	cytoplasm [GO:0005737];cytosol [GO:0005829];intracellular membrane-bounded organelle [GO:0043231];nucleoplasm [GO:0005654]	GTP binding [GO:0005525]	-	-	-	-	UPP_MOUSE	Uprt	Uracil phosphoribosyltransferase homolog	0.3255	-0.4819	0.0517	-0.4477	-0.2338	-0.1366	-0.30675	7
B1AWL2	B1AWL2	ZN462_MOUSE	Znf462	Zinc finger protein 462		18.262	18.6945	18.4436	18.4822	18.6184	18.4109	18.1237	17.917	18.1289	18.159	18.5461	18.4565	18.8293	18.3624	18.6845	18.1115	18.3978	241103	252305	408774	348103		295902	181827	18	chromatin organization [GO:0006325];negative regulation of DNA binding [GO:0043392];positive regulation of transcription by RNA polymerase II [GO:0045944];regulation of gene expression [GO:0010468]	nucleus [GO:0005634]	DNA binding [GO:0003677];metal ion binding [GO:0046872]	-	-	-	-	ZN462_MOUSE	Znf462	Zinc finger protein 462	0.4325	-0.0488	0.2872	0.0909	0.0896	0.4669	0.42985	7
B1AWN6	Q9ER60;A2APX8;Q62205;Q9JJV9;B1AWN6	SCN2A_MOUSE	Scn2a	Sodium channel protein type 2 subunit alpha		18.5687	18.9935	18.6924	18.2318	18.9346	18.367	18.4427	18.5062	18.4353	18.2602	17.8333	16.7311	17.8783	17.7483	18.1336	17.832	17.6402	285175	268042	316541	183020	161299	544095	434066	18	cellular response to hypoxia [GO:0071456];intrinsic apoptotic signaling pathway in response to osmotic stress [GO:0008627];membrane depolarization during action potential [GO:0086010];memory [GO:0007613];nervous system development [GO:0007399];neuron apoptotic process [GO:0051402];neuronal action potential [GO:0019228];regulation of ion transmembrane transport [GO:0034765];sodium ion transmembran…	axon [GO:0030424];axon initial segment [GO:0043194];glutamatergic synapse [GO:0098978];integral component of presynaptic membrane [GO:0099056];intercalated disc [GO:0014704];intrinsic component of plasma membrane [GO:0031226];membrane [GO:0016020];neuron projection [GO:0043005];node of Ranvier [GO:0033268];paranode region of axon [GO:0033270];plasma membrane [GO:0005886];sodium channel complex [G…	leucine zipper domain binding [GO:0043522];sodium ion binding [GO:0031402];voltage-gated ion channel activity involved in regulation of presynaptic membrane potential [GO:0099508];voltage-gated sodium channel activity [GO:0005248]	-	-	-	-	SCN2A_MOUSE	Scn2a	Sodium channel protein type 2 subunit alpha	0.4248	-0.5817	-0.0757	0.0521	1.1022	0.13	0.3975	7
B1AXP6	B1AXP6	TOM5_MOUSE	Tomm5	Mitochondrial import receptor subunit TOM5 homolog		19.8288	19.8	20.0559		20.1079		20.5	20.7	20.4	20.4576	19.7517	19.1315	19.6223		20	20.1	20.1332	773804	1870000		923735			1190000	15	protein targeting to mitochondrion [GO:0006626]	integral component of membrane [GO:0016021];mitochondrial outer membrane translocase complex [GO:0005742];mitochondrion [GO:0005739]	-	MitoCarta3.0	literature, mito protein domain+, MS/MS++	MOM	Protein import, sorting and homeostasis > Protein import and sorting > TOM	TOM5_MOUSE	Tomm5	Mitochondrial import receptor subunit TOM5 homolog	-0.0229	NaN	NaN	-0.21255	0.6202	NaN	-0.05855	4
B1AXV0	B1AXV0	FRS1L_MOUSE	Frrs1l	DOMON domain-containing protein FRRS1L		19.0424	19.0639	19.2212	18.7572	19.3323	19.3399	18.8653	19.5628	19.5191	18.9265	18.6794	18.4422	19.1984	18.1016	19.2113	19.5075	19.7971	587575	573091	539966	397678	1150000	799698	619211	18	regulation of glutamate receptor signaling pathway [GO:1900449];regulation of postsynaptic membrane neurotransmitter receptor levels [GO:0099072]	integral component of membrane [GO:0016021];plasma membrane [GO:0005886];synapse [GO:0045202]	-	-	-	-	-	FRS1L_MOUSE	Frrs1l	DOMON domain-containing protein FRRS1L	0.0215	-0.51955	0.4746	0.27445	0.2372	1.0968	-0.441	7
B1AY10	B1AY10	NFX1_MOUSE	Nfx1	Transcriptional repressor NF-X1		16.3944	17.187	17.059	16.6127	16.2823	15.8474	16.2893	15.4414	16.0323	16.3903	16.1192	16.4125	16.3811	16.5126	16.4068	16.5086	16.4917	105437	66728.4	83016.5	51157.2				18	negative regulation of MHC class II biosynthetic process [GO:0045347];negative regulation of transcription by RNA polymerase II [GO:0000122];protein autoubiquitination [GO:0051865];regulation of transcription, DNA-templated [GO:0006355]	cytosol [GO:0005829];nucleolus [GO:0005730];nucleoplasm [GO:0005654];nucleus [GO:0005634];plasma membrane [GO:0005886]	DNA-binding transcription factor activity, RNA polymerase II-specific [GO:0000981];DNA-binding transcription repressor activity, RNA polymerase II-specific [GO:0001227];RNA polymerase II transcription regulatory region sequence-specific DNA binding [GO:0000977];ubiquitin protein ligase activity [GO:0061630];zinc ion binding [GO:0008270]	-	-	-	-	NFX1_MOUSE	Nfx1	Transcriptional repressor NF-X1	0.7926	-0.05795	-0.4419	0.11645	-0.2933	-0.1315	-0.09335	7
B1AY13	B1AY13	UBP24_MOUSE	Usp24	Ubiquitin carboxyl-terminal hydrolase 24		18.9011	18.8707	18.6702	18.6601	18.8131	19.0052	18.8675	19.0606	18.7505	19.0499	18.9615	19.1123	19.1051	18.8886	19.1294	19.1658	19.0883	605747	573237	538892	452982	343315	563162	462372	18	protein deubiquitination [GO:0016579];ubiquitin-dependent protein catabolic process [GO:0006511]	cytosol [GO:0005829];nucleus [GO:0005634]	cysteine-type endopeptidase activity [GO:0004197];thiol-dependent deubiquitinase [GO:0004843]	-	-	-	-	UBP24_MOUSE	Usp24	Ubiquitin carboxyl-terminal hydrolase 24	-0.0304	-0.08155	0.1377	-0.30475	-0.1508	0.2165	0.00235	7
B1AZA5	B1AZA5	TM245_MOUSE	Tmem245	Transmembrane protein 245		18.9625	19.0677	19.5075	19.3603	19.4699	19.5508	18.8589	19.1295	19.2708	19.2341	19.5813	19.3	20.002	19.1335	19.2703	19.4111	18.9835	547179	615724	803997	504587		700067	395787	18	-	integral component of membrane [GO:0016021]	-	-	-	-	-	TM245_MOUSE	Tmem245	Transmembrane protein 245	0.1052	-0.1284	0.6919	0.089	0.3242	0.8685	0.073	7
B1AZI6	B1AZI6	THOC2_MOUSE	Thoc2	THO complex subunit 2		19.1355	19.0917	18.8499	19.1261	19.1677	19.0466	19.0951	18.8011	18.8336	19.1252	18.6345	18.5978	18.4814	18.5947	18.546	18.4958	18.5738	365493	582945	607818	577675	630522	608565	793427	18	blastocyst development [GO:0001824];cell morphogenesis [GO:0000902];generation of neurons [GO:0048699];mRNA export from nucleus [GO:0006406];mRNA processing [GO:0006397];negative regulation of neuron projection development [GO:0010977];neuron development [GO:0048666];poly(A)+ mRNA export from nucleus [GO:0016973];regulation of gene expression [GO:0010468];regulation of mRNA export from nucleus [G…	nuclear speck [GO:0016607];nucleus [GO:0005634];THO complex [GO:0000347];THO complex part of transcription export complex [GO:0000445];transcription export complex [GO:0000346]	mRNA binding [GO:0003729]	-	-	-	-	THOC2_MOUSE	Thoc2	THO complex subunit 2	-0.0438	0.1173	-0.0485	-0.12955	0.0367	-0.1133	0.0112	7
B1AZP2	B1AZP2	DLGP4_MOUSE	Dlgap4	Disks large-associated protein 4		21.5	21.4	21.4	21.2	21.5	21.3	21.6	21.6	21.3	21.4	20.8	20.9	21.1	21.1	21.3	21	21.3645	2190000	2690000	2620000	2660000	2760000	2690000	2590000	18	regulation of postsynaptic neurotransmitter receptor activity [GO:0098962];signaling [GO:0023052]	cholinergic synapse [GO:0098981];dendrite [GO:0030425];glutamatergic synapse [GO:0098978];neuromuscular junction [GO:0031594];neuronal cell body [GO:0043025];plasma membrane [GO:0005886];postsynaptic specialization [GO:0099572];synapse [GO:0045202]	molecular adaptor activity [GO:0060090];protein domain specific binding [GO:0019904]	-	-	-	-	DLGP4_MOUSE	Dlgap4	Disks large-associated protein 4	-0.079	-0.21955	-0.3422	-0.1649	-0.1228	0.0387	0.11105	7
B2RPU2	B2RPU2	PLHD1_MOUSE	Plekhd1	Pleckstrin homology domain-containing family D member 1		17.7279							16.4337						16.5816		15.1004	16.492								5	-	-	-	-	-	-	-	PLHD1_MOUSE	Plekhd1	Pleckstrin homology domain-containing family D member 1	NaN	NaN	NaN	NaN	NaN	NaN	NaN	0
B2RQC6	B2RQC6	PYR1_MOUSE	Cad	CAD protein		20	20.3	20.5	20.5	20.5	20.2	20.2	20	20	20.3	20.5	21	20.9	20.7	20.8	20.7	20.6096	1840000	1220000	1390000	1300000	1510000	1300000	1370000	18	animal organ regeneration [GO:0031100];cellular response to drug [GO:0035690];cellular response to epidermal growth factor stimulus [GO:0071364];citrulline biosynthetic process [GO:0019240];'de novo' pyrimidine nucleobase biosynthetic process [GO:0006207];'de novo' UMP biosynthetic process [GO:0044205];drug metabolic process [GO:0017144];female pregnancy [GO:0007565];glutamine metabolic process […	cell projection [GO:0042995];cytoplasm [GO:0005737];cytosol [GO:0005829];neuronal cell body [GO:0043025];nuclear matrix [GO:0016363];nucleoplasm [GO:0005654];nucleus [GO:0005634];protein-containing complex [GO:0032991];terminal bouton [GO:0043195]	amino acid binding [GO:0016597];aspartate carbamoyltransferase activity [GO:0004070];ATP binding [GO:0005524];carbamoyl-phosphate synthase (glutamine-hydrolyzing) activity [GO:0004088];dihydroorotase activity [GO:0004151];enzyme binding [GO:0019899];identical protein binding [GO:0042802];protein kinase activity [GO:0004672];UTP binding [GO:0002134];zinc ion binding [GO:0008270]	-	-	-	-	PYR1_MOUSE	Cad	CAD protein	0.2451	-0.0096	0.0365	-0.11295	-0.4291	0.2103	0.18125	7
B2RQC6;Q8C196	Q8C196;B2RQC6	CPSM_MOUSE;PYR1_MOUSE	Cad;Cps1	CAD protein			18.4457		18.7229		19.0136	16.7894	18.6841	18.7899	18.8306	18.8782	19.0129	18.7056	19.0481	18.7744	19.1765	18.6267	472349	386392	398432					15	animal organ regeneration [GO:0031100];anion homeostasis [GO:0055081];carbamoyl phosphate biosynthetic process [GO:0070409];cellular response to ammonium ion [GO:0071242];cellular response to cAMP [GO:0071320];cellular response to drug [GO:0035690];cellular response to epidermal growth factor stimulus [GO:0071364];cellular response to fibroblast growth factor stimulus [GO:0044344];cellular respon…	cell projection [GO:0042995];cytoplasm [GO:0005737];cytosol [GO:0005829];mitochondrial inner membrane [GO:0005743];mitochondrial nucleoid [GO:0042645];mitochondrion [GO:0005739];neuronal cell body [GO:0043025];nuclear matrix [GO:0016363];nucleolus [GO:0005730];nucleoplasm [GO:0005654];nucleus [GO:0005634];protein-containing complex [GO:0032991];terminal bouton [GO:0043195]	amino acid binding [GO:0016597];aspartate carbamoyltransferase activity [GO:0004070];ATP binding [GO:0005524];calcium ion binding [GO:0005509];carbamoyl-phosphate synthase (ammonia) activity [GO:0004087];carbamoyl-phosphate synthase (glutamine-hydrolyzing) activity [GO:0004088];dihydroorotase activity [GO:0004151];endopeptidase activity [GO:0004175];enzyme binding [GO:0019899];glutamate binding […	MitoCarta3.0	literature, APEX_matrix, targetP signal, yeast mito homolog, Rickettsial homolog, mito protein domain, MS/MS++	Matrix	Metabolism > Amino acid metabolism > Urea cycle	CPSM_MOUSE;PYR1_MOUSE	Cad;Cps1	CAD protein	NaN	NaN	2.2242	0.03255	-0.1347	-0.3425	-0.1272	5
B2RR83	B2RR83	YTDC2_MOUSE	Ythdc2	3'-5' RNA helicase YTHDC2		18.8225	18.6879	18.8184	18.6764	18.7655	18.2357	18.7959	18.3505	18.3889	18.6768	18.2986	18.0625	18.404	18.0563	18.262	18.0927	17.9829	284582	401989	315206	312406	269678	557912	437562	18	germline cell cycle switching, mitotic to meiotic cell cycle [GO:0051729];meiotic cell cycle [GO:0051321];oocyte development [GO:0048599];positive regulation by host of viral genome replication [GO:0044829];response to interleukin-1 [GO:0070555];response to tumor necrosis factor [GO:0034612];spermatid development [GO:0007286]	cytoplasm [GO:0005737];endoplasmic reticulum [GO:0005783];nucleus [GO:0005634];perinuclear region of cytoplasm [GO:0048471];ribonucleoprotein granule [GO:0035770]	3'-5' RNA helicase activity [GO:0034458];ATP binding [GO:0005524];ATP hydrolysis activity [GO:0140603];ATPase, acting on RNA [GO:0008186];N6-methyladenosine-containing RNA binding [GO:1990247];RNA binding [GO:0003723];RNA polymerase binding [GO:0070063]	-	-	-	-	YTDC2_MOUSE	Ythdc2	3'-5' RNA helicase YTHDC2	-0.1346	-0.11555	-0.5602	-0.12475	0.2361	0.3477	0.2242	7
B2RRD7	B2RRD7	BRPF1_MOUSE	Brpf1	Peregrin		16.3978	16.4997	15.9294	16.4307		16.0329	15.0025	14.9841	15.4471	16.471	15.9209	15.6961		15.8377		15.5624	15.9345	54935.5	44925.4	118315	68012.3				15	common myeloid progenitor cell proliferation [GO:0035726];histone H3 acetylation [GO:0043966];histone H3-K14 acetylation [GO:0044154];histone H3-K23 acetylation [GO:0043972];neural tube formation [GO:0001841];positive regulation of transcription, DNA-templated [GO:0045893];regulation of fibroblast proliferation [GO:0048145];vasculogenesis [GO:0001570]	chromosome [GO:0005694];cytoplasm [GO:0005737];cytosol [GO:0005829];histone acetyltransferase complex [GO:0000123];MOZ/MORF histone acetyltransferase complex [GO:0070776];nucleus [GO:0005634];plasma membrane [GO:0005886]	acetyltransferase activator activity [GO:0010698];DNA binding [GO:0003677];histone binding [GO:0042393];metal ion binding [GO:0046872]	-	-	-	-	BRPF1_MOUSE	Brpf1	Peregrin	0.1019	0.5013	1.0304	-0.28045	0.2248	NaN	NaN	5
B2RRE7	B2RRE7	OTUD4_MOUSE	Otud4	OTU domain-containing protein 4		17.4567	15.5984			18.166	17.3723	16.529	17.0403	17.2653	17.1789	16.6471	17.5287	17.4313	15.8814	17.226	17.1732	17.5115	255449	170538	140853	173525	214033		185313	16	innate immune response [GO:0045087];negative regulation of interleukin-1-mediated signaling pathway [GO:2000660];negative regulation of toll-like receptor signaling pathway [GO:0034122];positive regulation of DNA demethylation [GO:1901537];protein deubiquitination [GO:0016579];protein K48-linked deubiquitination [GO:0071108];protein K63-linked deubiquitination [GO:0070536];regulation of protein K…	cytosol [GO:0005829];nucleus [GO:0005634]	Lys63-specific deubiquitinase activity [GO:0061578];molecular adaptor activity [GO:0060090];thiol-dependent deubiquitinase [GO:0004843]	-	-	-	-	OTUD4_MOUSE	Otud4	OTU domain-containing protein 4	-1.8583	NaN	0.8433	0.1557	-0.8816	1.5499	-0.11635	6
B2RSH2	B2RSH2	GNAI1_MOUSE	Gnai1	Guanine nucleotide-binding protein G(i) subunit alpha-1		21.8	21.6	21.4	21.5	22.1	22.1	21.7	22	22.1	21.6	21.3	21	21.5	20.8	21.3	21.2	21.1704	1460000	4750000	3370000	3280000	3700000	3040000	4760000	18	adenylate cyclase-modulating G protein-coupled receptor signaling pathway [GO:0007188];cell cycle [GO:0007049];cell division [GO:0051301];cellular response to forskolin [GO:1904322];G protein-coupled receptor signaling pathway [GO:0007186];negative regulation of synaptic transmission [GO:0050805];positive regulation of protein localization to cell cortex [GO:1904778];regulation of cAMP-mediated s…	cell cortex region [GO:0099738];centrosome [GO:0005813];cytoplasm [GO:0005737];heterotrimeric G-protein complex [GO:0005834];membrane [GO:0016020];membrane raft [GO:0045121];midbody [GO:0030496];nucleus [GO:0005634];plasma membrane [GO:0005886];protein-containing complex [GO:0032991]	G protein-coupled receptor binding [GO:0001664];G protein-coupled serotonin receptor binding [GO:0031821];GDP binding [GO:0019003];G-protein beta/gamma-subunit complex binding [GO:0031683];GTP binding [GO:0005525];GTPase activating protein binding [GO:0032794];GTPase activity [GO:0003924];magnesium ion binding [GO:0000287]	-	-	-	-	GNAI1_MOUSE	Gnai1	Guanine nucleotide-binding protein G(i) subunit alpha-1	-0.1774	-0.26795	0.4078	0.34915	0.3414	0.6886	0.1551	7
B2RSH2;P08752;P18872;Q9DC51	P18872;P20612;Q3V3I2;B2RSH2;P63094;Q6R0H7;P08752;Q9DC51;Q8CGK7;P50149	GNAI1_MOUSE;GNAI2_MOUSE;GNAI3_MOUSE;GNAO_MOUSE	Gnai1;Gnai2;Gnai3;Gnao1	Guanine nucleotide-binding protein G(i) subunit alpha-1											21.8538							21.654	2250000		5840000					3	adenylate cyclase-activating G protein-coupled receptor signaling pathway [GO:0007189];adenylate cyclase-inhibiting G protein-coupled receptor signaling pathway [GO:0007193];adenylate cyclase-modulating G protein-coupled receptor signaling pathway [GO:0007188];aging [GO:0007568];brain development [GO:0007420];cell cycle [GO:0007049];cell division [GO:0051301];cell population proliferation [GO:000…	cell body [GO:0044297];cell cortex region [GO:0099738];centrosome [GO:0005813];cytoplasm [GO:0005737];cytosol [GO:0005829];dendrite [GO:0030425];endoplasmic reticulum membrane [GO:0005789];Golgi apparatus [GO:0005794];Golgi membrane [GO:0000139];heterotrimeric G-protein complex [GO:0005834];membrane [GO:0016020];membrane raft [GO:0045121];midbody [GO:0030496];myelin sheath [GO:0043209];neuron pro…	corticotropin-releasing hormone receptor 1 binding [GO:0051430];G protein-coupled receptor binding [GO:0001664];G protein-coupled serotonin receptor binding [GO:0031821];GDP binding [GO:0019003];G-protein beta/gamma-subunit complex binding [GO:0031683];GTP binding [GO:0005525];GTPase activating protein binding [GO:0032794];GTPase activity [GO:0003924];magnesium ion binding [GO:0000287];metal ion …	-	-	-	-	GNAI1_MOUSE;GNAI2_MOUSE;GNAI3_MOUSE;GNAO_MOUSE	Gnai1;Gnai2;Gnai3;Gnao1	Guanine nucleotide-binding protein G(i) subunit alpha-1	NaN	NaN	NaN	NaN	NaN	NaN	NaN	0
B2RSH2;P08752;Q9DC51	B2RSH2;P08752;Q9DC51	GNAI1_MOUSE;GNAI2_MOUSE;GNAI3_MOUSE	Gnai1;Gnai2;Gnai3	Guanine nucleotide-binding protein G(i) subunit alpha-1		21.2	21.1	20.6	21.8	21.5	21.3	21.8	21.5	21	21.6	22	21.5	20.9	21.8	20.8	21.1	21.4118	2600000	3450000	4060000	1710000	1730000	4320000	3300000	18	adenylate cyclase-activating G protein-coupled receptor signaling pathway [GO:0007189];adenylate cyclase-inhibiting G protein-coupled receptor signaling pathway [GO:0007193];adenylate cyclase-modulating G protein-coupled receptor signaling pathway [GO:0007188];brain development [GO:0007420];cell cycle [GO:0007049];cell division [GO:0051301];cell population proliferation [GO:0008283];cellular resp…	cell body [GO:0044297];cell cortex region [GO:0099738];centrosome [GO:0005813];cytoplasm [GO:0005737];cytosol [GO:0005829];dendrite [GO:0030425];endoplasmic reticulum membrane [GO:0005789];Golgi apparatus [GO:0005794];Golgi membrane [GO:0000139];heterotrimeric G-protein complex [GO:0005834];membrane [GO:0016020];membrane raft [GO:0045121];midbody [GO:0030496];nucleoplasm [GO:0005654];nucleus [GO:…	G protein-coupled receptor binding [GO:0001664];G protein-coupled serotonin receptor binding [GO:0031821];GDP binding [GO:0019003];G-protein beta/gamma-subunit complex binding [GO:0031683];GTP binding [GO:0005525];GTPase activating protein binding [GO:0032794];GTPase activity [GO:0003924];magnesium ion binding [GO:0000287];metal ion binding [GO:0046872];protein domain specific binding [GO:0019904]	-	-	-	-	GNAI1_MOUSE;GNAI2_MOUSE;GNAI3_MOUSE	Gnai1;Gnai2;Gnai3	Guanine nucleotide-binding protein G(i) subunit alpha-1	-0.1159	0.7074	-0.4775	-0.593	0.4841	-0.8691	-0.4884	7
B2RUJ5	B2RUJ5	APBA1_MOUSE	Apba1	Amyloid-beta A4 precursor protein-binding family A member 1		21.1	21.1	20.7	20.7	20.7	21.2	21.1	21.1	21.2	21.1	20.8	20.4	20.7	20.2	20.8	20.6	20.7471	1620000	2110000	2210000	1610000	2470000	1850000	2010000	18	chemical synaptic transmission [GO:0007268];gamma-aminobutyric acid secretion [GO:0014051];glutamate secretion [GO:0014047];in utero embryonic development [GO:0001701];intracellular protein transport [GO:0006886];locomotory behavior [GO:0007626];multicellular organism growth [GO:0035264];protein-containing complex assembly [GO:0065003];regulation of gene expression [GO:0010468];regulation of syna…	cytoplasm [GO:0005737];cytosol [GO:0005829];dendritic spine [GO:0043197];glutamatergic synapse [GO:0098978];Golgi apparatus [GO:0005794];membrane [GO:0016020];nucleus [GO:0005634];perinuclear region of cytoplasm [GO:0048471];plasma membrane [GO:0005886];presynaptic active zone membrane [GO:0048787];protein-containing complex [GO:0032991];Schaffer collateral - CA1 synapse [GO:0098685];synaptic ves…	amyloid-beta binding [GO:0001540];PDZ domain binding [GO:0030165];phosphatidylinositol-4,5-bisphosphate binding [GO:0005546];protein-containing complex binding [GO:0044877]	-	-	-	-	APBA1_MOUSE	Apba1	Amyloid-beta A4 precursor protein-binding family A member 1	-0.0515	0.0632	0.0368	0.1178	0.4177	0.4326	0.14285	7
B2RUJ5;P98084	P98084;B2RUJ5	APBA1_MOUSE;APBA2_MOUSE	Apba1;Apba2	Amyloid-beta A4 precursor protein-binding family A member 1		20.6971		20.1	20.3	20.1	20.5	21	20.5	20.3645	19.8123	19.9018	19.6	20.0156	19.2	20.1	20	20.1457	1090000	1320000	1420000	763002	1240000	1230000	1430000	17	chemical synaptic transmission [GO:0007268];gamma-aminobutyric acid secretion [GO:0014051];glutamate secretion [GO:0014047];in utero embryonic development [GO:0001701];intracellular protein transport [GO:0006886];locomotory behavior [GO:0007626];multicellular organism growth [GO:0035264];protein transport [GO:0015031];protein-containing complex assembly [GO:0065003];regulation of gene expression …	cytoplasm [GO:0005737];cytosol [GO:0005829];dendritic spine [GO:0043197];glutamatergic synapse [GO:0098978];Golgi apparatus [GO:0005794];membrane [GO:0016020];nucleus [GO:0005634];perinuclear region of cytoplasm [GO:0048471];plasma membrane [GO:0005886];presynaptic active zone membrane [GO:0048787];protein-containing complex [GO:0032991];Schaffer collateral - CA1 synapse [GO:0098685];synaptic ves…	amyloid-beta binding [GO:0001540];identical protein binding [GO:0042802];PDZ domain binding [GO:0030165];phosphatidylinositol-4,5-bisphosphate binding [GO:0005546];protein-containing complex binding [GO:0044877]	-	-	-	-	APBA1_MOUSE;APBA2_MOUSE	Apba1;Apba2	Amyloid-beta A4 precursor protein-binding family A member 1	NaN	0.2545	-0.4174	0.21465	0.2776	0.7979	-0.01155	6
B2RUR4	B2RUR4	KPRP_MOUSE	Kprp	Keratinocyte proline-rich protein																										0	-	cytoplasm [GO:0005737]	-	-	-	-	-	KPRP_MOUSE	Kprp	Keratinocyte proline-rich protein	NaN	NaN	NaN	NaN	NaN	NaN	NaN	0
B2RUR8	B2RUR8	OTU7B_MOUSE	Otud7b	OTU domain-containing protein 7B							13.557		10.2345				15.6962	14.9248	15.4333	16.1412	16.1847	16.1026	71703.4							9	adaptive immune response [GO:0002250];in utero embryonic development [GO:0001701];mucosal immune response [GO:0002385];negative regulation of I-kappaB kinase/NF-kappaB signaling [GO:0043124];negative regulation of interleukin-8 production [GO:0032717];negative regulation of protein localization to nucleus [GO:1900181];negative regulation of transcription by RNA polymerase II [GO:0000122];protein …	cytoplasm [GO:0005737];nucleus [GO:0005634]	cysteine-type peptidase activity [GO:0008234];DNA binding [GO:0003677];K63-linked polyubiquitin modification-dependent protein binding [GO:0070530];Lys48-specific deubiquitinase activity [GO:1990380];thiol-dependent deubiquitinase [GO:0004843];zinc ion binding [GO:0008270]	-	-	-	-	OTU7B_MOUSE	Otud7b	OTU domain-containing protein 7B	NaN	NaN	NaN	NaN	NaN	-0.5085	-0.00245	2
B2RWS6	B2RWS6	EP300_MOUSE	Ep300	Histone acetyltransferase p300				16.031	16.4922		16.0905	16.0873	15.5132	16.0787		15.7708	15.6335	15.8271	15.976	15.888	15.5607	15.976	49817.7	56193.9	105556					14	animal organ morphogenesis [GO:0009887];apoptotic process [GO:0006915];B cell differentiation [GO:0030183];behavioral defense response [GO:0002209];cartilage development [GO:0051216];cell cycle [GO:0007049];cellular response to UV [GO:0034644];circadian rhythm [GO:0007623];face morphogenesis [GO:0060325];fat cell differentiation [GO:0045444];heart development [GO:0007507];histone acetylation [GO:…	chromatin [GO:0000785];cytoplasm [GO:0005737];cytosol [GO:0005829];histone acetyltransferase complex [GO:0000123];nucleoplasm [GO:0005654];nucleus [GO:0005634];protein-containing complex [GO:0032991];protein-DNA complex [GO:0032993];transcription regulator complex [GO:0005667]	acetyltransferase activity [GO:0016407];acyltransferase activity [GO:0016746];androgen receptor binding [GO:0050681];antigen binding [GO:0003823];beta-catenin binding [GO:0008013];bHLH transcription factor binding [GO:0043425];chromatin binding [GO:0003682];chromatin DNA binding [GO:0031490];cis-regulatory region sequence-specific DNA binding [GO:0000987];damaged DNA binding [GO:0003684];DNA bind…	-	-	-	-	EP300_MOUSE	Ep300	Histone acetyltransferase p300	NaN	0.4612	0.0032	0.5655	0.1373	-0.1489	0.11965	6
B2RWS6;P45481	B2RWS6;P45481	CBP_MOUSE;EP300_MOUSE	Crebbp;Ep300	Histone acetyltransferase p300		18.2178	18.3505	17.8627	18.2751	17.6685	18.2097	18.1099	16.7391	17.4443	17.9346	17.4327	17.2884	17.4247	17.7053				59479.5	97396.5	167467	402962				15	animal organ morphogenesis [GO:0009887];apoptotic process [GO:0006915];B cell differentiation [GO:0030183];behavioral defense response [GO:0002209];cartilage development [GO:0051216];cell cycle [GO:0007049];cell population proliferation [GO:0008283];cellular response to hepatocyte growth factor stimulus [GO:0035729];cellular response to UV [GO:0034644];cellular response to virus [GO:0098586];circ…	chromatin [GO:0000785];cytoplasm [GO:0005737];cytosol [GO:0005829];histone acetyltransferase complex [GO:0000123];nuclear body [GO:0016604];nucleoplasm [GO:0005654];nucleus [GO:0005634];outer kinetochore [GO:0000940];PML body [GO:0016605];protein-containing complex [GO:0032991];protein-DNA complex [GO:0032993];RNA polymerase II transcription regulator complex [GO:0090575];transcription regulator …	acetyltransferase activity [GO:0016407];acyltransferase activity [GO:0016746];androgen receptor binding [GO:0050681];antigen binding [GO:0003823];beta-catenin binding [GO:0008013];bHLH transcription factor binding [GO:0043425];cAMP response element binding protein binding [GO:0008140];chromatin binding [GO:0003682];chromatin DNA binding [GO:0031490];cis-regulatory region sequence-specific DNA bin…	-	-	-	-	CBP_MOUSE;EP300_MOUSE	Crebbp;Ep300	Histone acetyltransferase p300	0.1327	0.5095	0.0998	0.10745	0.1443	-0.2806	NaN	6
B2RX14	B2RX14	TUT4_MOUSE	Tut4	Terminal uridylyltransferase 4		17.3512	16.9752	17.2312	17.4754	17.8444	17.187	17.3325	17.3424	16.6652	17.7171	17.5865	17.4049	17.2877	17.4224	16.7277	17.3386	17.5546	171794	163361	186157	163533	78018	143356	52286.1	18	interleukin-6-mediated signaling pathway [GO:0070102];miRNA catabolic process [GO:0010587];miRNA metabolic process [GO:0010586];negative regulation of NF-kappaB transcription factor activity [GO:0032088];negative regulation of transposition, RNA-mediated [GO:0010526];oocyte maturation [GO:0001556];polyuridylation-dependent mRNA catabolic process [GO:1990074];positive regulation of interleukin-6 p…	cytoplasm [GO:0005737];cytoplasmic ribonucleoprotein granule [GO:0036464];cytosol [GO:0005829];nucleolus [GO:0005730];nucleus [GO:0005634]	miRNA binding [GO:0035198];nucleotidyltransferase activity [GO:0016779];RNA uridylyltransferase activity [GO:0050265];uridylyltransferase activity [GO:0070569];zinc ion binding [GO:0008270]	-	-	-	-	TUT4_MOUSE	Tut4	Terminal uridylyltransferase 4	-0.376	-0.0624	-0.1455	-0.86455	0.1816	-0.1347	-0.7189	7
B2RX14;Q5BLK4	Q5BLK4;B2RX14	TUT4_MOUSE;TUT7_MOUSE	Tut4;Tut7	Terminal uridylyltransferase 4		18.4774	18.5381	17.8072	18.2356	18.1349	16.7049	17.7873	17.5736	17.8318	17.615	17.6514	16.6085	17.5919	17.0195	17.12	17.4186	17.3112	133032	74468.3	303416	289439				18	interleukin-6-mediated signaling pathway [GO:0070102];miRNA catabolic process [GO:0010587];miRNA metabolic process [GO:0010586];negative regulation of NF-kappaB transcription factor activity [GO:0032088];negative regulation of transposition, RNA-mediated [GO:0010526];oocyte maturation [GO:0001556];polyuridylation-dependent mRNA catabolic process [GO:1990074];positive regulation of interleukin-6 p…	cytoplasm [GO:0005737];cytoplasmic ribonucleoprotein granule [GO:0036464];cytosol [GO:0005829];nucleolus [GO:0005730];nucleoplasm [GO:0005654];nucleus [GO:0005634]	miRNA binding [GO:0035198];nucleotidyltransferase activity [GO:0016779];RNA uridylyltransferase activity [GO:0050265];uridylyltransferase activity [GO:0070569];zinc ion binding [GO:0008270]	-	-	-	-	TUT4_MOUSE;TUT7_MOUSE	Tut4;Tut7	Terminal uridylyltransferase 4	0.0607	0.26455	-1.0824	0.2375	1.0429	0.5724	-0.2449	7
B2RXA1	B2RXA1	PLCX2_MOUSE	Plcxd2	PI-PLC X domain-containing protein 2		18.4643	18.2489	17.9684	18.0607		18.1784	17.4966	17.5655	17.6634	17.9667	16.8585	16.4705	16.8561	17.1124	17.2594	17.6358	18.2459	187787	241057	327759	276734			240146	17	lipid catabolic process [GO:0016042];signal transduction [GO:0007165]	nucleus [GO:0005634]	phosphoric diester hydrolase activity [GO:0008081]	-	-	-	-	PLCX2_MOUSE	Plcxd2	PI-PLC X domain-containing protein 2	-0.2154	0.0923	0.6818	-0.1027	0.388	-0.2563	-0.68145	7
B2RXC1	B2RXC1	TPC11_MOUSE	Trappc11	Trafficking protein particle complex subunit 11		18.4255	18.53	18.4131	18.319	17.849	18.4816	18.3869	18.5686	18.4832	18.6742	18.3037	18.4053	18.7312	18.4798	18.2008	18.2635	18.3767	397229	372285	423627	350330		198061	423412	18	constitutive secretory pathway [GO:0045054];endoplasmic reticulum to Golgi vesicle-mediated transport [GO:0006888];Golgi organization [GO:0007030];regulation of protein complex stability [GO:0061635]	Golgi apparatus [GO:0005794];TRAPP complex [GO:0030008]	-	-	-	-	-	TPC11_MOUSE	Trappc11	Trafficking protein particle complex subunit 11	0.1045	0.18795	0.0947	-0.1382	-0.1016	0.2514	-0.1193	7
B2RXR6	B2RXR6	ANR44_MOUSE	Ankrd44	Serine/threonine-protein phosphatase 6 regulatory ankyrin repeat subunit B		17.8684	18.026	16.9535	17.5249	17.8144	17.4784	17.5506	18.0177	17.4624	17.3826	17.1	17.0407	17.5185	17.2468	17.6885	17.2848	17.5174	180797	166669	193899	217972	264371	121283	105690	18	-	-	-	-	-	-	-	ANR44_MOUSE	Ankrd44	Serine/threonine-protein phosphatase 6 regulatory ankyrin repeat subunit B	0.1576	0.14095	-0.0722	-0.23775	0.0593	0.2717	0.2874	7
B2RXR6;Q505D1	B2RXR6;Q505D1	ANR28_MOUSE;ANR44_MOUSE	Ankrd28;Ankrd44	Serine/threonine-protein phosphatase 6 regulatory ankyrin repeat subunit B		15.3254	16.637	17.2878	17.2108		17.556	17.5328		17.5889	17.1559	17.3654	17.1451	17.2761	17.4627			17.257	120368	72098.5	173459	172488				14	-	nucleoplasm [GO:0005654]	-	-	-	-	-	ANR28_MOUSE;ANR44_MOUSE	Ankrd28;Ankrd44	Serine/threonine-protein phosphatase 6 regulatory ankyrin repeat subunit B	1.3116	-0.077	0.0232	0.433	0.2203	-0.1866	NaN	6
B2RXS4	B2RXS4	PLXB2_MOUSE	Plxnb2	Plexin-B2		20.6	20.8	20.9	20.8	20.8	20.7	20.8	20.7	20.7	20.9	21.5	21.5	21.6	21.5	21.5	21.4	21.2243	2720000	1700000	1940000	1910000	1110000	1510000	1610000	18	brain development [GO:0007420];excitatory synapse assembly [GO:1904861];homophilic cell adhesion via plasma membrane adhesion molecules [GO:0007156];negative regulation of cell adhesion [GO:0007162];neural tube closure [GO:0001843];neuroblast proliferation [GO:0007405];positive regulation of axonogenesis [GO:0050772];positive regulation of neuron projection development [GO:0010976];positive regul…	collagen-containing extracellular matrix [GO:0062023];integral component of plasma membrane [GO:0005887];semaphorin receptor complex [GO:0002116]	semaphorin receptor activity [GO:0017154]	-	-	-	-	PLXB2_MOUSE	Plxnb2	Plexin-B2	0.1457	-0.0595	-0.1094	-0.1483	0.005	0.0819	0.2237	7
B2RXS4;Q9QZC2	B2RXS4;Q9QZC2;Q3UH93	PLXB2_MOUSE;PLXC1_MOUSE	Plxnb2;Plxnc1	Plexin-B2												14.6366	14.3811	14.6724	14.1461		15.3105	14.5992	23687.3	6199.86						7	brain development [GO:0007420];excitatory synapse assembly [GO:1904861];homophilic cell adhesion via plasma membrane adhesion molecules [GO:0007156];negative regulation of cell adhesion [GO:0007162];neural tube closure [GO:0001843];neuroblast proliferation [GO:0007405];positive regulation of axonogenesis [GO:0050772];positive regulation of neuron projection development [GO:0010976];positive regul…	collagen-containing extracellular matrix [GO:0062023];integral component of plasma membrane [GO:0005887];semaphorin receptor complex [GO:0002116]	semaphorin receptor activity [GO:0017154]	-	-	-	-	PLXB2_MOUSE;PLXC1_MOUSE	Plxnb2;Plxnc1	Plexin-B2	NaN	NaN	NaN	NaN	0.2555	0.5263	NaN	2
B2RY56	B2RY56	RBM25_MOUSE	Rbm25	RNA-binding protein 25		19.9	20.1457	19.8347	19.8984	19.3293	19.9	20	20.1	20.0156	19.9253	19.5569	19.4601	19.4524	19.7177	19.6574	19.5826	19.5602	717945	1100000	1070000	1020000	448026	946997	730049	18	apoptotic process [GO:0006915];mRNA processing [GO:0006397];regulation of alternative mRNA splicing, via spliceosome [GO:0000381];regulation of apoptotic process [GO:0042981];RNA splicing [GO:0008380]	cytoplasm [GO:0005737];nuclear speck [GO:0016607]	mRNA binding [GO:0003729]	-	-	-	-	RBM25_MOUSE	Rbm25	RNA-binding protein 25	0.2614	0.3164	-0.0527	0.0054	0.0968	-0.2653	0.086	7
B7ZMP1	B7ZMP1	XPP3_MOUSE	Xpnpep3	Xaa-Pro aminopeptidase 3											16.8379	17.0573	17.2172	16.3634	16.7971	16.7398		17.2742	94235.9							8	glomerular filtration [GO:0003094];protein processing [GO:0016485]	cytosol [GO:0005829];mitochondrion [GO:0005739]	aminopeptidase activity [GO:0004177];manganese ion binding [GO:0030145];metalloaminopeptidase activity [GO:0070006];peptidase activity [GO:0008233];protein homodimerization activity [GO:0042803]	MitoCarta3.0	literature, APEX_matrix, targetP signal, yeast mito homolog, mito protein domain, coexpression, MS/MS+	Matrix	Protein import, sorting and homeostasis > Protein import and sorting > Preprotein cleavage;Protein import, sorting and homeostasis > Protein homeostasis > Proteases	XPP3_MOUSE	Xpnpep3	Xaa-Pro aminopeptidase 3	NaN	NaN	NaN	NaN	-0.1599	-0.4337	-0.5344	3
B7ZNG0	B7ZNG0	KIF7_MOUSE	Kif7	Kinesin-like protein KIF7												16.3914	15.3436	16.1592	15.588			16.1934	104474							6	aorta development [GO:0035904];cardiac septum development [GO:0003279];coronary vasculature development [GO:0060976];microtubule-based movement [GO:0007018];negative regulation of smoothened signaling pathway [GO:0045879];positive regulation of smoothened signaling pathway [GO:0045880]	ciliary basal body [GO:0036064];cilium [GO:0005929];cytoplasm [GO:0005737];kinesin complex [GO:0005871];microtubule [GO:0005874]	ATP binding [GO:0005524];ATP-dependent microtubule motor activity [GO:1990939];identical protein binding [GO:0042802];microtubule binding [GO:0008017];microtubule motor activity [GO:0003777]	-	-	-	-	KIF7_MOUSE	Kif7	Kinesin-like protein KIF7	NaN	NaN	NaN	NaN	1.0478	0.5712	NaN	2
B7ZNG0;Q9QXL1;Q9QXL2	B7ZNG0;Q7M6Z4;Q9QXL1;Q9QXL2	KI21A_MOUSE;KI21B_MOUSE;KIF7_MOUSE	Kif21a;Kif21b;Kif7	Kinesin-like protein KIF7		20	20	20.2419	19.9	20.1946	19.9	20.0821	19.7841	19.2329	19.9	19.9459	19.6867	19.8776	19.6686	19.7725	19.5416	19.6135	588216	803023	837021	910033	1350000	1160000	1230000	18	aorta development [GO:0035904];cardiac septum development [GO:0003279];coronary vasculature development [GO:0060976];microtubule-based movement [GO:0007018];negative regulation of smoothened signaling pathway [GO:0045879];positive regulation of smoothened signaling pathway [GO:0045880]	axon [GO:0030424];ciliary basal body [GO:0036064];cilium [GO:0005929];cytoplasm [GO:0005737];cytoplasmic vesicle [GO:0031410];cytosol [GO:0005829];dendrite [GO:0030425];growth cone [GO:0030426];kinesin complex [GO:0005871];microtubule [GO:0005874];plasma membrane [GO:0005886]	ankyrin repeat binding [GO:0071532];ATP binding [GO:0005524];ATP-dependent microtubule motor activity [GO:1990939];identical protein binding [GO:0042802];microtubule binding [GO:0008017];microtubule motor activity [GO:0003777]	-	-	-	-	KI21A_MOUSE;KI21B_MOUSE;KIF7_MOUSE	Kif21a;Kif21b;Kif7	Kinesin-like protein KIF7	0.041	-0.34405	-0.1597	-0.60455	0.2592	0.209	0.19495	7
B8JK39	B8JK39	ITA9_MOUSE	Itga9	Integrin alpha-9		16.6534	17.0083	16.4679	16.7744	15.6223	16.5705	16.3846	16.6315	16.8511	16.8397	16.5385	16.5651	16.4449	16.4307	16.4255	16.4806	16.3438	94687.4	86930.5	98697.3	80769				18	cell adhesion [GO:0007155];integrin-mediated signaling pathway [GO:0007229];neutrophil chemotaxis [GO:0030593];wound healing [GO:0042060]	basal plasma membrane [GO:0009925];integrin alpha9-beta1 complex [GO:0034679];membrane [GO:0016020]	collagen binding [GO:0005518];laminin binding [GO:0043236];metal ion binding [GO:0046872]	-	-	-	-	ITA9_MOUSE	Itga9	Integrin alpha-9	0.3549	0.7293	0.1859	0.1155	-0.0266	0.0142	0.0133	7
B8ZXI1	B8ZXI1	QTRT2_MOUSE	Qtrt2	Queuine tRNA-ribosyltransferase accessory subunit 2		17.3454			17.4381		16.6295	17.0818	17.7576		17.1136		17.4326	17.4784	17.7763	17.9724		18.2834	168507	168062	313121					12	tRNA-guanine transglycosylation [GO:0101030]	cytoplasm [GO:0005737];mitochondrial outer membrane [GO:0005741];mitochondrion [GO:0005739];protein-containing complex [GO:0032991]	protein heterodimerization activity [GO:0046982];protein homodimerization activity [GO:0042803];queuine tRNA-ribosyltransferase activity [GO:0008479];zinc ion binding [GO:0008270]	-	-	-	-	QTRT2_MOUSE	Qtrt2	Queuine tRNA-ribosyltransferase accessory subunit 2	NaN	NaN	-0.4523	NaN	NaN	-0.2979	-0.311	3
B9EHT4	B9EHT4	CLIP3_MOUSE	Clip3	CAP-Gly domain-containing linker protein 3		19.0902	18.9521	18.7264	18.7584	18.5685	19.047	19.1443	19.1283	19.4292	18.9398	18.6462	18.4938	19.1246	18.497	18.9459	18.5083	18.5775	418358	581352	591973	513493		400760	368733	18	cytoplasmic microtubule organization [GO:0031122];fat cell differentiation [GO:0045444];membrane biogenesis [GO:0044091];negative regulation of microtubule polymerization [GO:0031115];peptidyl-L-cysteine S-palmitoylation [GO:0018230];positive regulation of apoptotic process [GO:0043065];positive regulation of endocytosis [GO:0045807];positive regulation of glucose transmembrane transport [GO:0010…	cytoplasm [GO:0005737];early endosome membrane [GO:0031901];Golgi stack [GO:0005795];membrane raft [GO:0045121];microtubule plus-end [GO:0035371];nucleus [GO:0005634];plasma membrane [GO:0005886];recycling endosome membrane [GO:0055038];trans-Golgi network [GO:0005802];trans-Golgi network membrane [GO:0032588]	ganglioside binding [GO:0035594];microtubule binding [GO:0008017];microtubule plus-end binding [GO:0051010]	-	-	-	-	CLIP3_MOUSE	Clip3	CAP-Gly domain-containing linker protein 3	-0.1381	0.11095	-0.0973	0.39515	0.1524	0.6276	0.403	7
B9EJ80	B9EJ80	PDZD8_MOUSE	Pdzd8	PDZ domain-containing protein 8		18.7053	18.6338	18.7614	18.6645	18.3761	18.9104	18.832	19.0165	19.0946	18.9686	18.7007	18.5514	18.8916	18.6271	18.8662	18.7211	18.8808	496783	609742	591117	378940	286813	510138	465366	18	cytoskeleton organization [GO:0007010];intracellular signal transduction [GO:0035556];lipid transport [GO:0006869];mitochondrial calcium ion homeostasis [GO:0051560];mitochondrion-endoplasmic reticulum membrane tethering [GO:1990456];regulation of cell morphogenesis [GO:0022604]	endoplasmic reticulum membrane [GO:0005789];integral component of membrane [GO:0016021];mitochondria-associated endoplasmic reticulum membrane [GO:0044233];mitochondrion [GO:0005739]	lipid binding [GO:0008289];metal ion binding [GO:0046872]	-	-	-	-	PDZD8_MOUSE	Pdzd8	PDZ domain-containing protein 8	-0.0715	0.09575	0.0784	0.10205	0.1493	0.2645	0.06525	7
B9EJ86	B9EJ86	OSBL8_MOUSE	Osbpl8	Oxysterol-binding protein-related protein 8		19.6109	18.4198	19.2213	19.3755	18.9117	19.6992	19.4239	19.5501	19.831	19.4148	19.0062	18.8752	18.9703	18.4932	19.0875	18.9932	18.8511	383467	662810	815175	723205	353681	472903	525382	18	activation of protein kinase B activity [GO:0032148];fat cell differentiation [GO:0045444];negative regulation of cell migration [GO:0030336];negative regulation of sequestering of triglyceride [GO:0010891];phospholipid transport [GO:0015914];positive regulation of glucose import [GO:0046326];positive regulation of insulin receptor signaling pathway [GO:0046628];positive regulation of protein kin…	cortical endoplasmic reticulum [GO:0032541];cytosol [GO:0005829];endoplasmic reticulum [GO:0005783];endoplasmic reticulum membrane [GO:0005789];integral component of membrane [GO:0016021];intracellular membrane-bounded organelle [GO:0043231];membrane [GO:0016020];nuclear membrane [GO:0031965]	cholesterol binding [GO:0015485];phosphatidylinositol-4-phosphate binding [GO:0070273];phosphatidylserine binding [GO:0001786];phosphatidylserine transfer activity [GO:0140343];sterol binding [GO:0032934];sterol transporter activity [GO:0015248]	-	-	-	-	OSBL8_MOUSE	Osbpl8	Oxysterol-binding protein-related protein 8	-1.1911	0.309	0.2753	0.34855	0.131	0.4771	0.16535	7
B9EJ86;Q9ER64	B9EJ86;Q9ER64	OSBL5_MOUSE;OSBL8_MOUSE	Osbpl5;Osbpl8	Oxysterol-binding protein-related protein 8		17.4083	17.6203	17.4545	17.2376	17.5533	17.2749	17.5072	17.9152	17.6802	17.9546	16.8779	17.4476	17.6126	16.683	17.3769	17.4421	17.7518	271411	229560	219131	246078		101987	136421	18	activation of protein kinase B activity [GO:0032148];fat cell differentiation [GO:0045444];negative regulation of cell migration [GO:0030336];negative regulation of sequestering of triglyceride [GO:0010891];phospholipid transport [GO:0015914];positive regulation of glucose import [GO:0046326];positive regulation of insulin receptor signaling pathway [GO:0046628];positive regulation of protein kin…	cortical endoplasmic reticulum [GO:0032541];cytosol [GO:0005829];endoplasmic reticulum [GO:0005783];endoplasmic reticulum membrane [GO:0005789];endoplasmic reticulum-plasma membrane contact site [GO:0140268];integral component of membrane [GO:0016021];intracellular membrane-bounded organelle [GO:0043231];membrane [GO:0016020];nuclear membrane [GO:0031965]	cholesterol binding [GO:0015485];phosphatidylinositol-4-phosphate binding [GO:0070273];phosphatidylserine binding [GO:0001786];phosphatidylserine transfer activity [GO:0140343];sterol binding [GO:0032934];sterol transporter activity [GO:0015248]	-	-	-	-	OSBL5_MOUSE;OSBL8_MOUSE	Osbpl5;Osbpl8	Oxysterol-binding protein-related protein 8	0.212	-0.2663	-0.2323	-0.2547	-0.5697	0.9296	-0.22005	7
B9EJA2	B9EJA2	CTTB2_MOUSE	Cttnbp2	Cortactin-binding protein 2		19.0399	18.9938	18.9519	19.0402	18.5435	18.9917	18.9324	18.7815	19.0635	18.8255	18.1195	18.0236	18.3018	18.2782	18.1902	18.2157	18.1205	256469	488703	438212	524518	375258	501366	413750	18	brain development [GO:0007420];regulation of modification of postsynaptic actin cytoskeleton [GO:1905274];regulation of synapse organization [GO:0050807]	cell cortex [GO:0005938];dendritic spine [GO:0043197];glutamatergic synapse [GO:0098978];postsynaptic actin cytoskeleton [GO:0098871];synaptic vesicle [GO:0008021]	SH3 domain binding [GO:0017124]	-	-	-	-	CTTB2_MOUSE	Cttnbp2	Cortactin-binding protein 2	-0.0461	0.2925	0.0593	0.26	0.0959	0.0236	0.0221	7
B9EJI9	B9EJI9	T229A_MOUSE	Tmem229a	Transmembrane protein 229A														14.7287			15.8202	16.0854	47647.6							4	-	integral component of membrane [GO:0016021]	-	-	-	-	-	T229A_MOUSE	Tmem229a	Transmembrane protein 229A	NaN	NaN	NaN	NaN	NaN	NaN	NaN	0
B9EJR8	B9EJR8	DAAF5_MOUSE	Dnaaf5	Dynein assembly factor 5, axonemal			17.147	17.1941		17.2527	15.5016		15.9989	17.3371	16.2331	18.0324	18.3704	18.2484	18.4729	17.6964	17.7482	17.5019	294957	101266	74218.3	96031.3			169742	15	cilium movement [GO:0003341];inner dynein arm assembly [GO:0036159];outer dynein arm assembly [GO:0036158]	cytoplasm [GO:0005737];dynein axonemal particle [GO:0120293]	dynein intermediate chain binding [GO:0045505]	-	-	-	-	DAAF5_MOUSE	Dnaaf5	Dynein assembly factor 5, axonemal	NaN	NaN	NaN	1.2211	-0.338	-0.2245	0.07135	4
B9EKI3	B9EKI3	TMF1_MOUSE	Tmf1	TATA element modulatory factor		18.4409	17.9121	18.951	18.3661	18.5479	18.8688	18.7123	18.6138	18.4562	18.8579	18.8016	18.6832	18.832	18.7593	18.2681	18.173	18.453	585548	403979	364940		423053	486739	403868	18	acrosome assembly [GO:0001675];androgen receptor signaling pathway [GO:0030521];cellular response to organic cyclic compound [GO:0071407];defense response to bacterium [GO:0042742];flagellated sperm motility [GO:0030317];Leydig cell differentiation [GO:0033327];luteinizing hormone secretion [GO:0032275];male gonad development [GO:0008584];negative regulation of apoptotic process [GO:0043066];nega…	endoplasmic reticulum [GO:0005783];Golgi apparatus [GO:0005794];Golgi membrane [GO:0000139];nucleus [GO:0005634]	androgen receptor binding [GO:0050681];DNA binding [GO:0003677];nuclear receptor coactivator activity [GO:0030374]	-	-	-	-	TMF1_MOUSE	Tmf1	TATA element modulatory factor	-0.5288	-0.38335	0.1565	-0.27965	0.1184	0.0727	-0.0449	7
B9EKR1	B9EKR1	PTPRZ_MOUSE	Ptprz1	Receptor-type tyrosine-protein phosphatase zeta							20.1206		16.1933	15.8108		19.1121	18.8839	19.002	19.2977	19.5809	19.2123	19.2375	754819	945839	89358.7					11	axonal fasciculation [GO:0007413];axonogenesis [GO:0007409];hematopoietic progenitor cell differentiation [GO:0002244];learning or memory [GO:0007611];negative regulation of cell population proliferation [GO:0008285];negative regulation of cell-substrate adhesion [GO:0010812];negative regulation of dendrite development [GO:2000171];negative regulation of neuron apoptotic process [GO:0043524];olig…	axon [GO:0030424];cytoplasm [GO:0005737];dendrite [GO:0030425];dendritic spine [GO:0043197];extracellular matrix [GO:0031012];extracellular space [GO:0005615];filopodium [GO:0030175];glutamatergic synapse [GO:0098978];growth cone [GO:0030426];integral component of postsynaptic density membrane [GO:0099061];intrinsic component of plasma membrane [GO:0031226];lamellipodium [GO:0030027];membrane [GO…	fibroblast growth factor binding [GO:0017134];integrin binding [GO:0005178];phosphatase activity [GO:0016791];protein tyrosine phosphatase activity [GO:0004725]	-	-	-	-	PTPRZ_MOUSE	Ptprz1	Receptor-type tyrosine-protein phosphatase zeta	NaN	NaN	NaN	-0.3825	0.2282	-0.2957	0.356	4
C0HKD8;C0HKD9	C0HKD9;C0HKD8	MFA1A_MOUSE;MFA1B_MOUSE	Mfap1a;Mfap1b	Microfibrillar-associated protein 1A		21	20.9	20.8	21	20.3	20.9	21	20.9	21.1	20.7	20.9	20.6	20.8	20.7	20.6	20.5	20.5915	1440000	2020000	2120000	1720000	1390000	2140000	1960000	18	mRNA splicing, via spliceosome [GO:0000398]	centrosome [GO:0005813];collagen-containing extracellular matrix [GO:0062023];microfibril [GO:0001527];nucleoplasm [GO:0005654];nucleus [GO:0005634];U2-type precatalytic spliceosome [GO:0071005];U2-type spliceosomal complex [GO:0005684]	-	-	-	-	-	MFA1A_MOUSE;MFA1B_MOUSE	Mfap1a;Mfap1b	Microfibrillar-associated protein 1A	-0.0917	0.51935	-0.0569	0.3508	0.2497	0.1076	0.0423	7
C0HKE1;C0HKE2;C0HKE3;C0HKE4;C0HKE5;C0HKE6;C0HKE7;C0HKE8;C0HKE9;P0C0S6;P27661;Q3THW5;Q64523;Q6GSS7;Q8BFU2;Q8CGP5;Q8CGP6;Q8CGP7;Q8R1M2	Q8R1M2;Q8CGP5;C0HKE3;C0HKE2;Q64523;C0HKE1;Q6GSS7;Q64522;P0C0S6;P27661;Q8BFU2;Q3THW5;C0HKE4;C0HKE6;C0HKE7;Q8CGP6;Q8CGP7;C0HKE8;C0HKE5;C0HKE9	H2A1B_MOUSE;H2A1C_MOUSE;H2A1D_MOUSE;H2A1E_MOUSE;H2A1F_MOUSE;H2A1G_MOUSE;H2A1H_MOUSE;H2A1I_MOUSE;H2A1K_MOUSE;H2A1N_MOUSE;H2A1O_MOUSE;H2A1P_MOUSE;H2A2A_MOUSE;H2A2C_MOUSE;H2A3_MOUSE;H2AJ_MOUSE;H2AV_MOUSE;H2AX_MOUSE;H2AZ_MOUSE	H2ac11;H2ac13;H2ac15;H2ac4;H2ac7;H2ac8;H2afj;H2afv;H2afx;H2az1;Hist1h2ac;Hist1h2af;Hist1h2ah;Hist1h2an;Hist1h2ao;Hist1h2ap;Hist2h2aa1;Hist2h2ac;Hist3h2a	Histone H2A type 1-B		29.9	30.4	21.7	22.2	21.2	21.9	29.9	21.6	21.9	22	20.6	21.1	21.8	21.1	21.7	22.2	21.4874	612000000	4860000	4020000	1280000000	1410000000	2170000	2740000	18	cellular response to DNA damage stimulus [GO:0006974];cellular response to estradiol stimulus [GO:0071392];cellular response to gamma radiation [GO:0071480];cellular response to insulin stimulus [GO:0032869];cellular senescence [GO:0090398];cerebral cortex development [GO:0021987];chromatin silencing [GO:0006342];DNA repair [GO:0006281];double-strand break repair via homologous recombination [GO:…	centrosome [GO:0005813];chromatin [GO:0000785];chromosome [GO:0005694];chromosome, telomeric region [GO:0000781];condensed nuclear chromosome [GO:0000794];euchromatin [GO:0000791];heterochromatin [GO:0000792];male germ cell nucleus [GO:0001673];nuclear speck [GO:0016607];nucleoplasm [GO:0005654];nucleosome [GO:0000786];nucleus [GO:0005634];replication fork [GO:0005657];site of DNA damage [GO:0090…	chromatin DNA binding [GO:0031490];damaged DNA binding [GO:0003684];DNA binding [GO:0003677];enzyme binding [GO:0019899];histone binding [GO:0042393];nucleosomal DNA binding [GO:0031492];protein heterodimerization activity [GO:0046982];RNA polymerase II cis-regulatory region sequence-specific DNA binding [GO:0000978];RNA polymerase II core promoter sequence-specific DNA binding [GO:0000979]	-	-	-	-	H2A1B_MOUSE;H2A1C_MOUSE;H2A1D_MOUSE;H2A1E_MOUSE;H2A1F_MOUSE;H2A1G_MOUSE;H2A1H_MOUSE;H2A1I_MOUSE;H2A1K_MOUSE;H2A1N_MOUSE;H2A1O_MOUSE;H2A1P_MOUSE;H2A2A_MOUSE;H2A2C_MOUSE;H2A3_MOUSE;H2AJ_MOUSE;H2AV_MOUSE;H2AX_MOUSE;H2AZ_MOUSE	H2ac11;H2ac13;H2ac15;H2ac4;H2ac7;H2ac8;H2afj;H2afv;H2afx;H2az1;Hist1h2ac;Hist1h2af;Hist1h2ah;Hist1h2an;Hist1h2ao;Hist1h2ap;Hist2h2aa1;Hist2h2ac;Hist3h2a	Histone H2A type 1-B	0.5396	0.71615	-7.9239	0.1591	-0.4545	0.733	-0.1582	7
C0HKE1;C0HKE2;C0HKE3;C0HKE4;C0HKE5;C0HKE6;C0HKE7;C0HKE8;C0HKE9;P27661;Q64523;Q6GSS7;Q8BFU2;Q8CGP5;Q8CGP6;Q8CGP7;Q8R1M2	Q8R1M2;Q8CGP5;C0HKE3;C0HKE2;Q64523;C0HKE1;Q6GSS7;Q64522;P27661;Q8BFU2;C0HKE4;C0HKE6;C0HKE7;Q8CGP6;Q8CGP7;C0HKE8;C0HKE5;C0HKE9	H2A1B_MOUSE;H2A1C_MOUSE;H2A1D_MOUSE;H2A1E_MOUSE;H2A1F_MOUSE;H2A1G_MOUSE;H2A1H_MOUSE;H2A1I_MOUSE;H2A1K_MOUSE;H2A1N_MOUSE;H2A1O_MOUSE;H2A1P_MOUSE;H2A2A_MOUSE;H2A2C_MOUSE;H2A3_MOUSE;H2AJ_MOUSE;H2AX_MOUSE	H2ac11;H2ac13;H2ac15;H2ac4;H2ac7;H2ac8;H2afj;H2afx;Hist1h2ac;Hist1h2af;Hist1h2ah;Hist1h2an;Hist1h2ao;Hist1h2ap;Hist2h2aa1;Hist2h2ac;Hist3h2a	Histone H2A type 1-B		18.9879	19.6802	19.9	20	21	20.2	20.4	20.4	20.2989	18.2508	19.8951	19.1	20.002	19.3	20.8	19.9601	19.7879	647833	1900000	1870000	1190000	1960000	521712	405678	18	cellular response to DNA damage stimulus [GO:0006974];cellular response to gamma radiation [GO:0071480];cellular senescence [GO:0090398];cerebral cortex development [GO:0021987];chromatin silencing [GO:0006342];DNA repair [GO:0006281];double-strand break repair via homologous recombination [GO:0000724];meiotic cell cycle [GO:0051321];negative regulation of cell population proliferation [GO:000828…	centrosome [GO:0005813];chromatin [GO:0000785];chromosome [GO:0005694];chromosome, telomeric region [GO:0000781];condensed nuclear chromosome [GO:0000794];male germ cell nucleus [GO:0001673];nuclear speck [GO:0016607];nucleoplasm [GO:0005654];nucleosome [GO:0000786];nucleus [GO:0005634];replication fork [GO:0005657];site of DNA damage [GO:0090734];site of double-strand break [GO:0035861];XY body …	damaged DNA binding [GO:0003684];DNA binding [GO:0003677];enzyme binding [GO:0019899];histone binding [GO:0042393];protein heterodimerization activity [GO:0046982]	-	-	-	-	H2A1B_MOUSE;H2A1C_MOUSE;H2A1D_MOUSE;H2A1E_MOUSE;H2A1F_MOUSE;H2A1G_MOUSE;H2A1H_MOUSE;H2A1I_MOUSE;H2A1K_MOUSE;H2A1N_MOUSE;H2A1O_MOUSE;H2A1P_MOUSE;H2A2A_MOUSE;H2A2C_MOUSE;H2A3_MOUSE;H2AJ_MOUSE;H2AX_MOUSE	H2ac11;H2ac13;H2ac15;H2ac4;H2ac7;H2ac8;H2afj;H2afx;Hist1h2ac;Hist1h2af;Hist1h2ah;Hist1h2an;Hist1h2ao;Hist1h2ap;Hist2h2aa1;Hist2h2ac;Hist3h2a	Histone H2A type 1-B	0.6923	-0.4834	-0.2448	0.97015	0.7915	0.733	0.9136	7
C0HKE1;C0HKE2;C0HKE3;C0HKE4;C0HKE5;C0HKE6;C0HKE7;C0HKE8;C0HKE9;P27661;Q8BFU2;Q8CGP5;Q8CGP6;Q8CGP7;Q8R1M2	Q8R1M2;Q8CGP5;C0HKE3;C0HKE2;C0HKE1;P27661;Q8BFU2;C0HKE4;C0HKE6;C0HKE7;Q8CGP6;Q8CGP7;C0HKE8;C0HKE5;C0HKE9	H2A1B_MOUSE;H2A1C_MOUSE;H2A1D_MOUSE;H2A1E_MOUSE;H2A1F_MOUSE;H2A1G_MOUSE;H2A1H_MOUSE;H2A1I_MOUSE;H2A1K_MOUSE;H2A1N_MOUSE;H2A1O_MOUSE;H2A1P_MOUSE;H2A3_MOUSE;H2AJ_MOUSE;H2AX_MOUSE	H2ac11;H2ac13;H2ac15;H2ac4;H2ac7;H2ac8;H2afj;H2afx;Hist1h2ac;Hist1h2af;Hist1h2ah;Hist1h2an;Hist1h2ao;Hist1h2ap;Hist3h2a	Histone H2A type 1-B		15.5699	15.2529	15.3334	15.4328	15.3686			15.0707	14.7932	14.6798	14.8386	14.7844	14.7716	14.4802	14.245	14.1994	13.8634	30058.7		69754	50923.3		14593.5	22502.6	16	cellular response to DNA damage stimulus [GO:0006974];cellular response to gamma radiation [GO:0071480];cellular senescence [GO:0090398];cerebral cortex development [GO:0021987];chromatin silencing [GO:0006342];DNA repair [GO:0006281];double-strand break repair via homologous recombination [GO:0000724];meiotic cell cycle [GO:0051321];negative regulation of cell population proliferation [GO:000828…	centrosome [GO:0005813];chromatin [GO:0000785];chromosome [GO:0005694];chromosome, telomeric region [GO:0000781];condensed nuclear chromosome [GO:0000794];male germ cell nucleus [GO:0001673];nuclear speck [GO:0016607];nucleoplasm [GO:0005654];nucleosome [GO:0000786];nucleus [GO:0005634];replication fork [GO:0005657];site of DNA damage [GO:0090734];site of double-strand break [GO:0035861];XY body …	damaged DNA binding [GO:0003684];DNA binding [GO:0003677];enzyme binding [GO:0019899];histone binding [GO:0042393];protein heterodimerization activity [GO:0046982]	-	-	-	-	H2A1B_MOUSE;H2A1C_MOUSE;H2A1D_MOUSE;H2A1E_MOUSE;H2A1F_MOUSE;H2A1G_MOUSE;H2A1H_MOUSE;H2A1I_MOUSE;H2A1K_MOUSE;H2A1N_MOUSE;H2A1O_MOUSE;H2A1P_MOUSE;H2A3_MOUSE;H2AJ_MOUSE;H2AX_MOUSE	H2ac11;H2ac13;H2ac15;H2ac4;H2ac7;H2ac8;H2afj;H2afx;Hist1h2ac;Hist1h2af;Hist1h2ah;Hist1h2an;Hist1h2ao;Hist1h2ap;Hist3h2a	Histone H2A type 1-B	-0.317	0.0818	NaN	-0.08205	0.0542	0.2914	0.2136	6
C0HKE1;C0HKE2;C0HKE3;C0HKE4;C0HKE5;C0HKE6;C0HKE7;C0HKE8;C0HKE9;Q64523;Q6GSS7;Q8BFU2;Q8CGP5;Q8CGP6;Q8CGP7;Q8R1M2	Q8R1M2;Q8CGP5;C0HKE3;C0HKE2;Q64523;C0HKE1;Q6GSS7;Q8BFU2;C0HKE4;C0HKE6;C0HKE7;Q8CGP6;Q8CGP7;C0HKE8;C0HKE5;C0HKE9	H2A1B_MOUSE;H2A1C_MOUSE;H2A1D_MOUSE;H2A1E_MOUSE;H2A1F_MOUSE;H2A1G_MOUSE;H2A1H_MOUSE;H2A1I_MOUSE;H2A1K_MOUSE;H2A1N_MOUSE;H2A1O_MOUSE;H2A1P_MOUSE;H2A2A_MOUSE;H2A2C_MOUSE;H2A3_MOUSE;H2AJ_MOUSE	H2ac11;H2ac13;H2ac15;H2ac4;H2ac7;H2ac8;H2afj;Hist1h2ac;Hist1h2af;Hist1h2ah;Hist1h2an;Hist1h2ao;Hist1h2ap;Hist2h2aa1;Hist2h2ac;Hist3h2a	Histone H2A type 1-B		18.7876	18.7927	18.9366	19.7536	18.2	20.343	19.5869	19.3725	18.2442	18.8118	19.6157	18.6634	18.9441	18.6043	18.5688	19.1381	18.3702	317130	664380	432182	934862	150440	316039	552672	18	chromatin silencing [GO:0006342];negative regulation of cell population proliferation [GO:0008285];nucleosome assembly [GO:0006334];nucleosome disassembly [GO:0006337];UV-damage excision repair [GO:0070914]	nucleosome [GO:0000786];nucleus [GO:0005634]	DNA binding [GO:0003677];enzyme binding [GO:0019899];protein heterodimerization activity [GO:0046982]	-	-	-	-	H2A1B_MOUSE;H2A1C_MOUSE;H2A1D_MOUSE;H2A1E_MOUSE;H2A1F_MOUSE;H2A1G_MOUSE;H2A1H_MOUSE;H2A1I_MOUSE;H2A1K_MOUSE;H2A1N_MOUSE;H2A1O_MOUSE;H2A1P_MOUSE;H2A2A_MOUSE;H2A2C_MOUSE;H2A3_MOUSE;H2AJ_MOUSE	H2ac11;H2ac13;H2ac15;H2ac4;H2ac7;H2ac8;H2afj;Hist1h2ac;Hist1h2af;Hist1h2ah;Hist1h2an;Hist1h2ao;Hist1h2ap;Hist2h2aa1;Hist2h2ac;Hist3h2a	Histone H2A type 1-B	0.0051	1.1733	0.7561	-0.84795	0.9523	0.3398	-0.18535	7
C0HKE1;C0HKE2;C0HKE3;C0HKE4;C0HKE5;C0HKE6;C0HKE7;C0HKE8;C0HKE9;Q8BFU2;Q8CGP5;Q8CGP6;Q8CGP7;Q8R1M2	Q8R1M2;Q8CGP5;C0HKE3;C0HKE2;C0HKE1;Q8BFU2;C0HKE4;C0HKE6;C0HKE7;Q8CGP6;Q8CGP7;C0HKE8;C0HKE5;C0HKE9	H2A1B_MOUSE;H2A1C_MOUSE;H2A1D_MOUSE;H2A1E_MOUSE;H2A1F_MOUSE;H2A1G_MOUSE;H2A1H_MOUSE;H2A1I_MOUSE;H2A1K_MOUSE;H2A1N_MOUSE;H2A1O_MOUSE;H2A1P_MOUSE;H2A3_MOUSE;H2AJ_MOUSE	H2ac11;H2ac13;H2ac15;H2ac4;H2ac7;H2ac8;H2afj;Hist1h2ac;Hist1h2af;Hist1h2ah;Hist1h2an;Hist1h2ao;Hist1h2ap;Hist3h2a	Histone H2A type 1-B		15.5411	15.6774	15.2186	15.6427	15.7559		15.1453	13.8592	14.012	14.5576	13.9573	13.8892	16.1631	14.01			13.8748		11953.1	26517.5			31648.2	37844.7	14	chromatin silencing [GO:0006342];negative regulation of cell population proliferation [GO:0008285];nucleosome disassembly [GO:0006337];UV-damage excision repair [GO:0070914]	nucleosome [GO:0000786];nucleus [GO:0005634]	DNA binding [GO:0003677];enzyme binding [GO:0019899];protein heterodimerization activity [GO:0046982]	-	-	-	-	H2A1B_MOUSE;H2A1C_MOUSE;H2A1D_MOUSE;H2A1E_MOUSE;H2A1F_MOUSE;H2A1G_MOUSE;H2A1H_MOUSE;H2A1I_MOUSE;H2A1K_MOUSE;H2A1N_MOUSE;H2A1O_MOUSE;H2A1P_MOUSE;H2A3_MOUSE;H2AJ_MOUSE	H2ac11;H2ac13;H2ac15;H2ac4;H2ac7;H2ac8;H2afj;Hist1h2ac;Hist1h2af;Hist1h2ah;Hist1h2an;Hist1h2ao;Hist1h2ap;Hist3h2a	Histone H2A type 1-B	0.1363	0.15545	NaN	-0.1964	0.0681	2.1531	NaN	5
D3YUG0	D3YUG0	SAM13_MOUSE	Samd13	Sterile alpha motif domain-containing protein 13				16.69																			1310000			1	negative regulation of transcription, DNA-templated [GO:0045892]	nucleus [GO:0005634]	chromatin binding [GO:0003682];histone binding [GO:0042393]	-	-	-	-	SAM13_MOUSE	Samd13	Sterile alpha motif domain-containing protein 13	NaN	NaN	NaN	NaN	NaN	NaN	NaN	0
D3YVF0	D3YVF0	AKAP5_MOUSE	Akap5	A-kinase anchor protein 5		19.5028	19.4573	19.7145	19.3424	19.605	19.3148	19.4965	19.2774	19.2934	19.4134	19.0691	18.5567	18.3215	18.7878	19.2965	19.0191	19.1217	552526	566563	894924	530552	702088	856520	892907	18	adenylate cyclase-inhibiting G protein-coupled receptor signaling pathway [GO:0007193];amylase secretion [GO:0036394];cellular protein complex disassembly [GO:0043624];clustering of voltage-gated calcium channels [GO:0070073];clustering of voltage-gated potassium channels [GO:0045163];negative regulation of adenylate cyclase activity [GO:0007194];negative regulation of ion transport [GO:0043271];…	asymmetric synapse [GO:0032279];basolateral plasma membrane [GO:0016323];cytoplasm [GO:0005737];cytoplasmic side of plasma membrane [GO:0009898];cytoskeleton [GO:0005856];dendrite [GO:0030425];dendrite membrane [GO:0032590];dendritic shaft [GO:0043198];dendritic spine [GO:0043197];dendritic spine membrane [GO:0032591];excitatory synapse [GO:0060076];filopodium membrane [GO:0031527];glutamatergic …	actin binding [GO:0003779];adenylate cyclase binding [GO:0008179];beta-2 adrenergic receptor binding [GO:0031698];cadherin binding [GO:0045296];calmodulin binding [GO:0005516];G protein-coupled receptor binding [GO:0001664];GABA receptor binding [GO:0050811];glutamate receptor binding [GO:0035254];kinase binding [GO:0019900];molecular adaptor activity [GO:0060090];protein domain specific binding …	-	-	-	-	AKAP5_MOUSE	Akap5	A-kinase anchor protein 5	-0.0455	-0.31735	-0.1817	-0.052	0.5124	-0.4663	0.2261	7
D3YXK1	D3YXK1	SAMD1_MOUSE	Samd1	Atherin		18.6198	17.3269	18.1518	17.9948	18.457	18.5307	18.1869	18.0013	18.949	18.4888	18.1802	18.2508	18.1325	18.2591	18.1405	18.2403	18.4663	409402	384855	342022	215626		375928	250608	18	negative regulation of transcription, DNA-templated [GO:0045892]	cytoplasm [GO:0005737];extracellular region [GO:0005576];nucleus [GO:0005634]	chromatin binding [GO:0003682];histone binding [GO:0042393]	-	-	-	-	SAMD1_MOUSE	Samd1	Atherin	-1.2929	-0.3096	0.3438	0.70395	-0.0706	-0.1266	-0.2128	7
D3YXK2	D3YXK2	SAFB1_MOUSE	Safb	Scaffold attachment factor B1		21.4	21.6	21	21.5	21.3	21.4	21.3	21.6	21.3	21.4	20.4	20.7	20.8	20.7	21.1	20.8	20.9024	1850000	2630000	3390000	3420000	2660000	3120000	2880000	18	hormone metabolic process [GO:0042445];intracellular estrogen receptor signaling pathway [GO:0030520];positive regulation of transcription by RNA polymerase II [GO:0045944];regulation of growth [GO:0040008];regulation of mRNA processing [GO:0050684];regulation of transcription by RNA polymerase II [GO:0006357]	midbody [GO:0030496];nucleoplasm [GO:0005654];nucleus [GO:0005634]	chromatin binding [GO:0003682];RNA binding [GO:0003723];RNA polymerase II cis-regulatory region sequence-specific DNA binding [GO:0000978];sequence-specific DNA binding [GO:0043565]	-	-	-	-	SAFB1_MOUSE	Safb	Scaffold attachment factor B1	0.1727	0.3175	0.1198	-0.2258	-0.2425	0.0875	0.20695	7
D3YXK2;Q80YR5	Q80YR5;D3YXK2	SAFB1_MOUSE;SAFB2_MOUSE	Safb;Safb2	Scaffold attachment factor B1		20.4	20.6	20.1	20.4	20	20.4	20.6	20.6	20.2	20.4	20.1	20.3	20.4	20	20.5	20.3	20.2535	1450000	1280000	1570000	1300000	925197	985156	1270000	18	hormone metabolic process [GO:0042445];intracellular estrogen receptor signaling pathway [GO:0030520];positive regulation of transcription by RNA polymerase II [GO:0045944];regulation of androgen receptor signaling pathway [GO:0060765];regulation of growth [GO:0040008];regulation of mRNA processing [GO:0050684];regulation of transcription by RNA polymerase II [GO:0006357];Sertoli cell differentia…	cytoplasm [GO:0005737];intracellular membrane-bounded organelle [GO:0043231];midbody [GO:0030496];nuclear body [GO:0016604];nucleoplasm [GO:0005654];nucleus [GO:0005634]	chromatin binding [GO:0003682];identical protein binding [GO:0042802];RNA binding [GO:0003723];RNA polymerase II cis-regulatory region sequence-specific DNA binding [GO:0000978];sequence-specific DNA binding [GO:0043565]	-	-	-	-	SAFB1_MOUSE;SAFB2_MOUSE	Safb;Safb2	Scaffold attachment factor B1	0.1848	0.34175	-0.2719	-0.2759	-0.2091	0.3353	0.20865	7
D3YYU8	D3YYU8	OBSL1_MOUSE	Obsl1	Obscurin-like protein 1												17.574	18.7306	18.2057	18.3052	17.9425	18.3097	18.152	499220		148953					8	Golgi organization [GO:0007030];homophilic cell adhesion via plasma membrane adhesion molecules [GO:0007156];microtubule cytoskeleton organization [GO:0000226];positive regulation of dendrite morphogenesis [GO:0050775];protein localization to Golgi apparatus [GO:0034067];regulation of mitotic nuclear division [GO:0007088];retina layer formation [GO:0010842];synapse assembly [GO:0007416]	3M complex [GO:1990393];centrosome [GO:0005813];cytoplasm [GO:0005737];Golgi apparatus [GO:0005794];perinuclear region of cytoplasm [GO:0048471];synapse [GO:0045202]	-	-	-	-	-	OBSL1_MOUSE	Obsl1	Obscurin-like protein 1	NaN	NaN	NaN	NaN	-1.1566	-0.0995	-0.28835	3
D3YZG8	D3YZG8	MTD2L_MOUSE	Mthfd2l	Probable bifunctional methylenetetrahydrofolate dehydrogenase/cyclohydrolase 2				15.1136		15.8326			18.1757		16.4455	16.1393	15.3517	16.2908	14.5029		15.7276	16.4515	59776.6	406897	41338.7			1090000		11	10-formyltetrahydrofolate metabolic process [GO:0009256];histidine biosynthetic process [GO:0000105];methionine biosynthetic process [GO:0009086];purine nucleotide biosynthetic process [GO:0006164];tetrahydrofolate interconversion [GO:0035999]	mitochondrial inner membrane [GO:0005743];mitochondrial matrix [GO:0005759];mitochondrion [GO:0005739]	methenyltetrahydrofolate cyclohydrolase activity [GO:0004477];methylenetetrahydrofolate dehydrogenase (NAD+) activity [GO:0004487];methylenetetrahydrofolate dehydrogenase (NADP+) activity [GO:0004488]	MitoCarta3.0	literature, targetP signal, yeast mito homolog+, Rickettsial homolog, mito protein domain	Matrix	Metabolism > Vitamin metabolism > Folate and 1-C metabolism	MTD2L_MOUSE	Mthfd2l	Probable bifunctional methylenetetrahydrofolate dehydrogenase/cyclohydrolase 2	NaN	NaN	NaN	NaN	0.7876	1.7879	NaN	2
D3YZI9	D3YZI9	PGBD5_MOUSE	Pgbd5	PiggyBac transposable element-derived protein 5		17.2918	17.7735		17.3378	17.7532		17.2302	17.2912	16.6594	18.1047	17.1706	15.809	16.491		18.265	19.0073	16.7204	78870.3	227549	170490			235020	297531	15	non-replicative transposition, DNA-mediated [GO:0098038]	nucleoplasm [GO:0005654];nucleus [GO:0005634]	endonuclease activity [GO:0004519];transposase activity [GO:0004803]	-	-	-	-	PGBD5_MOUSE	Pgbd5	PiggyBac transposable element-derived protein 5	0.4817	-0.4154	NaN	-1.03855	1.3616	NaN	0.40115	5
D3YZP9	D3YZP9	CCDC6_MOUSE	Ccdc6	Coiled-coil domain-containing protein 6		20.1	20.1079	19.9	20.1704	19.9	20.0821	19.9	20.2	20.002	19.9	20	20	20	20.1	20.1	20.1825	19.8479	1090000	1030000	914067	1010000	1240000	1060000	1060000	18	-	cytoskeleton [GO:0005856];cytosol [GO:0005829]	identical protein binding [GO:0042802];SH3 domain binding [GO:0017124]	-	-	-	-	CCDC6_MOUSE	Ccdc6	Coiled-coil domain-containing protein 6	0.0128	0.27835	0.2162	-0.0384	-0.0825	-0.1069	0.1054	7
D3YZU1	D3YZU1	SHAN1_MOUSE	Shank1	SH3 and multiple ankyrin repeat domains protein 1		16.2488	16.227				16.7305	16.1246	15.7746	16.3289	16.576	16.9194	16.3979	17.4089	16.1958	16.9253	16.6859	16.1134	78266.2	74319.3	98359	28146.7				15	adult behavior [GO:0030534];associative learning [GO:0008306];dendritic spine morphogenesis [GO:0060997];determination of affect [GO:0050894];habituation [GO:0046959];long-term memory [GO:0007616];negative regulation of actin filament bundle assembly [GO:0032232];neuromuscular process controlling balance [GO:0050885];olfactory behavior [GO:0042048];positive regulation of dendritic spine developme…	cytoplasm [GO:0005737];dendrite [GO:0030425];dendritic spine [GO:0043197];excitatory synapse [GO:0060076];glutamatergic synapse [GO:0098978];membrane [GO:0016020];neuron projection [GO:0043005];plasma membrane [GO:0005886];postsynaptic density [GO:0014069];postsynaptic membrane [GO:0045211];Schaffer collateral - CA1 synapse [GO:0098685];synapse [GO:0045202]	ankyrin repeat binding [GO:0071532];identical protein binding [GO:0042802];ionotropic glutamate receptor binding [GO:0035255];protein C-terminus binding [GO:0008022];protein-containing complex binding [GO:0044877];scaffold protein binding [GO:0097110];SH3 domain binding [GO:0017124];signaling receptor complex adaptor activity [GO:0030159];somatostatin receptor binding [GO:0031877];structural cons…	-	-	-	-	SHAN1_MOUSE	Shank1	SH3 and multiple ankyrin repeat domains protein 1	-0.0218	NaN	0.6059	0.1536	0.5215	1.2131	0.52565	6
D3YZU1;Q4ACU6;Q80Z38	D3YZU1;Q80Z38;Q4ACU6	SHAN1_MOUSE;SHAN2_MOUSE;SHAN3_MOUSE	Shank1;Shank2;Shank3	SH3 and multiple ankyrin repeat domains protein 1		18.7146					18.2475										17.0971	16.9271		268184		253020				4	adult behavior [GO:0030534];AMPA glutamate receptor clustering [GO:0097113];associative learning [GO:0008306];brain morphogenesis [GO:0048854];dendritic spine morphogenesis [GO:0060997];determination of affect [GO:0050894];embryonic epithelial tube formation [GO:0001838];exploration behavior [GO:0035640];guanylate kinase-associated protein clustering [GO:0097117];habituation [GO:0046959];learning…	apical plasma membrane [GO:0016324];asymmetric synapse [GO:0032279];brush border membrane [GO:0031526];ciliary membrane [GO:0060170];cytoplasm [GO:0005737];dendrite [GO:0030425];dendritic spine [GO:0043197];excitatory synapse [GO:0060076];extrinsic component of cytoplasmic side of plasma membrane [GO:0031234];glutamatergic synapse [GO:0098978];growth cone [GO:0030426];hippocampal mossy fiber to C…	actin binding [GO:0003779];ankyrin repeat binding [GO:0071532];identical protein binding [GO:0042802];ionotropic glutamate receptor binding [GO:0035255];protein C-terminus binding [GO:0008022];protein self-association [GO:0043621];protein-containing complex binding [GO:0044877];scaffold protein binding [GO:0097110];SH3 domain binding [GO:0017124];signaling receptor complex adaptor activity [GO:00…	-	-	-	-	SHAN1_MOUSE;SHAN2_MOUSE;SHAN3_MOUSE	Shank1;Shank2;Shank3	SH3 and multiple ankyrin repeat domains protein 1	NaN	NaN	NaN	NaN	NaN	NaN	NaN	0
D3Z2R5	D3Z2R5	SELN_MOUSE	Selenon	Selenoprotein N											14.2008	17.1991	17.2113	18.2158	17.0192	16.7801	16.9231		193997							8	calcium ion homeostasis [GO:0055074];cellular response to caffeine [GO:0071313];cellular response to oxidative stress [GO:0034599];lung alveolus development [GO:0048286];mitochondrion organization [GO:0007005];multicellular organismal response to stress [GO:0033555];positive regulation of response to oxidative stress [GO:1902884];positive regulation of skeletal muscle cell proliferation [GO:00148…	endoplasmic reticulum membrane [GO:0005789]	calcium ion binding [GO:0005509];oxidoreductase activity [GO:0016491]	-	-	-	-	SELN_MOUSE	Selenon	Selenoprotein N	NaN	NaN	NaN	NaN	-0.0122	1.1966	-0.143	3
D3Z7P3	D3Z7P3	GLSK_MOUSE	Gls	Glutaminase kidney isoform, mitochondrial		19.6125	19.1712	19.753	19.2	20.3	20.1	20.4067	19.8496	19.9	20.2	20.2	20.1	19.9	20.0951	19.3961	19.8191	19.8039	717278	833641	945748	723080	811381	982402	713552	18	chemical synaptic transmission [GO:0007268];glutamate biosynthetic process [GO:0006537];glutamate homeostasis [GO:0090461];glutamine catabolic process [GO:0006543];protein homotetramerization [GO:0051289];regulation of respiratory gaseous exchange by nervous system process [GO:0002087];suckling behavior [GO:0001967]	cytosol [GO:0005829];mitochondrial matrix [GO:0005759];mitochondrion [GO:0005739];synapse [GO:0045202]	glutaminase activity [GO:0004359];identical protein binding [GO:0042802]	MitoCarta3.0	literature, APEX_matrix, targetP signal+, mito protein domain+, MS/MS++	MIM	Metabolism > Amino acid metabolism > Glutamate metabolism	GLSK_MOUSE	Gls	Glutaminase kidney isoform, mitochondrial	-0.4413	-0.86215	-0.2735	-0.1232	0.1481	-0.1492	-0.4154	7
E0CZ16	E0CZ16	KLHL3_MOUSE	Klhl3	Kelch-like protein 3		18.1303	18.7129	17.9914	18.0035	17.9634	17.2258	17.1319	17.6219	16.9863	17.9201	16.692	15.6514	16.2525	14.7387	16.5182	16.3806	16.4522		174312	236949	207574		219995	185150	17	distal tubule morphogenesis [GO:0072156];ion homeostasis [GO:0050801];protein K48-linked ubiquitination [GO:0070936];protein ubiquitination [GO:0016567];renal sodium ion absorption [GO:0070294];ubiquitin-dependent protein catabolic process [GO:0006511]	Cul3-RING ubiquitin ligase complex [GO:0031463];cytoskeleton [GO:0005856];cytosol [GO:0005829]	actin binding [GO:0003779];catalytic activity [GO:0003824];cullin family protein binding [GO:0097602]	-	-	-	-	KLHL3_MOUSE	Klhl3	Kelch-like protein 3	0.5826	0.0261	0.0939	-0.7847	1.0406	1.5138	0.1018	7
E1U8D0	E1U8D0	SOGA1_MOUSE	Soga1	Protein SOGA1		18.8331	18.6662	18.8579	18.8037	18.2116	18.9169	18.7366	18.888	18.8456	18.6263	18.2499	18.3924	18.7883	18.4385	18.8558	18.4527	18.402	433733	439546	494519	384589	499539	386146	331671	18	insulin receptor signaling pathway [GO:0008286];negative regulation of gluconeogenesis [GO:0045721];regulation of autophagy [GO:0010506]	extracellular space [GO:0005615]	-	-	-	-	-	SOGA1_MOUSE	Soga1	Protein SOGA1	-0.1669	0.26895	0.1803	0.08845	-0.1425	0.3498	0.42845	7
E1U8D0;Q3UHU5	E1U8D0;Q3UHU5	MTCL1_MOUSE;SOGA1_MOUSE	Mtcl1;Soga1	Protein SOGA1		16.5388		17.1141		16.1959	16.6258	17.2563	16.4121	16.3689	16.9938	15.9759	15.9723	16.0314	16.2484	16.175	15.7005	15.4527	50539.1	102755	80088.1	140022				16	establishment or maintenance of epithelial cell apical/basal polarity [GO:0045197];insulin receptor signaling pathway [GO:0008286];microtubule bundle formation [GO:0001578];negative regulation of gluconeogenesis [GO:0045721];positive regulation of microtubule motor activity [GO:2000576];positive regulation of protein targeting to membrane [GO:0090314];regulation of autophagy [GO:0010506]	apical plasma membrane [GO:0016324];apicolateral plasma membrane [GO:0016327];cytoplasm [GO:0005737];cytoskeleton [GO:0005856];extracellular space [GO:0005615];lateral plasma membrane [GO:0016328];microtubule bundle [GO:0097427];midbody [GO:0030496];spindle pole [GO:0000922]	microtubule binding [GO:0008017];protein homodimerization activity [GO:0042803]	-	-	-	-	MTCL1_MOUSE;SOGA1_MOUSE	Mtcl1;Soga1	Protein SOGA1	NaN	NaN	-0.6305	-0.33405	0.0036	-0.217	0.5984	5
E1U8D0;Q3UHU5;Q6NZL0	Q6NZL0;E1U8D0;Q3UHU5	MTCL1_MOUSE;SOGA1_MOUSE;SOGA3_MOUSE	Mtcl1;Soga1;Soga3	Protein SOGA1		21.3	21.7	20.9	21.5	20.7	21.6	21.6	22	21.6	21.5	20.8	20.6	20.3	20.6	21.5	20.7	21.0886	1400000	3020000	3460000	2600000		1350000	1040000	18	establishment or maintenance of epithelial cell apical/basal polarity [GO:0045197];insulin receptor signaling pathway [GO:0008286];microtubule bundle formation [GO:0001578];negative regulation of gluconeogenesis [GO:0045721];positive regulation of microtubule motor activity [GO:2000576];positive regulation of protein targeting to membrane [GO:0090314];regulation of autophagy [GO:0010506]	apical plasma membrane [GO:0016324];apicolateral plasma membrane [GO:0016327];cytoplasm [GO:0005737];cytoskeleton [GO:0005856];extracellular space [GO:0005615];integral component of membrane [GO:0016021];lateral plasma membrane [GO:0016328];microtubule bundle [GO:0097427];midbody [GO:0030496];spindle pole [GO:0000922]	microtubule binding [GO:0008017];protein homodimerization activity [GO:0042803]	-	-	-	-	MTCL1_MOUSE;SOGA1_MOUSE;SOGA3_MOUSE	Mtcl1;Soga1;Soga3	Protein SOGA1	0.4497	0.69565	-0.0679	-0.1754	0.1439	-0.3023	0.57285	7
E9PUL5	E9PUL5	PRRT2_MOUSE	Prrt2	Proline-rich transmembrane protein 2		19.4099	19.2794	19.227	19.1882	16.3769	19.2134	19.1732	19.2936	19.2183	19.5266	18.6334	18.7	20.8113	18.5184	19.5637	19.4555	19.6929	707575	498858	902433	748704		2810000	1950000	18	calcium-dependent activation of synaptic vesicle fusion [GO:0099502];negative regulation of short-term synaptic potentiation [GO:1905513];negative regulation of SNARE complex assembly [GO:0035544];neuromuscular process controlling posture [GO:0050884];synaptic vesicle fusion to presynaptic active zone membrane [GO:0031629]	axon terminus [GO:0043679];dendritic spine [GO:0043197];glutamatergic synapse [GO:0098978];integral component of presynaptic membrane [GO:0099056];membrane [GO:0016020];neuron projection [GO:0043005];plasma membrane [GO:0005886];postsynaptic density membrane [GO:0098839];presynapse [GO:0098793];presynaptic membrane [GO:0042734];synaptic vesicle [GO:0008021];synaptic vesicle membrane [GO:0030672];…	SH3 domain binding [GO:0017124];syntaxin-1 binding [GO:0017075]	-	-	-	-	PRRT2_MOUSE	Prrt2	Proline-rich transmembrane protein 2	-0.1305	1.38625	0.0402	-0.1918	-0.0658	2.2929	-0.0105	7
E9PV24	E9PV24	FIBA_MOUSE	Fga	Fibrinogen alpha chain				17.67					18.3921	17.7498																3	adaptive immune response [GO:0002250];blood coagulation [GO:0007596];blood coagulation, common pathway [GO:0072377];blood coagulation, fibrin clot formation [GO:0072378];cell-matrix adhesion [GO:0007160];cellular protein-containing complex assembly [GO:0034622];fibrinolysis [GO:0042730];induction of bacterial agglutination [GO:0043152];innate immune response [GO:0045087];negative regulation of en…	blood microparticle [GO:0072562];cell cortex [GO:0005938];cell surface [GO:0009986];collagen-containing extracellular matrix [GO:0062023];cytoplasm [GO:0005737];external side of plasma membrane [GO:0009897];extracellular space [GO:0005615];fibrinogen complex [GO:0005577];platelet alpha granule [GO:0031091];rough endoplasmic reticulum [GO:0005791];synapse [GO:0045202]	metal ion binding [GO:0046872];signaling receptor binding [GO:0005102];structural molecule activity [GO:0005198]	-	-	-	-	FIBA_MOUSE	Fga	Fibrinogen alpha chain	NaN	NaN	NaN	-0.6423	NaN	NaN	NaN	1
E9PVA8	E9PVA8	GCN1_MOUSE	Gcn1	eIF-2-alpha kinase activator GCN1		20.7	20.7	20.5	20.6	20.4	20.5	20.5	20.5	20.5	20.6	21	21	21.1	20.9	21	21	20.7715	2050000	1520000	1460000	1470000	1350000	1490000	1410000	18	cellular response to amino acid starvation [GO:0034198];cellular response to leucine starvation [GO:1990253];positive regulation of kinase activity [GO:0033674];positive regulation of transcription from RNA polymerase II promoter in response to stress [GO:0036003];regulation of translation [GO:0006417]	cytosol [GO:0005829];polysome [GO:0005844]	protein kinase binding [GO:0019901];protein kinase regulator activity [GO:0019887];ribosome binding [GO:0043022]	-	-	-	-	GCN1_MOUSE	Gcn1	eIF-2-alpha kinase activator GCN1	-0.017	0.1156	-0.039	-0.0236	0.0068	0.1684	0.17365	7
E9PVD3	E9PVD3	PCD16_MOUSE	Dchs1	Protocadherin-16		18.7328	18.7667	18.3722	18.8613	18.7218	17.7951	18.4345	18.3018	17.6885	18.5112	18.1783	18.3968	18.3506	18.2461	18.3881	17.8867	17.8515	325294	268829	448365	274846		368582	367548	18	adherens junction organization [GO:0034332];anatomical structure morphogenesis [GO:0009653];branching involved in ureteric bud morphogenesis [GO:0001658];calcium-dependent cell-cell adhesion via plasma membrane cell adhesion molecules [GO:0016339];cell migration [GO:0016477];cell migration involved in endocardial cushion formation [GO:0003273];cell morphogenesis [GO:0000902];cell-cell adhesion [G…	adherens junction [GO:0005912];apical part of cell [GO:0045177];catenin complex [GO:0016342];integral component of membrane [GO:0016021]	cadherin binding [GO:0045296];calcium ion binding [GO:0005509]	-	-	-	-	PCD16_MOUSE	Dchs1	Protocadherin-16	0.0339	0.3143	-0.6394	-0.718	-0.2185	0.1045	0.519	7
E9PVX6	E9PVX6	KI67_MOUSE	Mki67	Proliferation marker protein Ki-67		17.4844	17.4487		17.1491	17.2334	17.5441		15.985	17.0547	17.6546	18.249	18.7324	18.8948	18.7159	18.5845	18.3875	18.0789	428162	175290	341099	193478		92920	159535	16	cell population proliferation [GO:0008283];cholangiocyte proliferation [GO:1990705];hepatocyte proliferation [GO:0072574];meiotic cell cycle [GO:0051321];regulation of chromatin organization [GO:1902275];regulation of chromosome segregation [GO:0051983];regulation of mitotic nuclear division [GO:0007088]	chromosome [GO:0005694];chromosome, centromeric region [GO:0000775];condensed chromosome [GO:0000793];cytoplasm [GO:0005737];nuclear body [GO:0016604];nucleolus [GO:0005730];nucleoplasm [GO:0005654];nucleus [GO:0005634]	ATP binding [GO:0005524];DNA binding [GO:0003677];protein C-terminus binding [GO:0008022]	-	-	-	-	KI67_MOUSE	Mki67	Proliferation marker protein Ki-67	-0.0357	-0.0843	NaN	0.2349	-0.4834	0.1789	0.3513	6
E9PXF8	E9PXF8	MTMRD_MOUSE	Sbf2	Myotubularin-related protein 13		18.6053	18.5766	18.6982	18.5911	19.0732	18.6963	18.7041	18.5974	18.7613	18.7464	19.0931	18.6936	18.8801	18.6841	18.8349	18.9008	19.3233	527400	451157	498182	339753	326406	471103	379553	18	autophagy [GO:0006914];regulation of GTPase activity [GO:0043087]	axon [GO:0030424];cytosol [GO:0005829];endosome membrane [GO:0010008];membrane [GO:0016020];perinuclear region of cytoplasm [GO:0048471];vacuolar membrane [GO:0005774]	guanyl-nucleotide exchange factor activity [GO:0005085];identical protein binding [GO:0042802];phosphatase binding [GO:0019902];phosphatase regulator activity [GO:0019208];phosphatidylinositol binding [GO:0035091]	-	-	-	-	MTMRD_MOUSE	Sbf2	Myotubularin-related protein 13	-0.0287	-0.2946	-0.0078	0.0894	0.3995	0.196	-0.27715	7
E9PY46	E9PY46	IF140_MOUSE	Ift140	Intraflagellar transport protein 140 homolog		17.1442	16.7002	17.0507	17.4933		16.9382		17.159	17.1142	17.5835	17.8058	17.7887	17.8787	18.1337	18.0509	17.7607	17.7539	231046	98827.9	155314					16	cilium assembly [GO:0060271];determination of left/right symmetry [GO:0007368];embryonic brain development [GO:1990403];embryonic camera-type eye development [GO:0031076];embryonic cranial skeleton morphogenesis [GO:0048701];embryonic digit morphogenesis [GO:0042733];heart development [GO:0007507];intraciliary retrograde transport [GO:0035721];intraciliary transport [GO:0042073];limb morphogenesi…	axoneme [GO:0005930];centriole [GO:0005814];centrosome [GO:0005813];ciliary basal body [GO:0036064];cilium [GO:0005929];intraciliary transport particle A [GO:0030991];non-motile cilium [GO:0097730];photoreceptor connecting cilium [GO:0032391];photoreceptor outer segment [GO:0001750]	-	-	-	-	-	IF140_MOUSE	Ift140	Intraflagellar transport protein 140 homolog	-0.444	0.4426	NaN	-0.25705	0.0171	-0.255	0.2936	6
E9PYH6	E9PYH6	SET1A_MOUSE	Setd1a	Histone-lysine N-methyltransferase SETD1A		17.8936	17.5757	17.5239	17.7837	16.6214	17.9966	17.7504	17.5927	17.8049	17.6318	17.2774	17.2412	17.6771	17.2081	16.9796	17.4644	17.4673	136008	258211	199224	221711		246884	57406.6	18	brain development [GO:0007420];chromatin-mediated maintenance of transcription [GO:0048096];histone H3-K4 dimethylation [GO:0044648];histone H3-K4 methylation [GO:0051568];histone H3-K4 monomethylation [GO:0097692];histone H3-K4 trimethylation [GO:0080182];positive regulation of gene expression [GO:0010628];positive regulation of neural precursor cell proliferation [GO:2000179];positive regulatio…	chromatin [GO:0000785];euchromatin [GO:0000791];histone methyltransferase complex [GO:0035097];nuclear speck [GO:0016607];nucleus [GO:0005634];Set1C/COMPASS complex [GO:0048188]	beta-catenin binding [GO:0008013];histone methyltransferase activity (H3-K4 specific) [GO:0042800];RNA binding [GO:0003723]	-	-	-	-	SET1A_MOUSE	Setd1a	Histone-lysine N-methyltransferase SETD1A	-0.3179	0.71105	0.2462	0.19265	0.0362	0.469	-0.48625	7
E9PYL2	E9PYL2	PRR12_MOUSE	Prr12	Proline-rich protein 12		17.3289	17.888	15.7923	17.0081		17.5578	17.4959	16.7952	17.2914	17.2846	17.0127	17.1732	17.228	16.7015	16.679	16.9516	16.6002	143823	163080	197852	65178		56235.3		17	-	neuron projection [GO:0043005];nucleus [GO:0005634];postsynaptic density [GO:0014069]	DNA binding [GO:0003677]	-	-	-	-	PRR12_MOUSE	Prr12	Proline-rich protein 12	0.5591	1.2158	0.0619	0.2515	-0.1605	0.5265	-0.0969	7
E9PZJ8	E9PZJ8	ASCC3_MOUSE	Ascc3	Activating signal cointegrator 1 complex subunit 3		17.5903	17.0811	17.4887	17.5054	17.6753	16.061	17.0866		17.5885	17.3641	17.3835	17.8933	17.8091	17.6054	17.8233	17.7083	17.2593	232669	138945	167493	171685				17	cell population proliferation [GO:0008283];DNA dealkylation involved in DNA repair [GO:0006307];DNA duplex unwinding [GO:0032508]	activating signal cointegrator 1 complex [GO:0099053];cytosol [GO:0005829];nuclear speck [GO:0016607];nucleus [GO:0005634]	3'-5' DNA helicase activity [GO:0043138];ATP binding [GO:0005524];ATP hydrolysis activity [GO:0140603];RNA binding [GO:0003723]	-	-	-	-	ASCC3_MOUSE	Ascc3	Activating signal cointegrator 1 complex subunit 3	-0.5092	-0.0766	-1.0256	0.2244	-0.5098	0.2037	0.3395	7
E9PZM4	E9PZM4	CHD2_MOUSE	Chd2	Chromodomain-helicase-DNA-binding protein 2		17.7294	17.6283	17.584	17.7627	17.5621	17.3954	17.1996	17.6602	17.5449	17.8429	17.7381	17.4717	17.7242	16.9019	17.3059	17.2657	17.2521	209501	180772	280354	229486		198800		18	cellular response to DNA damage stimulus [GO:0006974];chromatin organization [GO:0006325];hematopoietic stem cell differentiation [GO:0060218];muscle organ development [GO:0007517]	nucleus [GO:0005634]	ATP binding [GO:0005524];ATP hydrolysis activity [GO:0140603];DNA helicase activity [GO:0003678];histone binding [GO:0042393];nucleosome-dependent ATPase activity [GO:0070615];RNA polymerase II cis-regulatory region sequence-specific DNA binding [GO:0000978]	-	-	-	-	CHD2_MOUSE	Chd2	Chromodomain-helicase-DNA-binding protein 2	-0.1011	0.18965	0.1958	-0.20665	0.2664	0.8223	0.047	7
E9Q1P8	E9Q1P8	I2BP2_MOUSE	Irf2bp2	Interferon regulatory factor 2-binding protein 2								17.2869	17.7411	16.54	17.9565	18.6011	18.6504	18.0862	18.2351	18.3031	18.3079	18.5333	490238	213384		531307				12	immature B cell differentiation [GO:0002327];negative regulation of transcription by RNA polymerase II [GO:0000122];regulation of transcription by RNA polymerase II [GO:0006357]	cytoplasm [GO:0005737];nucleoplasm [GO:0005654];nucleus [GO:0005634]	metal ion binding [GO:0046872];transcription corepressor activity [GO:0003714]	-	-	-	-	I2BP2_MOUSE	Irf2bp2	Interferon regulatory factor 2-binding protein 2	NaN	NaN	NaN	-1.3088	-0.0493	-0.1489	-0.1175	4
E9Q1P8;Q8K3X4	Q8K3X4;E9Q1P8	I2BP2_MOUSE;I2BPL_MOUSE	Irf2bp2;Irf2bpl	Interferon regulatory factor 2-binding protein 2		17.6535	17.5662	18.3705	17.7609	17.4007	17.5026	18.1567	17.8883	16.8053	18.3786	18.4577	18.7181	18.2056	18.974	18.5339	18.8291	18.9423	553327	288739	312255	368454	259533			18	development of secondary female sexual characteristics [GO:0046543];immature B cell differentiation [GO:0002327];negative regulation of transcription by RNA polymerase II [GO:0000122];nervous system development [GO:0007399];positive regulation of transcription by RNA polymerase II [GO:0045944];regulation of transcription by RNA polymerase II [GO:0006357]	cytoplasm [GO:0005737];nucleoplasm [GO:0005654];nucleus [GO:0005634]	metal ion binding [GO:0046872];transcription corepressor activity [GO:0003714];ubiquitin protein ligase activity [GO:0061630]	-	-	-	-	I2BP2_MOUSE;I2BPL_MOUSE	Irf2bp2;Irf2bpl	Interferon regulatory factor 2-binding protein 2	-0.0873	-0.1247	-0.6541	-1.32815	-0.2604	-0.7684	-0.3518	7
E9Q394	E9Q394	AKP13_MOUSE	Akap13	A-kinase anchor protein 13		15.1846						15.539			15.0902	13.0083	16.3958	15.5709	15.2885		15.7455	14.6921	48368.1							10	adenylate cyclase-activating adrenergic receptor signaling pathway involved in heart process [GO:0086023];adrenergic receptor signaling pathway [GO:0071875];bone development [GO:0060348];cardiac muscle cell differentiation [GO:0055007];cell growth involved in cardiac muscle cell development [GO:0061049];G protein-coupled receptor signaling pathway [GO:0007186];heart development [GO:0007507];intra…	cell cortex [GO:0005938];cytoskeleton [GO:0005856];cytosol [GO:0005829];membrane [GO:0016020];nucleus [GO:0005634];perinuclear region of cytoplasm [GO:0048471]	cAMP-dependent protein kinase activity [GO:0004691];guanyl-nucleotide exchange factor activity [GO:0005085];MAP-kinase scaffold activity [GO:0005078];metal ion binding [GO:0046872];molecular adaptor activity [GO:0060090];protein kinase A binding [GO:0051018];small GTPase binding [GO:0031267]	-	-	-	-	AKP13_MOUSE	Akap13	A-kinase anchor protein 13	NaN	NaN	NaN	NaN	-3.3875	0.2824	NaN	2
E9Q3L2	E9Q3L2	PI4KA_MOUSE	Pi4ka	Phosphatidylinositol 4-kinase alpha		18.9564	18.7097	19.6052	18.772	19.3809	19.0795	19.2895	19.0008	19.222	19.2548	19.021	18.8442	19.0239	18.8473	18.9151	19.0723	19.1002	478326	671888	638375	483192	3870000	647342	641251	18	multi-organism membrane organization [GO:0044803];phosphatidylinositol phosphate biosynthetic process [GO:0046854];phosphatidylinositol-mediated signaling [GO:0048015];phosphorylation [GO:0016310];viral replication complex formation and maintenance [GO:0046786];viral RNA genome replication [GO:0039694]	cytoplasm [GO:0005737];Golgi-associated vesicle membrane [GO:0030660];membrane [GO:0016020];plasma membrane [GO:0005886]	1-phosphatidylinositol 4-kinase activity [GO:0004430];ATP binding [GO:0005524];kinase activity [GO:0016301];phosphatidylinositol kinase activity [GO:0052742]	-	-	-	-	PI4KA_MOUSE	Pi4ka	Phosphatidylinositol 4-kinase alpha	-0.2467	-0.72105	-0.21	0.0942	0.1768	0.1766	-0.17115	7
E9Q414	E9Q414	APOB_MOUSE	Apob	Apolipoprotein B-100		23.074		21.7307			22.2933	17.842	18.006		19.0591	18.3121	17.8309	18.6583	19.0474			18.2717	2220000	3990000	1260000				1060000	12	artery morphogenesis [GO:0048844];cellular response to prostaglandin stimulus [GO:0071379];cellular response to tumor necrosis factor [GO:0071356];cholesterol efflux [GO:0033344];cholesterol homeostasis [GO:0042632];cholesterol metabolic process [GO:0008203];cholesterol transport [GO:0030301];fertilization [GO:0009566];flagellated sperm motility [GO:0030317];in utero embryonic development [GO:000…	chylomicron [GO:0042627];cytoplasm [GO:0005737];cytosol [GO:0005829];endoplasmic reticulum [GO:0005783];endoplasmic reticulum exit site [GO:0070971];extracellular region [GO:0005576];extracellular space [GO:0005615];high-density lipoprotein particle [GO:0034364];intermediate-density lipoprotein particle [GO:0034363];intracellular membrane-bounded organelle [GO:0043231];lipid droplet [GO:0005811];…	cholesterol transfer activity [GO:0120020];heparin binding [GO:0008201];lipase binding [GO:0035473];low-density lipoprotein particle receptor binding [GO:0050750];phospholipid binding [GO:0005543]	-	-	-	-	APOB_MOUSE	Apob	Apolipoprotein B-100	NaN	NaN	4.4513	NaN	0.4812	-0.3891	NaN	3
E9Q4F7	E9Q4F7	ANR11_MOUSE	Ankrd11	Ankyrin repeat domain-containing protein 11				16.6004			17.1416	18.6794	17.4028	16.6572	17.3177		17.4027	17.2598	17.0724	17.8702	17.8562	17.6341		151229	157956					12	anatomical structure morphogenesis [GO:0009653];bone development [GO:0060348];face morphogenesis [GO:0060325];head morphogenesis [GO:0060323];in utero embryonic development [GO:0001701];multicellular organism growth [GO:0035264];odontogenesis of dentin-containing tooth [GO:0042475];skeletal system morphogenesis [GO:0048705];tissue homeostasis [GO:0001894]	cytosol [GO:0005829];nucleoplasm [GO:0005654];nucleus [GO:0005634]	-	-	-	-	-	ANR11_MOUSE	Ankrd11	Ankyrin repeat domain-containing protein 11	NaN	NaN	-1.5378	-0.70305	NaN	0.1874	0.12505	4
E9Q4N7	E9Q4N7	ARI1B_MOUSE	Arid1b	AT-rich interactive domain-containing protein 1B		19.2682	19.2394	19.0729	19.0002	19.2059	18.9682	19.1951	19.0219	19.098	19.0934	18.9216	18.8657	18.6366	18.8018	17.6895	18.4902	18.4332	408043	471052	479540	455529	360880	659672	756629	18	ATP-dependent chromatin remodeling [GO:0043044];chromatin remodeling [GO:0006338];dendritic cell dendrite assembly [GO:0097026];dendritic spine development [GO:0060996];neuron-neuron synaptic transmission [GO:0007270];positive regulation of transcription, DNA-templated [GO:0045893];regulation of transcription by RNA polymerase II [GO:0006357]	brahma complex [GO:0035060];cytoplasm [GO:0005737];cytosol [GO:0005829];nBAF complex [GO:0071565];nucleoplasm [GO:0005654];nucleus [GO:0005634];plasma membrane [GO:0005886];SWI/SNF complex [GO:0016514];synapse [GO:0045202]	DNA binding [GO:0003677]	-	-	-	-	ARI1B_MOUSE	Arid1b	AT-rich interactive domain-containing protein 1B	-0.0288	-0.1392	-0.2269	0.04035	0.0559	-0.1652	-0.7722	7
E9Q4P1	E9Q4P1	WDFY1_MOUSE	Wdfy1	WD repeat and FYVE domain-containing protein 1		21	21.1	21	20.9	21.1	21.1	21.1	21.2	21.1	21.2	20.7	20.3	20.6	20.3	20.6	20.5	20.7389	1150000	2630000	2600000	2050000	1330000	1700000	1870000	18	positive regulation of toll-like receptor 3 signaling pathway [GO:0034141];positive regulation of toll-like receptor 4 signaling pathway [GO:0034145]	cytosol [GO:0005829];early endosome [GO:0005769];nucleus [GO:0005634]	1-phosphatidylinositol binding [GO:0005545];metal ion binding [GO:0046872]	-	-	-	-	WDFY1_MOUSE	Wdfy1	WD repeat and FYVE domain-containing protein 1	0.0813	-0.15955	0.0316	-0.0608	0.3699	0.2795	-0.04005	7
E9Q4Z2	E9Q4Z2	ACACB_MOUSE	Acacb	Acetyl-CoA carboxylase 2		17.9394	18.5269	19.259	18.2363		16.5044	17.7934		17.9486	16.7894	16.9631	17.0391	17.3168	16.9946	17.0324		18.7699	101719	299286	143688	263605				15	acetyl-CoA metabolic process [GO:0006084];energy homeostasis [GO:0097009];fatty acid biosynthetic process [GO:0006633];malonyl-CoA biosynthetic process [GO:2001295];negative regulation of catalytic activity [GO:0043086];negative regulation of fatty acid beta-oxidation [GO:0031999];negative regulation of fatty acid oxidation [GO:0046322];negative regulation of gene expression [GO:0010629];negative…	mitochondrion [GO:0005739];nucleus [GO:0005634]	acetyl-CoA carboxylase activity [GO:0003989];ATP binding [GO:0005524];biotin binding [GO:0009374];identical protein binding [GO:0042802];metal ion binding [GO:0046872]	MitoCarta3.0	yeast mito homolog, Rickettsial homolog, mito protein domain, coexpression+	MOM	Metabolism > Lipid metabolism > Fatty acid oxidation;Metabolism > Vitamin metabolism > Biotin utilizing proteins	ACACB_MOUSE	Acacb	Acetyl-CoA carboxylase 2	0.5875	-1.0227	-1.289	1.1592	-0.076	0.3222	-1.7375	7
E9Q4Z2;Q5SWU9	E9Q4Z2;Q5SWU9	ACACA_MOUSE;ACACB_MOUSE	Acaca;Acacb	Acetyl-CoA carboxylase 2		18.6317	18.5152	17.7727	18.2209	18.573	18.4461	18.2653	18.7322	18.7126	18.5583	18.6834	18.7704	18.9034	18.8705	19.2871	19.1086	19.1498	654517	394481	520522	424795	453892	383715	372889	18	acetyl-CoA metabolic process [GO:0006084];cellular response to prostaglandin E stimulus [GO:0071380];energy homeostasis [GO:0097009];fatty acid biosynthetic process [GO:0006633];lipid homeostasis [GO:0055088];lipid metabolic process [GO:0006629];malonyl-CoA biosynthetic process [GO:2001295];negative regulation of catalytic activity [GO:0043086];negative regulation of fatty acid beta-oxidation [GO…	actin cytoskeleton [GO:0015629];cytosol [GO:0005829];fibrillar center [GO:0001650];mitochondrion [GO:0005739];nucleus [GO:0005634]	acetyl-CoA carboxylase activity [GO:0003989];ATP binding [GO:0005524];biotin binding [GO:0009374];identical protein binding [GO:0042802];kinase binding [GO:0019900];metal ion binding [GO:0046872]	MitoCarta3.0	yeast mito homolog, Rickettsial homolog, mito protein domain, coexpression;"yeast mito homolog, Rickettsial homolog, mito protein domain, coexpression+"	Matrix;MOM	Metabolism > Lipid metabolism > Fatty acid oxidation;Metabolism > Lipid metabolism > Type II fatty acid synthesis;Metabolism > Vitamin metabolism > Biotin utilizing proteins	ACACA_MOUSE;ACACB_MOUSE	Acaca;Acacb	Acetyl-CoA carboxylase 2	-0.1165	0.04805	0.1808	0.06735	-0.087	0.0329	0.1579	7
E9Q555	E9Q555	RN213_MOUSE	Rnf213	E3 ubiquitin-protein ligase RNF213												17.7052	18.5967	17.0401	18.2138	18.0572	18.0166	18.0522	433058							8	angiogenesis [GO:0001525];negative regulation of non-canonical Wnt signaling pathway [GO:2000051];protein autoubiquitination [GO:0051865];protein homooligomerization [GO:0051260];protein ubiquitination [GO:0016567];sprouting angiogenesis [GO:0002040];ubiquitin-dependent protein catabolic process [GO:0006511]	cytoplasm [GO:0005737];cytosol [GO:0005829];nucleolus [GO:0005730]	ATP hydrolysis activity [GO:0140603];metal ion binding [GO:0046872];ubiquitin-protein transferase activity [GO:0004842]	-	-	-	-	RN213_MOUSE	Rnf213	E3 ubiquitin-protein ligase RNF213	NaN	NaN	NaN	NaN	-0.8915	-1.1737	0.0228	3
E9Q557	E9Q557	DESP_MOUSE	Dsp	Desmoplakin		19.8177		18.8357							20.1079					21.3752		19.1612				5770000				5	adherens junction organization [GO:0034332];bundle of His cell-Purkinje myocyte adhesion involved in cell communication [GO:0086073];cell-cell adhesion [GO:0098609];desmosome organization [GO:0002934];epithelial cell-cell adhesion [GO:0090136];intermediate filament cytoskeleton organization [GO:0045104];intermediate filament organization [GO:0045109];keratinocyte differentiation [GO:0030216];pept…	basolateral plasma membrane [GO:0016323];cell-cell junction [GO:0005911];cornified envelope [GO:0001533];cytoplasm [GO:0005737];cytoskeleton [GO:0005856];desmosome [GO:0030057];fascia adherens [GO:0005916];intercalated disc [GO:0014704];membrane [GO:0016020];plasma membrane [GO:0005886]	cell adhesion molecule binding [GO:0050839];protein kinase C binding [GO:0005080];scaffold protein binding [GO:0097110];structural molecule activity [GO:0005198]	-	-	-	-	DESP_MOUSE	Dsp	Desmoplakin	NaN	NaN	NaN	NaN	NaN	NaN	2.214	1
E9Q5C9	E9Q5C9	NOLC1_MOUSE	Nolc1	Nucleolar and coiled-body phosphoprotein 1		21.9	21.8	21.6	21.9	21.3	21.2	21.6	21.2	20.7	21.8	21.5	21.7	21.7	21.5	20.4	20.2	20.0821	2890000	1840000	4210000	2580000	2230000	2860000	3630000	18	box H/ACA RNA metabolic process [GO:0033979];neural crest cell development [GO:0014032];neural crest formation [GO:0014029];nucleolus organization [GO:0007000];positive regulation of cell population proliferation [GO:0008284];positive regulation of transcription, DNA-templated [GO:0045893];regulation of protein import into nucleus [GO:0042306];regulation of translation [GO:0006417];response to os…	box C/D RNP complex [GO:0031428];box H/ACA snoRNP complex [GO:0031429];Cajal body [GO:0015030];cytoplasm [GO:0005737];fibrillar center [GO:0001650];nucleolus [GO:0005730];nucleoplasm [GO:0005654];small nuclear ribonucleoprotein complex [GO:0030532]	box C/D RNA binding [GO:0034512];box C/D snoRNP complex binding [GO:0062064];box H/ACA snoRNA binding [GO:0034513];box H/ACA snoRNP complex binding [GO:0062065];nuclear localization sequence binding [GO:0008139];protein domain specific binding [GO:0019904];protein heterodimerization activity [GO:0046982];protein-macromolecule adaptor activity [GO:0030674];TFIIB-class transcription factor binding …	-	-	-	-	NOLC1_MOUSE	Nolc1	Nucleolar and coiled-body phosphoprotein 1	-0.0891	0.4749	-0.3442	-0.835	-0.1688	0.1864	0.23685	7
E9Q5F9	E9Q5F9	SETD2_MOUSE	Setd2	Histone-lysine N-methyltransferase SETD2		17.0368		17.7253	17.192	17.3128	16.2937	17.3451	16.7027	16.5036	17.3015	17.406	17.4652	17.3256	16.8369	16.4376	16.9944	17.3741	135782	105268	160064					17	angiogenesis [GO:0001525];cell migration involved in vasculogenesis [GO:0035441];coronary vasculature morphogenesis [GO:0060977];defense response to virus [GO:0051607];embryonic cranial skeleton morphogenesis [GO:0048701];embryonic organ development [GO:0048568];embryonic placenta morphogenesis [GO:0060669];endodermal cell differentiation [GO:0035987];forebrain development [GO:0030900];histone H3…	chromosome [GO:0005694];nucleus [GO:0005634]	alpha-tubulin binding [GO:0043014];histone methyltransferase activity (H3-K36 specific) [GO:0046975];histone-lysine N-methyltransferase activity [GO:0018024];metal ion binding [GO:0046872];protein-lysine N-methyltransferase activity [GO:0016279]	-	-	-	-	SETD2_MOUSE	Setd2	Histone-lysine N-methyltransferase SETD2	NaN	-0.32705	-1.0514	-0.4985	-0.0592	0.4887	-0.74665	6
E9Q5G3	E9Q5G3	KIF23_MOUSE	Kif23	Kinesin-like protein KIF23												15.5535	16.2342	16.1554	15.8619	14.9366	15.1472	15.225	98622.4							8	microtubule-based movement [GO:0007018];mitotic cytokinesis [GO:0000281];mitotic spindle midzone assembly [GO:0051256];positive regulation of cytokinesis [GO:0032467]	centralspindlin complex [GO:0097149];centrosome [GO:0005813];cytoplasm [GO:0005737];Flemming body [GO:0090543];intercellular bridge [GO:0045171];kinesin complex [GO:0005871];microtubule [GO:0005874];midbody [GO:0030496];mitotic spindle [GO:0072686];nucleoplasm [GO:0005654];nucleus [GO:0005634];spindle [GO:0005819]	ATP binding [GO:0005524];ATP-dependent microtubule motor activity [GO:1990939];microtubule binding [GO:0008017];microtubule motor activity [GO:0003777]	-	-	-	-	KIF23_MOUSE	Kif23	Kinesin-like protein KIF23	NaN	NaN	NaN	NaN	-0.6807	0.2935	-0.2495	3
E9Q5K9	E9Q5K9	YTDC1_MOUSE	Ythdc1	YTH domain-containing protein 1		20.5	20.9601	19.7	20.6364	18.2	20	20.4	19.9	20	20.3101	19.7867	19.5147	18.1368	19.6304	19.2484	19.3987	19.7384	828134	1080000	1500000	1220000		561170	353820	18	dosage compensation by inactivation of X chromosome [GO:0009048];in utero embryonic development [GO:0001701];mRNA alternative polyadenylation [GO:0110104];mRNA export from nucleus [GO:0006406];mRNA splice site selection [GO:0006376];mRNA splicing, via spliceosome [GO:0000398];posttranscriptional regulation of gene expression [GO:0010608];primary follicle stage [GO:0048160];regulation of alternati…	nuclear body [GO:0016604];nuclear speck [GO:0016607];nucleoplasm [GO:0005654];nucleus [GO:0005634];plasma membrane [GO:0005886]	mRNA binding [GO:0003729];N6-methyladenosine-containing RNA binding [GO:1990247];RNA binding [GO:0003723]	-	-	-	-	YTDC1_MOUSE	Ythdc1	YTH domain-containing protein 1	0.4925	1.72425	-0.3353	-0.1124	0.272	-1.4936	-0.32015	7
E9Q612	E9Q612	PTPRO_MOUSE	Ptpro	Receptor-type tyrosine-protein phosphatase O		16.6053	16.5	17.0366	16.0684	16.1261	16.6686	16.3476	15.9779	16.1108	16.3694	14.8529	13.978	15.299	14.9547	14.8224	15.273	14.815	30609.9	88658.3	74636.3	112635	33453.5	92035.9	45647.1	18	axon guidance [GO:0007411];cell morphogenesis [GO:0000902];glomerular visceral epithelial cell differentiation [GO:0072112];glomerulus development [GO:0032835];lamellipodium assembly [GO:0030032];monocyte chemotaxis [GO:0002548];negative regulation of canonical Wnt signaling pathway [GO:0090090];negative regulation of glomerular filtration [GO:0003105];peptidyl-tyrosine dephosphorylation [GO:0035…	apical plasma membrane [GO:0016324];dendritic spine [GO:0043197];GABA-ergic synapse [GO:0098982];glutamatergic synapse [GO:0098978];integral component of postsynaptic density membrane [GO:0099061];lateral plasma membrane [GO:0016328];plasma membrane [GO:0005886]	cadherin binding [GO:0045296];protein homodimerization activity [GO:0042803];protein tyrosine phosphatase activity [GO:0004725];Wnt-protein binding [GO:0017147]	-	-	-	-	PTPRO_MOUSE	Ptpro	Receptor-type tyrosine-protein phosphatase O	-0.1053	-0.51295	0.321	-0.06285	0.8749	0.3443	-0.2216	7
E9Q634	E9Q634	MYO1E_MOUSE	Myo1e	Unconventional myosin-Ie					16.4728		19.0137					17.6716	17.6823	17.5864	18.1905	17.4291	15.1298	16.1572	156969			440659				10	actin filament organization [GO:0007015];endocytosis [GO:0006897];glomerular basement membrane development [GO:0032836];glomerular filtration [GO:0003094];glomerular visceral epithelial cell development [GO:0072015];hemopoiesis [GO:0030097];in utero embryonic development [GO:0001701];kidney development [GO:0001822];nitrogen compound metabolic process [GO:0006807];platelet-derived growth factor re…	actin cytoskeleton [GO:0015629];adherens junction [GO:0005912];brush border [GO:0005903];clathrin-coated endocytic vesicle [GO:0045334];cuticular plate [GO:0032437];cytoplasm [GO:0005737];cytoskeleton [GO:0005856];microvillus [GO:0005902];myosin complex [GO:0016459];plasma membrane [GO:0005886];protein-containing complex [GO:0032991];vesicle [GO:0031982]	actin filament binding [GO:0051015];ATP binding [GO:0005524];ATP hydrolysis activity [GO:0140603];calmodulin binding [GO:0005516];microfilament motor activity [GO:0000146];phosphatidylinositol binding [GO:0035091];protein-containing complex binding [GO:0044877]	-	-	-	-	MYO1E_MOUSE	Myo1e	Unconventional myosin-Ie	NaN	NaN	NaN	NaN	-0.0107	-0.6041	1.7856	3
E9Q634;P70248	E9Q634;P70248	MYO1E_MOUSE;MYO1F_MOUSE	Myo1e;Myo1f	Unconventional myosin-Ie												16.7612	15.5235													2	actin filament organization [GO:0007015];defense response to Gram-positive bacterium [GO:0050830];endocytosis [GO:0006897];glomerular basement membrane development [GO:0032836];glomerular filtration [GO:0003094];glomerular visceral epithelial cell development [GO:0072015];hemopoiesis [GO:0030097];in utero embryonic development [GO:0001701];kidney development [GO:0001822];negative regulation of ce…	actin cytoskeleton [GO:0015629];adherens junction [GO:0005912];brush border [GO:0005903];clathrin-coated endocytic vesicle [GO:0045334];cortical actin cytoskeleton [GO:0030864];cuticular plate [GO:0032437];cytoplasm [GO:0005737];cytoskeleton [GO:0005856];cytosol [GO:0005829];filamentous actin [GO:0031941];microvillus [GO:0005902];myosin complex [GO:0016459];plasma membrane [GO:0005886];protein-co…	actin filament binding [GO:0051015];ATP binding [GO:0005524];ATP hydrolysis activity [GO:0140603];calmodulin binding [GO:0005516];microfilament motor activity [GO:0000146];phosphatidylinositol binding [GO:0035091];protein-containing complex binding [GO:0044877]	-	-	-	-	MYO1E_MOUSE;MYO1F_MOUSE	Myo1e;Myo1f	Unconventional myosin-Ie	NaN	NaN	NaN	NaN	1.2377	NaN	NaN	1
E9Q6B2	E9Q6B2	CC85C_MOUSE	Ccdc85c	Coiled-coil domain-containing protein 85C													16.776		16.8437		15.5741	15.6948	51765.3							5	cerebral cortex development [GO:0021987]	adherens junction [GO:0005912];apical junction complex [GO:0043296];bicellular tight junction [GO:0005923]	-	-	-	-	-	CC85C_MOUSE	Ccdc85c	Coiled-coil domain-containing protein 85C	NaN	NaN	NaN	NaN	NaN	NaN	NaN	0
E9Q6J5	E9Q6J5	BD1L1_MOUSE	Bod1l	Biorientation of chromosomes in cell division protein 1-like 1		19.319	19.3695	19.1491	19.2676	19.4125	19.1553	19.096	19.4724	18.954	19.3617	19.2315	19.0624	19.4022	19.0443	19.0674	19.1352	19.1012	544497	583579	683749	578842		472427	549637	18	cellular response to DNA damage stimulus [GO:0006974];DNA repair [GO:0006281];negative regulation of phosphoprotein phosphatase activity [GO:0032515];replication fork processing [GO:0031297]	centrosome [GO:0005813];nucleoplasm [GO:0005654];outer kinetochore [GO:0000940];spindle microtubule [GO:0005876];spindle pole [GO:0000922]	DNA binding [GO:0003677];protein phosphatase 2A binding [GO:0051721];protein phosphatase inhibitor activity [GO:0004864]	-	-	-	-	BD1L1_MOUSE	Bod1l	Biorientation of chromosomes in cell division protein 1-like 1	0.0505	-0.0132	0.0593	-0.46305	0.1691	0.3579	-0.0508	7
E9Q6P5	E9Q6P5	TTC7B_MOUSE	Ttc7b	Tetratricopeptide repeat protein 7B		17.5388	18.4132	17.4295	17.25	18.2351	17.8082	17.4796	17.6778	17.1374	17.7923	16.8942	17.108	17.731	18.1283	17.2432	17.2161	17.5482	117768	165489	203571		265779		178708	18	phosphatidylinositol phosphate biosynthetic process [GO:0046854];protein localization to plasma membrane [GO:0072659]	cytosol [GO:0005829];plasma membrane [GO:0005886]	-	-	-	-	-	TTC7B_MOUSE	Ttc7b	Tetratricopeptide repeat protein 7B	0.8744	-0.5823	0.3286	-0.59765	-0.2138	-0.3973	-0.13895	7
E9Q735	E9Q735	UBE4A_MOUSE	Ube4a	Ubiquitin conjugation factor E4 A		17.726	18.0707	17.8305	17.9173	17.8701	17.7358	17.5459	17.9885	17.5542	18.1994	17.6454	17.781	18.2078	18.0804	18.0871	18.2734	18.1791	344430	210240	252454	264571	355300	212324	174751	18	protein polyubiquitination [GO:0000209];ubiquitin-dependent ERAD pathway [GO:0030433]	cytoplasm [GO:0005737];nucleus [GO:0005634];ubiquitin ligase complex [GO:0000151]	ubiquitin protein ligase activity [GO:0061630];ubiquitin-ubiquitin ligase activity [GO:0034450]	-	-	-	-	UBE4A_MOUSE	Ube4a	Ubiquitin conjugation factor E4 A	0.3447	0.067	0.1899	-0.53975	-0.1356	0.1274	-0.13915	7
E9Q784	E9Q784	ZC3HD_MOUSE	Zc3h13	Zinc finger CCCH domain-containing protein 13		18.0092	17.3505	17.1703	17.6409		17.0067	17.7154	18.6552	17.5017	17.2994	16.6269	16.4693	17.1148	16.4812	17.8507	17.5641	17.8504	115617	161301	274320	245279				17	mRNA methylation [GO:0080009];mRNA processing [GO:0006397];regulation of stem cell population maintenance [GO:2000036];RNA splicing [GO:0008380]	nuclear speck [GO:0016607];nucleoplasm [GO:0005654];RNA N6-methyladenosine methyltransferase complex [GO:0036396]	metal ion binding [GO:0046872]	-	-	-	-	ZC3HD_MOUSE	Zc3h13	Zinc finger CCCH domain-containing protein 13	-0.6587	0.4706	-0.7087	-0.4756	0.1576	0.6336	0.14345	7
E9Q7E2	E9Q7E2	ARID2_MOUSE	Arid2	AT-rich interactive domain-containing protein 2		18.4572	18.7591	18.6585	18.4214	18.134	18.0148	17.9941	17.9365	18.0717	18.2191	18.2299	18.4385	18.5519	18.3058	18.0662	17.9806	18.0683	251711	353181	325522	229463	151554	338480	345953	18	cardiac muscle cell proliferation [GO:0060038];circulatory system development [GO:0072359];coronary artery morphogenesis [GO:0060982];embryonic organ development [GO:0048568];heart morphogenesis [GO:0003007];homeostatic process [GO:0042592];negative regulation of cell migration [GO:0030336];negative regulation of cell population proliferation [GO:0008285];nucleosome disassembly [GO:0006337];posit…	nucleoplasm [GO:0005654];plasma membrane [GO:0005886];transcription regulator complex [GO:0005667]	DNA binding [GO:0003677];metal ion binding [GO:0046872]	-	-	-	-	ARID2_MOUSE	Arid2	AT-rich interactive domain-containing protein 2	0.3019	0.02515	0.0207	-0.0061	-0.2086	0.2461	0.04175	7
E9Q7G0	E9Q7G0	NUMA1_MOUSE	Numa1	Nuclear mitotic apparatus protein 1		19.8	20.1	20.1	20.3	20.3	19.9459	19.8	19.9882	19.8	20.2	20	20.1	20.2	20	20	20	19.9601	1200000	1030000	1280000	1220000	790424	1170000	1020000	18	anastral spindle assembly [GO:0055048];astral microtubule organization [GO:0030953];cell division [GO:0051301];chromosome segregation [GO:0007059];establishment of mitotic spindle orientation [GO:0000132];meiotic cell cycle [GO:0051321];microtubule bundle formation [GO:0001578];positive regulation of BMP signaling pathway [GO:0030513];positive regulation of chromosome segregation [GO:0051984];pos…	cell cortex [GO:0005938];cell cortex region [GO:0099738];centrosome [GO:0005813];chromosome [GO:0005694];cortical microtubule [GO:0055028];cytoplasmic microtubule bundle [GO:1905720];cytosol [GO:0005829];dendrite [GO:0030425];extrinsic component of plasma membrane [GO:0019897];Golgi membrane [GO:0000139];lateral cell cortex [GO:0097575];lateral plasma membrane [GO:0016328];microtubule bundle [GO:…	disordered domain specific binding [GO:0097718];dynein complex binding [GO:0070840];microtubule binding [GO:0008017];microtubule minus-end binding [GO:0051011];microtubule plus-end binding [GO:0051010];phosphatidylinositol binding [GO:0035091];protein C-terminus binding [GO:0008022];protein domain specific binding [GO:0019904];protein-containing complex binding [GO:0044877];tubulin binding [GO:00…	-	-	-	-	NUMA1_MOUSE	Numa1	Nuclear mitotic apparatus protein 1	0.3357	0.0659	0.0978	-0.32715	-0.1478	0.1943	0.04795	7
E9Q7X7	E9Q7X7	NRX2A_MOUSE	Nrxn2	Neurexin-2		19.9882	19.4318	19.4034	19.48	19.727	19.6558	19.8074	19.595	19.5833	19.7	20.6	20.4	20.7	20.3	20.9	20.9	20.9882	1670000	679634	793529	740345	938098	827367	879591	18	adult behavior [GO:0030534];cell adhesion [GO:0007155];chemical synaptic transmission [GO:0007268];gephyrin clustering involved in postsynaptic density assembly [GO:0097116];neuroligin clustering involved in postsynaptic membrane assembly [GO:0097118];neurotransmitter secretion [GO:0007269];postsynaptic density protein 95 clustering [GO:0097119];postsynaptic membrane assembly [GO:0097104];signal …	integral component of membrane [GO:0016021];presynaptic membrane [GO:0042734];protein-containing complex [GO:0032991]	calcium channel regulator activity [GO:0005246];cell adhesion molecule binding [GO:0050839];metal ion binding [GO:0046872];neuroligin family protein binding [GO:0097109];transmembrane signaling receptor activity [GO:0004888]	-	-	-	-	NRX2A_MOUSE	Nrxn2	Neurexin-2	-0.5564	-0.0852	-0.1516	-0.06575	0.2541	0.3793	-0.0355	7
E9Q7X7;Q6P9K9	Q6P9K9;E9Q7X7	NRX2A_MOUSE;NRX3A_MOUSE	Nrxn2;Nrxn3	Neurexin-2			15.2205						15.6758	16.8176	17.0019	18.1584	18.3442	18.4065	18.4675	18.3836	18.4172	18.5327	374747	100914	98654					12	adult behavior [GO:0030534];cell adhesion [GO:0007155];chemical synaptic transmission [GO:0007268];gephyrin clustering involved in postsynaptic density assembly [GO:0097116];neuroligin clustering involved in postsynaptic membrane assembly [GO:0097118];neurotransmitter secretion [GO:0007269];postsynaptic density protein 95 clustering [GO:0097119];postsynaptic membrane assembly [GO:0097104];regulat…	GABA-ergic synapse [GO:0098982];integral component of membrane [GO:0016021];presynaptic membrane [GO:0042734];protein-containing complex [GO:0032991]	calcium channel regulator activity [GO:0005246];cell adhesion molecule binding [GO:0050839];metal ion binding [GO:0046872];neuroligin family protein binding [GO:0097109];transmembrane signaling receptor activity [GO:0004888]	-	-	-	-	NRX2A_MOUSE;NRX3A_MOUSE	Nrxn2;Nrxn3	Neurexin-2	NaN	NaN	NaN	0.47875	-0.1858	-0.061	-0.09135	4
E9Q7X7;Q9CS84	Q9CS84;P0DI97;E9Q7X7	NRX1A_MOUSE;NRX2A_MOUSE	Nrxn1;Nrxn2	Neurexin-2		17.8997	17.4022	17.6611	16.9591		17.777	17.7849	17.7509	17.6537	17.1703	18.325	18.3719	18.7586	18.3469	19.4381	18.7364	18.5813	482780	201635	176554	132975		151552	22560.7	17	adult behavior [GO:0030534];cell adhesion [GO:0007155];cellular response to calcium ion [GO:0071277];chemical synaptic transmission [GO:0007268];gephyrin clustering involved in postsynaptic density assembly [GO:0097116];learning [GO:0007612];negative regulation of gene expression [GO:0010629];neuroligin clustering involved in postsynaptic membrane assembly [GO:0097118];neuromuscular process contr…	cell projection [GO:0042995];cell surface [GO:0009986];endocytic vesicle [GO:0030139];endoplasmic reticulum [GO:0005783];GABA-ergic synapse [GO:0098982];glutamatergic synapse [GO:0098978];integral component of membrane [GO:0016021];integral component of presynaptic active zone membrane [GO:0099059];integral component of presynaptic membrane [GO:0099056];neuronal cell body [GO:0043025];nuclear mem…	acetylcholine receptor binding [GO:0033130];calcium channel regulator activity [GO:0005246];calcium ion binding [GO:0005509];cell adhesion molecule binding [GO:0050839];metal ion binding [GO:0046872];neuroligin family protein binding [GO:0097109];protein-containing complex binding [GO:0044877];signaling receptor binding [GO:0005102];transmembrane signaling receptor activity [GO:0004888];type 1 fi…	-	-	-	-	NRX1A_MOUSE;NRX2A_MOUSE	Nrxn1;Nrxn2	Neurexin-2	-0.4975	-0.702	-0.0079	0.1931	-0.0469	0.4117	0.77925	7
E9Q8I9	E9Q8I9	FRY_MOUSE	Fry	Protein furry homolog		19.4118	19.1777	19.5146	19.3344	19.841	18.9224	19.2121	19.3383	19.3477	19.3075	18.9829	18.9727	19.0631	18.6578	19.5003	18.9954	18.7716	433176	625022	526226	615115	726987	770769	776555	18	cell morphogenesis [GO:0000902];negative regulation of tubulin deacetylation [GO:1904428];neuron projection development [GO:0031175]	cell cortex [GO:0005938];microtubule organizing center [GO:0005815];site of polarized growth [GO:0030427];spindle pole [GO:0000922]	enzyme inhibitor activity [GO:0004857]	-	-	-	-	FRY_MOUSE	Fry	Protein furry homolog	-0.2341	-0.3434	-0.2897	0.0248	0.0102	0.4053	0.6168	7
E9Q8T7	E9Q8T7	DYH1_MOUSE	Dnah1	Dynein heavy chain 1, axonemal		19.4286			20.9812	19.8694		20.2419	19.0071		19.1619	18.7629			19.5678	19.447	18.6022	18.1149	298433			787356			1770000	12	cilium movement [GO:0003341];cilium movement involved in cell motility [GO:0060294];epithelial cilium movement involved in extracellular fluid movement [GO:0003351];flagellated sperm motility [GO:0030317];inner dynein arm assembly [GO:0036159];microtubule-based movement [GO:0007018];sperm axoneme assembly [GO:0007288]	axoneme [GO:0005930];dynein complex [GO:0030286];extracellular region [GO:0005576];inner dynein arm [GO:0036156];microtubule [GO:0005874];sperm flagellum [GO:0036126]	ATP binding [GO:0005524];ATP-dependent microtubule motor activity, minus-end-directed [GO:0008569];dynein intermediate chain binding [GO:0045505];dynein light intermediate chain binding [GO:0051959];microtubule motor activity [GO:0003777]	-	-	-	-	DYH1_MOUSE	Dnah1	Dynein heavy chain 1, axonemal	NaN	1.1118	NaN	NaN	NaN	NaN	1.08845	2
E9Q9D5	E9Q9D5	RBL2A_MOUSE	Rabl2	Rab-like protein 2A		18.2399	17.9272	18.9782	18.7532	18.2878	18.25	18.0318	17.9168	17.8014	18.3151	18.7535	18.4979	18.2409	17.9736	18.3074	18.2012	17.9329	391715	321755	369109	16734.9		504176	363910	18	cilium assembly [GO:0060271];flagellated sperm motility [GO:0030317];intracellular protein transport [GO:0006886];photoreceptor cell morphogenesis [GO:0008594];single fertilization [GO:0007338]	endomembrane system [GO:0012505];intraciliary transport particle B [GO:0030992];sperm midpiece [GO:0097225]	GTP binding [GO:0005525];GTPase activity [GO:0003924]	-	-	-	-	RBL2A_MOUSE	Rabl2	Rab-like protein 2A	-0.3127	0.1202	0.2182	-0.31455	0.2556	0.2673	0.24035	7
E9Q9R9	E9Q9R9	DLG5_MOUSE	Dlg5	Disks large homolog 5		18.4669	18.7917	18.9821		15.8239	17.9929	18.6068	17.9405	18.2812	18.1696	16.7459	16.7644	16.8426	18.5964	17.7427	17.4226	17.9416	254370	367339	412040				448214	17	apical protein localization [GO:0045176];epithelial to mesenchymal transition [GO:0001837];epithelial tube branching involved in lung morphogenesis [GO:0060441];establishment or maintenance of epithelial cell apical/basal polarity [GO:0045197];maintenance of cell polarity [GO:0030011];metanephric collecting duct development [GO:0072205];midbrain development [GO:0030901];negative regulation of cel…	adherens junction [GO:0005912];cell junction [GO:0030054];ciliary basal body [GO:0036064];cytoplasm [GO:0005737];plasma membrane [GO:0005886];postsynaptic density [GO:0014069]	beta-catenin binding [GO:0008013];cytoskeletal protein binding [GO:0008092]	-	-	-	-	DLG5_MOUSE	Dlg5	Disks large homolog 5	0.3248	NaN	-0.6139	0.22615	-0.0185	-1.7538	0.0606	6
E9QAT4	E9QAT4	SC16A_MOUSE	Sec16a	Protein transport protein Sec16A		18.8648	19.1403	18.9246	18.9204	19.0764	19.2571	19.1296	19.215	19.1738	19.2048	19.2368	19.2852	19.169	19.1939	19.1103	19.0924	19.292	651625	564517	617616	491870		489896	685509	18	autophagy [GO:0006914];COPII vesicle coating [GO:0048208];endoplasmic reticulum organization [GO:0007029];endoplasmic reticulum to Golgi vesicle-mediated transport [GO:0006888];Golgi organization [GO:0007030];Golgi to plasma membrane CFTR protein transport [GO:0043000];positive regulation of protein exit from endoplasmic reticulum [GO:0070863];protein exit from endoplasmic reticulum [GO:0032527];…	cytosol [GO:0005829];endoplasmic reticulum [GO:0005783];endoplasmic reticulum exit site [GO:0070971];endoplasmic reticulum membrane [GO:0005789];ER to Golgi transport vesicle membrane [GO:0012507];Golgi apparatus [GO:0005794];Golgi membrane [GO:0000139];organelle membrane [GO:0031090];perinuclear region of cytoplasm [GO:0048471]	-	-	-	-	-	SC16A_MOUSE	Sec16a	Protein transport protein Sec16A	0.2755	-0.0801	0.1275	-0.0361	-0.0484	-0.0249	-0.0819	7
F6SEU4	F6SEU4	SYGP1_MOUSE	Syngap1	Ras/Rap GTPase-activating protein SynGAP		18.7559	18.5743	18.9045	18.5722	18.3413	18.243	18.7605	18.8184	18.4659	18.5418	17.8629	17.7933	17.8109	17.316	17.9661	17.7582	16.9454	172115	413499	255815	433289	239011	384428	498271	18	dendrite development [GO:0016358];maintenance of postsynaptic specialization structure [GO:0098880];negative regulation of axonogenesis [GO:0050771];negative regulation of neuron apoptotic process [GO:0043524];negative regulation of Ras protein signal transduction [GO:0046580];pattern specification process [GO:0007389];Ras protein signal transduction [GO:0007265];receptor clustering [GO:0043113];…	dendritic shaft [GO:0043198];glutamatergic synapse [GO:0098978];membrane [GO:0016020];plasma membrane [GO:0005886];postsynaptic density [GO:0014069];postsynaptic density, intracellular component [GO:0099092];synapse [GO:0045202]	GTPase activator activity [GO:0005096];protein kinase binding [GO:0019901];SH3 domain binding [GO:0017124]	-	-	-	-	SYGP1_MOUSE	Syngap1	Ras/Rap GTPase-activating protein SynGAP	-0.1816	-0.0507	-0.5175	-0.2142	0.0696	0.4949	0.6143	7
F6ZDS4	F6ZDS4	TPR_MOUSE	Tpr	Nucleoprotein TPR		20.6	20.9	20.8	20.8	20.8	20.7	20.7	20.8	20.7	20.8	20.6	20.6	20.9	20.6	20.7	20.6	20.5731	1620000	1810000	1930000	1740000	1340000	1440000	1550000	18	cell division [GO:0051301];cellular response to heat [GO:0034605];cellular response to interferon-alpha [GO:0035457];mitotic spindle assembly checkpoint signaling [GO:0007094];mRNA export from nucleus [GO:0006406];mRNA export from nucleus in response to heat stress [GO:0031990];negative regulation of RNA export from nucleus [GO:0046832];negative regulation of transcription by RNA polymerase II [G…	cytoplasm [GO:0005737];cytoplasmic dynein complex [GO:0005868];extrinsic component of membrane [GO:0019898];kinetochore [GO:0000776];mitotic spindle [GO:0072686];nuclear envelope [GO:0005635];nuclear inclusion body [GO:0042405];nuclear membrane [GO:0031965];nuclear periphery [GO:0034399];nuclear pore [GO:0005643];nuclear pore nuclear basket [GO:0044615];nucleus [GO:0005634]	chromatin binding [GO:0003682];dynein complex binding [GO:0070840];heat shock protein binding [GO:0031072];mitogen-activated protein kinase binding [GO:0051019];mRNA binding [GO:0003729];protein homodimerization activity [GO:0042803];structural constituent of nuclear pore [GO:0017056];tubulin binding [GO:0015631]	-	-	-	-	TPR_MOUSE	Tpr	Nucleoprotein TPR	0.248	0.0238	0.0843	-0.09285	0.0273	0.2706	0.06265	7
F7BJB9	F7BJB9	MORC3_MOUSE	Morc3	MORC family CW-type zinc finger protein 3		18.1994	18.4953	18.3637	17.9439	17.997	17.8846	17.4023	17.1773	16.9997	18.1953	18.1803	18.1857	18.155	18.1757	17.2991	17.631	17.6108	259483	201850	210726	191270		254532		18	cell aging [GO:0007569];maintenance of protein location in nucleus [GO:0051457];negative regulation of fibroblast proliferation [GO:0048147];peptidyl-serine phosphorylation [GO:0018105];post-embryonic development [GO:0009791];protein phosphorylation [GO:0006468];protein stabilization [GO:0050821]	nuclear matrix [GO:0016363];nucleoplasm [GO:0005654];nucleus [GO:0005634];PML body [GO:0016605]	methylated histone binding [GO:0035064];RNA binding [GO:0003723];zinc ion binding [GO:0008270]	-	-	-	-	MORC3_MOUSE	Morc3	MORC family CW-type zinc finger protein 3	0.2959	-0.23645	0.4823	-0.6866	-0.0054	-0.0207	-0.3218	7
F7BWT7	F7BWT7	TSN15_MOUSE	Tspan15	Tetraspanin-15													16.4776		16.3493	17.6578	16.2893	17.2128	159298							6	negative regulation of Notch signaling pathway [GO:0045746];protein localization to plasma membrane [GO:0072659];protein maturation [GO:0051604]	cell junction [GO:0030054];cell surface [GO:0009986];cytosol [GO:0005829];integral component of plasma membrane [GO:0005887];intracellular membrane-bounded organelle [GO:0043231];late endosome membrane [GO:0031902];nuclear body [GO:0016604];plasma membrane [GO:0005886];tetraspanin-enriched microdomain [GO:0097197]	enzyme binding [GO:0019899]	-	-	-	-	TSN15_MOUSE	Tspan15	Tetraspanin-15	NaN	NaN	NaN	NaN	NaN	NaN	0.90675	1
F8VPU2	F8VPU2	FARP1_MOUSE	Farp1	FERM, ARHGEF and pleckstrin domain-containing protein 1		20.4	20.3	20	20.2302	19.7	20.3	20.4	20.3	20.3	20.3752	19.9	20.2	20.3	20.1	20.4	20.3	20.4476	1510000	1300000	1490000	1250000	859493	712842	906157	18	dendrite morphogenesis [GO:0048813];postsynaptic actin cytoskeleton organization [GO:0098974];regulation of presynapse assembly [GO:1905606];retrograde trans-synaptic signaling by trans-synaptic protein complex [GO:0098942];synapse assembly [GO:0007416]	cytoskeleton [GO:0005856];cytosol [GO:0005829];dendrite [GO:0030425];dendritic spine [GO:0043197];extrinsic component of cytoplasmic side of plasma membrane [GO:0031234];extrinsic component of postsynaptic membrane [GO:0098890];filopodium [GO:0030175];glutamatergic synapse [GO:0098978]	cytoskeletal protein binding [GO:0008092];guanyl-nucleotide exchange factor activity [GO:0005085];small GTPase binding [GO:0031267]	-	-	-	-	FARP1_MOUSE	Farp1	FERM, ARHGEF and pleckstrin domain-containing protein 1	-0.0646	0.37275	-0.1386	-0.07205	-0.3358	0.226	0.0132	7
G3UZ78	G3UZ78	ADGB_MOUSE	Adgb	Androglobin		21.6671		21.7	21.9352		24.4	23.5	24.3	24.2	21.2	22.3	22.0918		21.8	24.1	24.1	23.7895	3650000	19800000	16300000	3540000				15	-	-	calcium-dependent cysteine-type endopeptidase activity [GO:0004198];heme binding [GO:0020037];oxygen binding [GO:0019825]	-	-	-	-	ADGB_MOUSE	Adgb	Androglobin	NaN	0.1963	0.8413	1.52655	0.2539	NaN	0.1035	5
G3X9C2	G3X9C2	FBX50_MOUSE	Nccrp1	F-box only protein 50																										0	glycoprotein catabolic process [GO:0006516];positive regulation of cell population proliferation [GO:0008284];protein ubiquitination [GO:0016567];SCF-dependent proteasomal ubiquitin-dependent protein catabolic process [GO:0031146];ubiquitin-dependent ERAD pathway [GO:0030433]	cytoplasm [GO:0005737];SCF ubiquitin ligase complex [GO:0019005]	-	-	-	-	-	FBX50_MOUSE	Nccrp1	F-box only protein 50	NaN	NaN	NaN	NaN	NaN	NaN	NaN	0
G3X9J0	G3X9J0	SI1L3_MOUSE	Sipa1l3	Signal-induced proliferation-associated 1-like protein 3									15.3138							15.1528		15.1032	22236.9							4	activation of GTPase activity [GO:0090630];cytoskeleton organization [GO:0007010];epithelial cell morphogenesis [GO:0003382];establishment of epithelial cell polarity [GO:0090162];eye development [GO:0001654];hematopoietic progenitor cell differentiation [GO:0002244];regulation of small GTPase mediated signal transduction [GO:0051056]	apical part of cell [GO:0045177];apical plasma membrane [GO:0016324];cytoplasm [GO:0005737];Golgi apparatus [GO:0005794];nucleoplasm [GO:0005654];plasma membrane [GO:0005886];stress fiber [GO:0001725];tricellular tight junction [GO:0061689]	GTPase activator activity [GO:0005096]	-	-	-	-	SI1L3_MOUSE	Sipa1l3	Signal-induced proliferation-associated 1-like protein 3	NaN	NaN	NaN	NaN	NaN	NaN	0.0496	1
G3X9K3	G3X9K3	BIG1_MOUSE	Arfgef1	Brefeldin A-inhibited guanine nucleotide-exchange protein 1		18.1315	17.3589	17.6696	17.556	17.6108	18.1771	17.9603	18.3456	18.2085	18.2202	18.2996	18.0605	18.3145	17.9342	18.4717	18.174	18.3768	337190	292890	261575	137710	273870	330525	315556	18	endomembrane system organization [GO:0010256];Golgi organization [GO:0007030];negative regulation of actin filament polymerization [GO:0030837];negative regulation of GTPase activity [GO:0034260];neuron projection development [GO:0031175];positive regulation of protein glycosylation in Golgi [GO:0090284];positive regulation of protein kinase B signaling [GO:0051897];positive regulation of wound h…	cytosol [GO:0005829];Golgi apparatus [GO:0005794];Golgi membrane [GO:0000139];nuclear matrix [GO:0016363];nucleolus [GO:0005730];nucleoplasm [GO:0005654];perinuclear region of cytoplasm [GO:0048471];small nuclear ribonucleoprotein complex [GO:0030532];trans-Golgi network [GO:0005802]	guanyl-nucleotide exchange factor activity [GO:0005085];myosin binding [GO:0017022];protein kinase A regulatory subunit binding [GO:0034237]	-	-	-	-	BIG1_MOUSE	Arfgef1	Brefeldin A-inhibited guanine nucleotide-exchange protein 1	-0.7726	-0.0842	0.2168	-0.0744	0.2391	0.3803	0.1963	7
G3XA57	G3XA57	RFIP2_MOUSE	Rab11fip2	Rab11 family-interacting protein 2		17.9842	17.5218		18.0844		19.2418	18.0597	19.3405	18.9119	19.1218	18.328	18.0954	17.3689	18.2784	18.8667	18.4797	18.4707	393986	687856	933380	560695		396943	453905	16	establishment of cell polarity [GO:0030010];insulin secretion involved in cellular response to glucose stimulus [GO:0035773];phagocytosis [GO:0006909];positive regulation of GTPase activity [GO:0043547];positive regulation of protein localization to plasma membrane [GO:1903078];regulated exocytosis [GO:0045055];TRAM-dependent toll-like receptor 4 signaling pathway [GO:0035669]	endosome [GO:0005768];intracellular membrane-bounded organelle [GO:0043231];nucleoplasm [GO:0005654];phagocytic cup [GO:0001891];recycling endosome membrane [GO:0055038]	identical protein binding [GO:0042802];protein homodimerization activity [GO:0042803];protein kinase binding [GO:0019901];small GTPase binding [GO:0031267]	-	-	-	-	RFIP2_MOUSE	Rab11fip2	Rab11 family-interacting protein 2	-0.4624	NaN	1.1821	-0.31925	0.2326	-0.9095	0.3915	6
G5E829	G5E829	AT2B1_MOUSE	Atp2b1	Plasma membrane calcium-transporting ATPase 1		22.6	22.5	22.3	22.4	22.4	22.8	22.9	23	22.9	22.6	22.4	22.1	22.1	21.9	22.5	22.3	22.1734	4700000	8390000	6370000	4650000	4930000	5200000	5230000	18	aging [GO:0007568];brain development [GO:0007420];calcium ion export [GO:1901660];calcium ion export across plasma membrane [GO:1990034];calcium ion transport [GO:0006816];cellular calcium ion homeostasis [GO:0006874];cellular response to corticosterone stimulus [GO:0071386];cellular response to vitamin D [GO:0071305];negative regulation of cytokine production [GO:0001818];negative regulation of …	apical part of cell [GO:0045177];apical plasma membrane [GO:0016324];basolateral plasma membrane [GO:0016323];cytoplasmic side of plasma membrane [GO:0009898];dendrite membrane [GO:0032590];dendritic spine membrane [GO:0032591];GABA-ergic synapse [GO:0098982];glutamatergic synapse [GO:0098978];immunological synapse [GO:0001772];integral component of plasma membrane [GO:0005887];integral component…	ATP binding [GO:0005524];ATP hydrolysis activity [GO:0140603];ATPase-coupled cation transmembrane transporter activity [GO:0019829];calcium ion transmembrane transporter activity [GO:0015085];calmodulin binding [GO:0005516];metal ion binding [GO:0046872];PDZ domain binding [GO:0030165];P-type calcium transporter activity [GO:0005388];P-type calcium transporter activity involved in regulation of p…	-	-	-	-	AT2B1_MOUSE	Atp2b1	Plasma membrane calcium-transporting ATPase 1	-0.1538	0.0115	-0.0775	0.09805	0.3232	0.1609	0.23445	7
G5E829;Q6Q477	G5E829;Q6Q477	AT2B1_MOUSE;AT2B4_MOUSE	Atp2b1;Atp2b4	Plasma membrane calcium-transporting ATPase 1		21.3	21	21.3	20.8	21.1	21.1	21	21.6	21.6	21.6	21.2	21.1	21.2	21.2	21.2	21	21.3045	2430000	3030000	3440000	1260000	1360000	3000000	2660000	18	aging [GO:0007568];brain development [GO:0007420];calcium ion export [GO:1901660];calcium ion export across plasma membrane [GO:1990034];calcium ion transmembrane transport [GO:0070588];calcium ion transport [GO:0006816];cellular calcium ion homeostasis [GO:0006874];cellular response to acetylcholine [GO:1905145];cellular response to corticosterone stimulus [GO:0071386];cellular response to epine…	apical part of cell [GO:0045177];apical plasma membrane [GO:0016324];basolateral plasma membrane [GO:0016323];cytoplasmic side of plasma membrane [GO:0009898];dendrite membrane [GO:0032590];dendritic spine membrane [GO:0032591];GABA-ergic synapse [GO:0098982];glutamatergic synapse [GO:0098978];immunological synapse [GO:0001772];integral component of plasma membrane [GO:0005887];integral component…	ATP binding [GO:0005524];ATP hydrolysis activity [GO:0140603];ATPase-coupled cation transmembrane transporter activity [GO:0019829];calcium ion transmembrane transporter activity [GO:0015085];calcium-dependent protein binding [GO:0048306];calmodulin binding [GO:0005516];metal ion binding [GO:0046872];nitric-oxide synthase binding [GO:0050998];nitric-oxide synthase inhibitor activity [GO:0036487];…	-	-	-	-	AT2B1_MOUSE;AT2B4_MOUSE	Atp2b1;Atp2b4	Plasma membrane calcium-transporting ATPase 1	-0.312	-0.42285	0.0964	0.0139	0.1174	-0.0654	-0.02165	7
G5E829;Q6Q477;Q9R0K7	Q9R0K7;G5E829;Q6Q477	AT2B1_MOUSE;AT2B2_MOUSE;AT2B4_MOUSE	Atp2b1;Atp2b2;Atp2b4	Plasma membrane calcium-transporting ATPase 1		20.3	20.4	21.3	20.3	20.6	20.5	21.1	20.9	20.9	20.2	20.0559	19.4	20.4	20.1	20.3	20.5	20.4476	1130000	1480000	1350000	765986	1310000	2280000	1640000	18	aging [GO:0007568];auditory receptor cell stereocilium organization [GO:0060088];brain development [GO:0007420];calcium ion export [GO:1901660];calcium ion export across plasma membrane [GO:1990034];calcium ion transmembrane transport [GO:0070588];calcium ion transport [GO:0006816];cell morphogenesis [GO:0000902];cellular calcium ion homeostasis [GO:0006874];cellular response to acetylcholine [GO…	apical part of cell [GO:0045177];apical plasma membrane [GO:0016324];basolateral plasma membrane [GO:0016323];cilium [GO:0005929];cytoplasm [GO:0005737];cytoplasmic side of plasma membrane [GO:0009898];dendrite [GO:0030425];dendrite membrane [GO:0032590];dendritic spine membrane [GO:0032591];endoplasmic reticulum [GO:0005783];GABA-ergic synapse [GO:0098982];glutamatergic synapse [GO:0098978];immu…	ATP binding [GO:0005524];ATP hydrolysis activity [GO:0140603];ATPase-coupled cation transmembrane transporter activity [GO:0019829];calcium ion binding [GO:0005509];calcium ion transmembrane transporter activity [GO:0015085];calcium-dependent ATPase activity [GO:0030899];calcium-dependent protein binding [GO:0048306];calmodulin binding [GO:0005516];glutamate receptor binding [GO:0035254];metal io…	-	-	-	-	AT2B1_MOUSE;AT2B2_MOUSE;AT2B4_MOUSE	Atp2b1;Atp2b2;Atp2b4	Plasma membrane calcium-transporting ATPase 1	0.0945	-0.60165	-0.5755	0.346	0.6414	0.3611	-0.2266	7
G5E829;Q9R0K7	Q9R0K7;G5E829	AT2B1_MOUSE;AT2B2_MOUSE	Atp2b1;Atp2b2	Plasma membrane calcium-transporting ATPase 1		23.2	23	23.2	23	23.2	23.2	23	23.3	23.3	23	22.6	22.5	22.7	22.5	22.8	22.7	22.7533	6330000	10500000	8210000	8270000	7840000	8570000	8540000	18	aging [GO:0007568];auditory receptor cell stereocilium organization [GO:0060088];brain development [GO:0007420];calcium ion export [GO:1901660];calcium ion export across plasma membrane [GO:1990034];calcium ion transport [GO:0006816];cell morphogenesis [GO:0000902];cellular calcium ion homeostasis [GO:0006874];cellular response to corticosterone stimulus [GO:0071386];cellular response to vitamin …	apical part of cell [GO:0045177];apical plasma membrane [GO:0016324];basolateral plasma membrane [GO:0016323];cilium [GO:0005929];cytoplasm [GO:0005737];cytoplasmic side of plasma membrane [GO:0009898];dendrite [GO:0030425];dendrite membrane [GO:0032590];dendritic spine membrane [GO:0032591];endoplasmic reticulum [GO:0005783];GABA-ergic synapse [GO:0098982];glutamatergic synapse [GO:0098978];immu…	ATP binding [GO:0005524];ATP hydrolysis activity [GO:0140603];ATPase-coupled cation transmembrane transporter activity [GO:0019829];calcium ion binding [GO:0005509];calcium ion transmembrane transporter activity [GO:0015085];calcium-dependent ATPase activity [GO:0030899];calmodulin binding [GO:0005516];glutamate receptor binding [GO:0035254];metal ion binding [GO:0046872];PDZ domain binding [GO:0…	-	-	-	-	AT2B1_MOUSE;AT2B2_MOUSE	Atp2b1;Atp2b2	Plasma membrane calcium-transporting ATPase 1	-0.1683	-0.19865	0.1777	0.1627	0.0713	0.2105	0.04475	7
G5E870	G5E870	TRIPC_MOUSE	Trip12	E3 ubiquitin-protein ligase TRIP12		19.6283	19.8156	19.2405	19.5997	19.3205	19.3998	19.4059	19.3338	19.3362	19.5331	19.7675	19.8	20.0156	19.8	20	20.2877	19.8923	1130000	720665	840031	719619	598408	438828	596351	18	cellular response to DNA damage stimulus [GO:0006974];DNA repair [GO:0006281];negative regulation of double-strand break repair [GO:2000780];negative regulation of histone H2A K63-linked ubiquitination [GO:1901315];protein polyubiquitination [GO:0000209];regulation of double-strand break repair [GO:2000779];regulation of embryonic development [GO:0045995];ubiquitin-dependent protein catabolic pro…	nuclear speck [GO:0016607];nucleoplasm [GO:0005654]	thyroid hormone receptor binding [GO:0046966];ubiquitin protein ligase activity [GO:0061630];zinc ion binding [GO:0008270]	-	-	-	-	TRIPC_MOUSE	Trip12	E3 ubiquitin-protein ligase TRIP12	0.1873	0.3192	-0.0061	-0.09725	-0.0667	0.1767	-0.0474	7
G5E897	G5E897	PLGT3_MOUSE	Poglut3	Protein O-glucosyltransferase 3			15.7075				16.8035	14.9376				16.4383	17.4954	17.2178	16.6318	17.195	17.6122	17.5493	294270	85725.1						11	protein O-linked glycosylation via serine [GO:0018242]	endomembrane system [GO:0012505];endoplasmic reticulum lumen [GO:0005788]	EGF-domain serine glucosyltransferase activity [GO:0140561];EGF-domain serine xylosyltransferase activity [GO:0140562];glucosyltransferase activity [GO:0046527];UDP-glucosyltransferase activity [GO:0035251];UDP-xylosyltransferase activity [GO:0035252]	-	-	-	-	PLGT3_MOUSE	Poglut3	Protein O-glucosyltransferase 3	NaN	NaN	1.8659	NaN	-1.0571	0.586	-0.38575	4
G5E8B9	G5E8B9	ZBT11_MOUSE	Zbtb11	Zinc finger and BTB domain-containing protein 11							17.1797	17.145	17.441	17.074	17.2141	16.6272	16.6263	16.9193	16.2801			16.2811	97403.4	126504	104676	113156				11	regulation of transcription, DNA-templated [GO:0006355]	nucleolus [GO:0005730];nucleoplasm [GO:0005654];nucleus [GO:0005634]	DNA-binding transcription factor activity, RNA polymerase II-specific [GO:0000981];metal ion binding [GO:0046872];RNA polymerase II cis-regulatory region sequence-specific DNA binding [GO:0000978]	-	-	-	-	ZBT11_MOUSE	Zbtb11	Zinc finger and BTB domain-containing protein 11	NaN	NaN	0.0347	-0.25355	0.0009	0.6392	NaN	4
G5E8K5	G5E8K5	ANK3_MOUSE	Ank3	Ankyrin-3		19.2083	19.3003	19.5376	19.3011	19.08	19.5016	19.0942	19.6677	19.2032	19.1374	18.8582	18.3927	18.9846	18.5652	19.1424	19.1787	19.2186	464671	723536	652021	527052	738108	545460	612624	18	axon guidance [GO:0007411];axonogenesis [GO:0007409];cellular response to magnesium ion [GO:0071286];clustering of voltage-gated sodium channels [GO:0045162];establishment of protein localization [GO:0045184];Golgi to plasma membrane protein transport [GO:0043001];magnesium ion homeostasis [GO:0010960];maintenance of protein location in plasma membrane [GO:0072660];membrane assembly [GO:0071709];…	axon [GO:0030424];axon initial segment [GO:0043194];basal plasma membrane [GO:0009925];basolateral plasma membrane [GO:0016323];cell surface [GO:0009986];dendrite [GO:0030425];intercalated disc [GO:0014704];lateral plasma membrane [GO:0016328];lysosome [GO:0005764];membrane [GO:0016020];neuromuscular junction [GO:0031594];neuron projection [GO:0043005];node of Ranvier [GO:0033268];paranode region…	cadherin binding [GO:0045296];cytoskeletal protein binding [GO:0008092];phosphorylation-dependent protein binding [GO:0140031];protein-macromolecule adaptor activity [GO:0030674];spectrin binding [GO:0030507];structural constituent of cytoskeleton [GO:0005200];transmembrane transporter binding [GO:0044325]	-	-	-	-	ANK3_MOUSE	Ank3	Ankyrin-3	0.092	-0.0077	0.4074	-0.19935	0.4655	0.4194	-0.05625	7
G5E8K5;Q02357;Q8C8R3	Q8C8R3;Q02357;G5E8K5	ANK1_MOUSE;ANK2_MOUSE;ANK3_MOUSE	Ank1;Ank2;Ank3	Ankyrin-3							16.4528				17.9546	16.6003	16.16	15.9977		17.6283	17.5349	16.44	143874	132409						9	atrial cardiac muscle cell action potential [GO:0086014];atrial cardiac muscle cell to AV node cell communication [GO:0086066];axon guidance [GO:0007411];axonogenesis [GO:0007409];cardiac muscle contraction [GO:0060048];cellular calcium ion homeostasis [GO:0006874];cellular protein localization [GO:0034613];cellular response to magnesium ion [GO:0071286];clustering of voltage-gated sodium channel…	A band [GO:0031672];axolemma [GO:0030673];axon [GO:0030424];axon initial segment [GO:0043194];basal plasma membrane [GO:0009925];basolateral plasma membrane [GO:0016323];cell surface [GO:0009986];cortical cytoskeleton [GO:0030863];costamere [GO:0043034];cytoplasm [GO:0005737];cytoplasmic side of plasma membrane [GO:0009898];cytoskeleton [GO:0005856];dendrite [GO:0030425];early endosome [GO:000576…	ATPase binding [GO:0051117];cadherin binding [GO:0045296];cytoskeletal anchor activity [GO:0008093];cytoskeletal protein binding [GO:0008092];enzyme binding [GO:0019899];phosphorylation-dependent protein binding [GO:0140031];potassium channel regulator activity [GO:0015459];protein phosphatase binding [GO:0019903];protein-macromolecule adaptor activity [GO:0030674];spectrin binding [GO:0030507];s…	-	-	-	-	ANK1_MOUSE;ANK2_MOUSE;ANK3_MOUSE	Ank1;Ank2;Ank3	Ankyrin-3	NaN	NaN	NaN	NaN	0.4403	NaN	0.64085	2
G5E8K5;Q8C8R3	Q8C8R3;G5E8K5	ANK2_MOUSE;ANK3_MOUSE	Ank2;Ank3	Ankyrin-3		17.2055	16.9273	14.7188	16.1259	17.1476	16.6774	16.8051	17.0174	17.0438	16.9124	16.1424	17.216	17.8119	16.5718	17.5886	17.5722	17.1866	223136	128880	162491	149262		86249.9	165312	18	atrial cardiac muscle cell action potential [GO:0086014];atrial cardiac muscle cell to AV node cell communication [GO:0086066];axon guidance [GO:0007411];axonogenesis [GO:0007409];cardiac muscle contraction [GO:0060048];cellular calcium ion homeostasis [GO:0006874];cellular protein localization [GO:0034613];cellular response to magnesium ion [GO:0071286];clustering of voltage-gated sodium channel…	A band [GO:0031672];axon [GO:0030424];axon initial segment [GO:0043194];basal plasma membrane [GO:0009925];basolateral plasma membrane [GO:0016323];cell surface [GO:0009986];costamere [GO:0043034];cytoplasm [GO:0005737];cytoskeleton [GO:0005856];dendrite [GO:0030425];early endosome [GO:0005769];integral component of plasma membrane [GO:0005887];intercalated disc [GO:0014704];lateral plasma membra…	ATPase binding [GO:0051117];cadherin binding [GO:0045296];cytoskeletal protein binding [GO:0008092];phosphorylation-dependent protein binding [GO:0140031];potassium channel regulator activity [GO:0015459];protein-macromolecule adaptor activity [GO:0030674];spectrin binding [GO:0030507];structural constituent of cytoskeleton [GO:0005200];transmembrane transporter binding [GO:0044325]	-	-	-	-	ANK2_MOUSE;ANK3_MOUSE	Ank2;Ank3	Ankyrin-3	-0.2782	0.1927	-0.1277	0.0789	-1.0736	1.2401	0.2092	7
L0N7N1;Q80TF6	Q9WV04;L0N7N1;Q80TF6	KIF14_MOUSE;STAR9_MOUSE	Kif14;Stard9	Kinesin-like protein KIF14		20.9	20.8	20.6	20.6	20.2	20.8	20.8	20.5	20.9	20.6	20.7	20.1	20.1	20.3	20.9	20.7	20.68	1480000	1900000	1210000	1580000	1070000	1980000	2040000	18	activation of protein kinase activity [GO:0032147];cell division [GO:0051301];cell proliferation in forebrain [GO:0021846];cerebellar cortex development [GO:0021695];cerebellar granular layer structural organization [GO:0021685];cerebellar Purkinje cell layer structural organization [GO:0021693];cerebral cortex development [GO:0021987];establishment of protein localization [GO:0045184];hippocampu…	centriole [GO:0005814];cytoplasm [GO:0005737];cytosol [GO:0005829];Flemming body [GO:0090543];kinesin complex [GO:0005871];membrane [GO:0016020];microtubule [GO:0005874];midbody [GO:0030496];nucleus [GO:0005634];plasma membrane [GO:0005886];spindle midzone [GO:0051233]	ATP binding [GO:0005524];ATP hydrolysis activity [GO:0140603];ATP-dependent microtubule motor activity, plus-end-directed [GO:0008574];lipid binding [GO:0008289];microtubule binding [GO:0008017];microtubule motor activity [GO:0003777];PDZ domain binding [GO:0030165];protein kinase binding [GO:0019901];tubulin binding [GO:0015631]	-	-	-	-	KIF14_MOUSE;STAR9_MOUSE	Kif14;Stard9	Kinesin-like protein KIF14	-0.1006	0.20165	-0.0557	0.30865	0.6017	-0.25	0.2346	7
O08528	O08528	HXK2_MOUSE	Hk2	Hexokinase-2						18.7642					18.1398	19.4582	19.426	18.9902	19.5449	19.7	20.4	20.6971	905411		143212		503857			10	apoptotic mitochondrial changes [GO:0008637];carbohydrate phosphorylation [GO:0046835];cellular glucose homeostasis [GO:0001678];cellular response to leukemia inhibitory factor [GO:1990830];establishment of protein localization to mitochondrion [GO:0072655];fructose 6-phosphate metabolic process [GO:0006002];glucose 6-phosphate metabolic process [GO:0051156];glucose metabolic process [GO:0006006]…	centrosome [GO:0005813];cytosol [GO:0005829];intracellular membrane-bounded organelle [GO:0043231];mitochondrial outer membrane [GO:0005741];mitochondrion [GO:0005739];plasma membrane [GO:0005886];sarcoplasmic reticulum [GO:0016529]	ATP binding [GO:0005524];fructokinase activity [GO:0008865];glucokinase activity [GO:0004340];glucose binding [GO:0005536];hexokinase activity [GO:0004396];mannokinase activity [GO:0019158]	-	-	-	-	HXK2_MOUSE	Hk2	Hexokinase-2	NaN	NaN	NaN	NaN	0.0322	-0.5547	-0.8496	3
O08528;P17710	O08528;P17710	HXK1_MOUSE;HXK2_MOUSE	Hk1;Hk2	Hexokinase-2		20.7	20.7	20.8	20.6	21	20.9	20.8	21.2	20.5	21.1	20.8	20.7	20	20.5	21	21.5	21.714	2070000	2080000	1820000	2100000	1790000	1860000	1260000	18	apoptotic mitochondrial changes [GO:0008637];carbohydrate phosphorylation [GO:0046835];cellular glucose homeostasis [GO:0001678];cellular response to leukemia inhibitory factor [GO:1990830];establishment of protein localization to mitochondrion [GO:0072655];fructose 6-phosphate metabolic process [GO:0006002];glucose 6-phosphate metabolic process [GO:0051156];glucose metabolic process [GO:0006006]…	caveola [GO:0005901];centrosome [GO:0005813];cytosol [GO:0005829];intracellular membrane-bounded organelle [GO:0043231];membrane raft [GO:0045121];mitochondrial outer membrane [GO:0005741];mitochondrion [GO:0005739];plasma membrane [GO:0005886];protein-containing complex [GO:0032991];sarcoplasmic reticulum [GO:0016529]	ATP binding [GO:0005524];fructokinase activity [GO:0008865];glucokinase activity [GO:0004340];glucosamine kinase activity [GO:0047931];glucose binding [GO:0005536];hexokinase activity [GO:0004396];identical protein binding [GO:0042802];mannokinase activity [GO:0019158];peptidoglycan binding [GO:0042834];protein kinase activity [GO:0004672];protein-containing complex binding [GO:0044877]	-	-	-	-	HXK1_MOUSE;HXK2_MOUSE	Hk1;Hk2	Hexokinase-2	-0.0421	-0.32945	0.1504	-0.63815	0.1006	-0.4893	-0.57335	7
O08528;Q91W97	O08528;Q91W97	HKDC1_MOUSE;HXK2_MOUSE	Hk2;Hkdc1	Hexokinase-2																18.3456	18.6775	18.6357	170135							4	apoptotic mitochondrial changes [GO:0008637];carbohydrate phosphorylation [GO:0046835];cellular glucose homeostasis [GO:0001678];cellular response to leukemia inhibitory factor [GO:1990830];establishment of protein localization to mitochondrion [GO:0072655];fructose 6-phosphate metabolic process [GO:0006002];glucose 6-phosphate metabolic process [GO:0051156];glucose metabolic process [GO:0006006]…	centrosome [GO:0005813];cytosol [GO:0005829];intracellular membrane-bounded organelle [GO:0043231];mitochondrial membrane [GO:0031966];mitochondrial outer membrane [GO:0005741];mitochondrion [GO:0005739];plasma membrane [GO:0005886];sarcoplasmic reticulum [GO:0016529]	ATP binding [GO:0005524];fructokinase activity [GO:0008865];glucokinase activity [GO:0004340];glucose binding [GO:0005536];hexokinase activity [GO:0004396];mannokinase activity [GO:0019158]	-	-	-	-	HKDC1_MOUSE;HXK2_MOUSE	Hk2;Hkdc1	Hexokinase-2	NaN	NaN	NaN	NaN	NaN	NaN	-0.311	1
O08529	O08529	CAN2_MOUSE	Capn2	Calpain-2 catalytic subunit		21.1	20.8	20.7	20.8	20.8	20.9	21.1	21	20.9	21.2	21.2	21.5	21.5	21.3	21.5	21.5	21.5685	3520000	2060000	1970000	2260000	1550000	1590000	1630000	18	behavioral response to pain [GO:0048266];blastocyst development [GO:0001824];cellular response to amino acid stimulus [GO:0071230];cellular response to interferon-beta [GO:0035458];cellular response to lipopolysaccharide [GO:0071222];female pregnancy [GO:0007565];myoblast fusion [GO:0007520];positive regulation of cardiac muscle cell apoptotic process [GO:0010666];positive regulation of myoblast …	cell projection [GO:0042995];chromatin [GO:0000785];cytoplasm [GO:0005737];cytosol [GO:0005829];dendrite [GO:0030425];endoplasmic reticulum [GO:0005783];external side of plasma membrane [GO:0009897];focal adhesion [GO:0005925];Golgi apparatus [GO:0005794];lysosome [GO:0005764];membrane [GO:0016020];membrane raft [GO:0045121];mitochondrial intermembrane space [GO:0005758];neuronal cell body [GO:00…	calcium ion binding [GO:0005509];calcium-dependent cysteine-type endopeptidase activity [GO:0004198];cytoskeletal protein binding [GO:0008092];enzyme binding [GO:0019899];peptidase activity [GO:0008233];protein-containing complex binding [GO:0044877]	-	-	-	-	CAN2_MOUSE	Capn2	Calpain-2 catalytic subunit	-0.3219	0.0165	-0.165	-0.1822	-0.3652	0.1593	-0.03075	7
O08530	O08530	S1PR1_MOUSE	S1pr1	Sphingosine 1-phosphate receptor 1						15.3842					16.2777	16.373	16.8211	16.6124	16.5719	16.7948	16.3989	16.8252	128788		58922.6					10	actin cytoskeleton reorganization [GO:0031532];adenylate cyclase-activating G protein-coupled receptor signaling pathway [GO:0007189];adenylate cyclase-inhibiting G protein-coupled receptor signaling pathway [GO:0007193];angiogenesis [GO:0001525];blood vessel maturation [GO:0001955];brain development [GO:0007420];cardiac muscle tissue growth involved in heart morphogenesis [GO:0003245];cell migra…	caveola [GO:0005901];cytoplasm [GO:0005737];endosome [GO:0005768];external side of plasma membrane [GO:0009897];integral component of membrane [GO:0016021];intracellular membrane-bounded organelle [GO:0043231];intrinsic component of plasma membrane [GO:0031226];nucleoplasm [GO:0005654];plasma membrane [GO:0005886]	G protein-coupled receptor activity [GO:0004930];G protein-coupled receptor binding [GO:0001664];sphingolipid binding [GO:0046625];sphingosine-1-phosphate receptor activity [GO:0038036]	-	-	-	-	S1PR1_MOUSE	S1pr1	Sphingosine 1-phosphate receptor 1	NaN	NaN	NaN	NaN	-0.4481	0.0405	0.18275	3
O08532	O08532	CA2D1_MOUSE	Cacna2d1	Voltage-dependent calcium channel subunit alpha-2/delta-1		20.7	20.5451	19.8	20.2	20	20.4	20.5	20.5	20.5	20.1704	19.8973	19.7495	19.9	20.1	20.4	20.5	20.6971	1410000	1400000	1220000	1520000	1490000	1760000	1400000	18	calcium ion transmembrane transport [GO:0070588];calcium ion transmembrane transport via high voltage-gated calcium channel [GO:0061577];calcium ion transport [GO:0006816];calcium ion transport into cytosol [GO:0060402];cardiac muscle cell action potential involved in contraction [GO:0086002];cellular response to amyloid-beta [GO:1904646];membrane depolarization during bundle of His cell action p…	anchored component of postsynaptic membrane [GO:0099025];anchored component of presynaptic active zone membrane [GO:0099029];glutamatergic synapse [GO:0098978];L-type voltage-gated calcium channel complex [GO:1990454];sarcoplasmic reticulum [GO:0016529];T-tubule [GO:0030315];voltage-gated calcium channel complex [GO:0005891]	metal ion binding [GO:0046872];voltage-gated calcium channel activity [GO:0005245];voltage-gated calcium channel activity involved in bundle of His cell action potential [GO:0086057]	-	-	-	-	CA2D1_MOUSE	Cacna2d1	Voltage-dependent calcium channel subunit alpha-2/delta-1	-0.152	0.32885	-0.1098	0.1536	0.1478	-0.1358	-0.253	7
O08532;Q6PHS9	O08532;Q6PHS9	CA2D1_MOUSE;CA2D2_MOUSE	Cacna2d1;Cacna2d2	Voltage-dependent calcium channel subunit alpha-2/delta-1		21.2	20.9	20.4	20.7	20.4	20.6	20.6	20	20.5	20.7056	19.7	20	20	20	20.2877	19.7447	19.821	1120000	1860000	1160000	1700000		2090000	1800000	18	calcium ion transmembrane transport [GO:0070588];calcium ion transmembrane transport via high voltage-gated calcium channel [GO:0061577];calcium ion transport [GO:0006816];calcium ion transport into cytosol [GO:0060402];cardiac muscle cell action potential involved in contraction [GO:0086002];cellular response to amyloid-beta [GO:1904646];membrane depolarization during bundle of His cell action p…	anchored component of postsynaptic membrane [GO:0099025];anchored component of presynaptic active zone membrane [GO:0099029];glutamatergic synapse [GO:0098978];L-type voltage-gated calcium channel complex [GO:1990454];plasma membrane [GO:0005886];sarcoplasmic reticulum [GO:0016529];T-tubule [GO:0030315];voltage-gated calcium channel complex [GO:0005891]	metal ion binding [GO:0046872];voltage-gated calcium channel activity [GO:0005245];voltage-gated calcium channel activity involved in bundle of His cell action potential [GO:0086057]	-	-	-	-	CA2D1_MOUSE;CA2D2_MOUSE	Cacna2d1;Cacna2d2	Voltage-dependent calcium channel subunit alpha-2/delta-1	-0.2377	0.28345	0.0458	0.1682	-0.2626	-0.041	0.50485	7
O08538	O08538	ANGP1_MOUSE	Angpt1	Angiopoietin-1												15.8552	13.9058			14.7712	13.3689	14.8082	31546.2							6	activation of transmembrane receptor protein tyrosine kinase activity [GO:0007171];angiogenesis [GO:0001525];branching involved in blood vessel morphogenesis [GO:0001569];cardiac muscle tissue morphogenesis [GO:0055008];cell-substrate adhesion [GO:0031589];endocardium morphogenesis [GO:0003160];endoderm development [GO:0007492];glomerulus vasculature development [GO:0072012];hemopoiesis [GO:00300…	collagen-containing extracellular matrix [GO:0062023];extracellular space [GO:0005615];membrane raft [GO:0045121];microvillus [GO:0005902];plasma membrane [GO:0005886]	identical protein binding [GO:0042802];receptor tyrosine kinase binding [GO:0030971];signaling receptor binding [GO:0005102];vascular endothelial growth factor receptor binding [GO:0005172]	-	-	-	-	ANGP1_MOUSE	Angpt1	Angiopoietin-1	NaN	NaN	NaN	NaN	1.9494	NaN	0.68265	2
O08539	O08539	BIN1_MOUSE	Bin1	Myc box-dependent-interacting protein 1		20.9	20.7	20.9	20.6	21	20.8	20.9	20.4	21	20.7	20.6	20.7	20.4	20.6	20.4	20	21.1704	1780000	1910000	1550000	1850000	2190000	2330000	2080000	18	endosome to lysosome transport [GO:0008333];lipid tube assembly [GO:0060988];muscle cell differentiation [GO:0042692];negative regulation of amyloid-beta formation [GO:1902430];negative regulation of aspartic-type endopeptidase activity involved in amyloid precursor protein catabolic process [GO:1902960];negative regulation of calcium ion transmembrane transport via high voltage-gated calcium cha…	axon [GO:0030424];axon initial segment [GO:0043194];axon terminus [GO:0043679];cerebellar mossy fiber [GO:0044300];cytoplasm [GO:0005737];cytosol [GO:0005829];dendrite [GO:0030425];endosome [GO:0005768];extrinsic component of synaptic vesicle membrane [GO:0098850];glutamatergic synapse [GO:0098978];I band [GO:0031674];lipid tube [GO:0060987];membrane [GO:0016020];microtubule [GO:0005874];node of …	actin filament binding [GO:0051015];aspartic-type endopeptidase inhibitor activity [GO:0019828];chaperone binding [GO:0051087];GTPase binding [GO:0051020];identical protein binding [GO:0042802];phospholipid binding [GO:0005543];protease binding [GO:0002020];protein-containing complex binding [GO:0044877];RNA polymerase binding [GO:0070063];tau protein binding [GO:0048156]	-	-	-	-	BIN1_MOUSE	Bin1	Myc box-dependent-interacting protein 1	-0.2042	-0.3414	-0.1154	0.47655	-0.1211	-0.1439	-0.211	7
O08539;Q7TQF7	Q7TQF7;D3Z6Q9;O08539	AMPH_MOUSE;BIN1_MOUSE	Amph;Bin1	Myc box-dependent-interacting protein 1		22.5	22.4	22.8	22.3	22.3	22.6	22.6	22.4	22.5	22	21.9	21.5	21.4	21.8	22.1	21.9	22.2155	3830000	5620000	4950000	5370000	3630000	7000000	7240000	18	endosome to lysosome transport [GO:0008333];learning [GO:0007612];lipid tube assembly [GO:0060988];muscle cell differentiation [GO:0042692];negative regulation of amyloid-beta formation [GO:1902430];negative regulation of aspartic-type endopeptidase activity involved in amyloid precursor protein catabolic process [GO:1902960];negative regulation of calcium ion transmembrane transport via high vol…	axon [GO:0030424];axon initial segment [GO:0043194];axon terminus [GO:0043679];cerebellar mossy fiber [GO:0044300];cytoplasm [GO:0005737];cytoskeleton [GO:0005856];cytosol [GO:0005829];dendrite [GO:0030425];endosome [GO:0005768];extrinsic component of synaptic vesicle membrane [GO:0098850];glutamatergic synapse [GO:0098978];I band [GO:0031674];leading edge membrane [GO:0031256];lipid tube [GO:006…	actin filament binding [GO:0051015];aspartic-type endopeptidase inhibitor activity [GO:0019828];chaperone binding [GO:0051087];GTPase binding [GO:0051020];identical protein binding [GO:0042802];phospholipid binding [GO:0005543];protease binding [GO:0002020];protein C-terminus binding [GO:0008022];protein-containing complex binding [GO:0044877];RNA polymerase binding [GO:0070063];tau protein bindi…	-	-	-	-	AMPH_MOUSE;BIN1_MOUSE	Amph;Bin1	Myc box-dependent-interacting protein 1	-0.1225	-0.2547	0.0391	0.34495	0.4527	-0.3955	0.07425	7
O08547	O08547	SC22B_MOUSE	Sec22b	Vesicle-trafficking protein SEC22b		20.6	21.2	20.6	20.8	20.4	21.1	20.6	20.9	20.8	20.8	20.7	20.8	20.8	20.3	21	21.1	21.1457	1830000	2200000	2050000	1390000	1940000	2270000	2150000	18	endoplasmic reticulum to Golgi vesicle-mediated transport [GO:0006888];negative regulation of autophagosome assembly [GO:1902902];positive regulation of protein catabolic process [GO:0045732];protein transport [GO:0015031];retrograde vesicle-mediated transport, Golgi to endoplasmic reticulum [GO:0006890];vesicle fusion with Golgi apparatus [GO:0048280];vesicle-mediated transport [GO:0016192]	COPI-coated vesicle [GO:0030137];endoplasmic reticulum membrane [GO:0005789];endoplasmic reticulum-Golgi intermediate compartment [GO:0005793];endoplasmic reticulum-Golgi intermediate compartment membrane [GO:0033116];ER to Golgi transport vesicle membrane [GO:0012507];Golgi membrane [GO:0000139];integral component of membrane [GO:0016021];melanosome [GO:0042470];SNARE complex [GO:0031201];synapt…	SNAP receptor activity [GO:0005484];syntaxin binding [GO:0019905]	-	-	-	-	SC22B_MOUSE	Sec22b	Vesicle-trafficking protein SEC22b	0.567	0.32755	0.5299	-0.08475	-0.1795	0.5463	-0.0944	7
O08553	O08553	DPYL2_MOUSE	Dpysl2	Dihydropyrimidinase-related protein 2		26.7	26.7	26.8	26.8	26.8	26.7	26.5	26.5	26.5	26.4	25.9	25.7	25.7	25.8	26.2	26.1	26.2114	57400000	113000000	97500000	112000000	98900000	129000000	120000000	18	axon guidance [GO:0007411];cytoskeleton organization [GO:0007010];endocytosis [GO:0006897];olfactory bulb development [GO:0021772];positive regulation of glutamate secretion [GO:0014049];regulation of axon extension [GO:0030516];regulation of neuron differentiation [GO:0045664];regulation of neuron projection development [GO:0010975];response to amphetamine [GO:0001975];response to cocaine [GO:00…	axon [GO:0030424];cytoskeleton [GO:0005856];cytosol [GO:0005829];dendrite [GO:0030425];growth cone [GO:0030426];mitochondrion [GO:0005739];myelin sheath [GO:0043209];neuron projection [GO:0043005];neuronal cell body [GO:0043025];plasma membrane [GO:0005886];presynapse [GO:0098793];protein-containing complex [GO:0032991];terminal bouton [GO:0043195]	hydrolase activity, acting on carbon-nitrogen (but not peptide) bonds [GO:0016810];identical protein binding [GO:0042802];microtubule binding [GO:0008017];protein kinase binding [GO:0019901]	-	-	-	-	DPYL2_MOUSE	Dpysl2	Dihydropyrimidinase-related protein 2	0	0	0.2015	0.05345	0.1496	-0.087	0.0716	7
O08553;O35098;Q62188	O08553;Q62188;O35098	DPYL2_MOUSE;DPYL3_MOUSE;DPYL4_MOUSE	Dpysl2;Dpysl3;Dpysl4	Dihydropyrimidinase-related protein 2																					140185					0	actin crosslink formation [GO:0051764];actin filament bundle assembly [GO:0051017];axon guidance [GO:0007411];cellular response to cytokine stimulus [GO:0071345];cytoskeleton organization [GO:0007010];endocytosis [GO:0006897];negative regulation of cell migration [GO:0030336];negative regulation of neuron projection development [GO:0010977];nervous system development [GO:0007399];neuron death [GO…	axon [GO:0030424];cell body [GO:0044297];cytoplasm [GO:0005737];cytoskeleton [GO:0005856];cytosol [GO:0005829];dendrite [GO:0030425];extracellular space [GO:0005615];filamentous actin [GO:0031941];growth cone [GO:0030426];lamellipodium [GO:0030027];mitochondrion [GO:0005739];myelin sheath [GO:0043209];neuron projection [GO:0043005];neuronal cell body [GO:0043025];plasma membrane [GO:0005886];pres…	chondroitin sulfate binding [GO:0035374];filamin binding [GO:0031005];hydrolase activity, acting on carbon-nitrogen (but not peptide) bonds [GO:0016810];identical protein binding [GO:0042802];microtubule binding [GO:0008017];phosphoprotein binding [GO:0051219];protein kinase binding [GO:0019901];SH3 domain binding [GO:0017124]	-	-	-	-	DPYL2_MOUSE;DPYL3_MOUSE;DPYL4_MOUSE	Dpysl2;Dpysl3;Dpysl4	Dihydropyrimidinase-related protein 2	NaN	NaN	NaN	NaN	NaN	NaN	NaN	0
O08553;P97427	O08553;P97427	DPYL1_MOUSE;DPYL2_MOUSE	Crmp1;Dpysl2	Dihydropyrimidinase-related protein 2		26.8	26.8	26.7	26.7771	18.7	26.558	18.8	26.6	26.7517	19	26.0484	18.2	26	20.4	26.4	26	25.8409	357852	111000000	109000000	116000000	2830000	38100000	68200000	18	axon guidance [GO:0007411];cytoskeleton organization [GO:0007010];endocytosis [GO:0006897];microtubule cytoskeleton organization [GO:0000226];negative regulation of actin filament binding [GO:1904530];negative regulation of neuron projection development [GO:0010977];olfactory bulb development [GO:0021772];positive regulation of glutamate secretion [GO:0014049];regulation of axon extension [GO:003…	actin cytoskeleton [GO:0015629];axon [GO:0030424];centrosome [GO:0005813];cytoplasm [GO:0005737];cytoskeleton [GO:0005856];cytosol [GO:0005829];dendrite [GO:0030425];growth cone [GO:0030426];midbody [GO:0030496];mitochondrion [GO:0005739];myelin sheath [GO:0043209];neuron projection [GO:0043005];neuronal cell body [GO:0043025];nucleus [GO:0005634];perikaryon [GO:0043204];plasma membrane [GO:00058…	filamin binding [GO:0031005];hydrolase activity, acting on carbon-nitrogen (but not peptide) bonds [GO:0016810];identical protein binding [GO:0042802];microtubule binding [GO:0008017];phosphoprotein binding [GO:0051219];protein kinase binding [GO:0019901]	-	-	-	-	DPYL1_MOUSE;DPYL2_MOUSE	Crmp1;Dpysl2	Dihydropyrimidinase-related protein 2	0	4.08285	7.764	3.97555	7.8117	5.5363	0.465	7
O08553;P97427;Q62188	O08553;P97427;Q62188	DPYL1_MOUSE;DPYL2_MOUSE;DPYL3_MOUSE	Crmp1;Dpysl2;Dpysl3	Dihydropyrimidinase-related protein 2		21	21.2	21.4	21	21.4	20.8	21.0951	19.7	20.9	21.1	21	20.5	21.4	20.7	20.4	20.4	20.6453	1730000	1870000	2040000	1640000	2190000	2990000	2590000	18	actin crosslink formation [GO:0051764];actin filament bundle assembly [GO:0051017];axon guidance [GO:0007411];cellular response to cytokine stimulus [GO:0071345];cytoskeleton organization [GO:0007010];endocytosis [GO:0006897];microtubule cytoskeleton organization [GO:0000226];negative regulation of actin filament binding [GO:1904530];negative regulation of cell migration [GO:0030336];negative reg…	actin cytoskeleton [GO:0015629];axon [GO:0030424];cell body [GO:0044297];centrosome [GO:0005813];cytoplasm [GO:0005737];cytoskeleton [GO:0005856];cytosol [GO:0005829];dendrite [GO:0030425];extracellular space [GO:0005615];filamentous actin [GO:0031941];growth cone [GO:0030426];lamellipodium [GO:0030027];midbody [GO:0030496];mitochondrion [GO:0005739];myelin sheath [GO:0043209];neuron projection […	chondroitin sulfate binding [GO:0035374];filamin binding [GO:0031005];hydrolase activity, acting on carbon-nitrogen (but not peptide) bonds [GO:0016810];identical protein binding [GO:0042802];microtubule binding [GO:0008017];phosphoprotein binding [GO:0051219];protein kinase binding [GO:0019901];SH3 domain binding [GO:0017124]	-	-	-	-	DPYL1_MOUSE;DPYL2_MOUSE;DPYL3_MOUSE	Crmp1;Dpysl2;Dpysl3	Dihydropyrimidinase-related protein 2	0.2235	-0.39165	-0.3075	0.4807	0.4461	0.6315	-0.15025	7
O08553;Q62188	O08553;Q62188	DPYL2_MOUSE;DPYL3_MOUSE	Dpysl2;Dpysl3	Dihydropyrimidinase-related protein 2		23.7	22.3	23.4	23.5	23.2	23.2	23.1	23.5	23.6	23.3	22.6	22.7	22.1	22.8	23.4	23.1	23.0902	6710000	12300000	10200000	12500000	10300000	11200000	10600000	18	actin crosslink formation [GO:0051764];actin filament bundle assembly [GO:0051017];axon guidance [GO:0007411];cellular response to cytokine stimulus [GO:0071345];cytoskeleton organization [GO:0007010];endocytosis [GO:0006897];negative regulation of cell migration [GO:0030336];negative regulation of neuron projection development [GO:0010977];nervous system development [GO:0007399];olfactory bulb d…	axon [GO:0030424];cell body [GO:0044297];cytoskeleton [GO:0005856];cytosol [GO:0005829];dendrite [GO:0030425];extracellular space [GO:0005615];filamentous actin [GO:0031941];growth cone [GO:0030426];lamellipodium [GO:0030027];mitochondrion [GO:0005739];myelin sheath [GO:0043209];neuron projection [GO:0043005];neuronal cell body [GO:0043025];plasma membrane [GO:0005886];presynapse [GO:0098793];pro…	chondroitin sulfate binding [GO:0035374];filamin binding [GO:0031005];hydrolase activity, acting on carbon-nitrogen (but not peptide) bonds [GO:0016810];identical protein binding [GO:0042802];microtubule binding [GO:0008017];phosphoprotein binding [GO:0051219];protein kinase binding [GO:0019901];SH3 domain binding [GO:0017124]	-	-	-	-	DPYL2_MOUSE;DPYL3_MOUSE	Dpysl2;Dpysl3	Dihydropyrimidinase-related protein 2	-1.3487	0.1819	0.1546	0.15585	-0.1375	-0.6729	0.27145	7
O08573	O08573	LEG9_MOUSE	Lgals9	Galectin-9													15.9107				16.7131	16.3773	147040							4	cellular response to virus [GO:0098586];chemotaxis [GO:0006935];female pregnancy [GO:0007565];heterophilic cell-cell adhesion via plasma membrane cell adhesion molecules [GO:0007157];immune system process [GO:0002376];maintenance of protein location [GO:0045185];negative regulation of CD4-positive, alpha-beta T cell proliferation [GO:2000562];negative regulation of gene expression [GO:0010629];ne…	collagen-containing extracellular matrix [GO:0062023];cytoplasm [GO:0005737];cytosol [GO:0005829];extracellular region [GO:0005576];nucleus [GO:0005634]	carbohydrate binding [GO:0030246];enzyme binding [GO:0019899];galactoside binding [GO:0016936];protein serine/threonine kinase activator activity [GO:0043539];signaling receptor binding [GO:0005102]	-	-	-	-	LEG9_MOUSE	Lgals9	Galectin-9	NaN	NaN	NaN	NaN	NaN	NaN	NaN	0
O08576	O08576	RUN3A_MOUSE	Rundc3a	RUN domain-containing protein 3A		19.1908	18.954	19.0836	19.235	19.0592	18.5962	19.1231	19.0264	19.0679	19.3451	18.5131	18.2518	18.662	18.2732	18.3632	18.2059	18.5624	330951	606823	509565	485615	335300	462680	570138	18	positive regulation of cGMP-mediated signaling [GO:0010753]	cytosol [GO:0005829];intracellular membrane-bounded organelle [GO:0043231];plasma membrane [GO:0005886]	-	-	-	-	-	RUN3A_MOUSE	Rundc3a	RUN domain-containing protein 3A	-0.2368	0.1636	-0.5269	-0.11785	0.2613	0.3888	-0.02095	7
O08576;Q6PDC0	Q6PDC0;O08576	RUN3A_MOUSE;RUN3B_MOUSE	Rundc3a;Rundc3b	RUN domain-containing protein 3A		20.2	19.9459	18.7	20.1825	19.2	20.1	20.3	20	20.1079	19.8317					18.9073	19.0095	18.7254	440122	1330000	942039	1180000			902739	14	positive regulation of cGMP-mediated signaling [GO:0010753]	cytosol [GO:0005829];intracellular membrane-bounded organelle [GO:0043231];plasma membrane [GO:0005886]	-	-	-	-	-	RUN3A_MOUSE;RUN3B_MOUSE	Rundc3a;Rundc3b	RUN domain-containing protein 3A	-0.2843	1.2257	-0.1989	0.20495	NaN	NaN	0.03985	5
O08579	O08579	EMD_MOUSE	Emd	Emerin		18.9264	18.8356	19.0616	19.1511	18.7275	19.1123	19.2029	19.1494	19.0981	19.6	19.9	20	20.2066	19.8883	19.8033	19.8	19.9601	1240000	641823	563649	635328	826779	824665	526057	18	cellular response to growth factor stimulus [GO:0071363];negative regulation of canonical Wnt signaling pathway [GO:0090090];negative regulation of fibroblast proliferation [GO:0048147];nuclear membrane organization [GO:0071763];positive regulation of protein export from nucleus [GO:0046827];regulation of canonical Wnt signaling pathway [GO:0060828];skeletal muscle cell differentiation [GO:003591…	cortical endoplasmic reticulum [GO:0032541];cytoplasm [GO:0005737];endoplasmic reticulum [GO:0005783];integral component of membrane [GO:0016021];microtubule [GO:0005874];nuclear envelope [GO:0005635];nuclear inner membrane [GO:0005637];nuclear lamina [GO:0005652];nuclear membrane [GO:0031965];nuclear outer membrane [GO:0005640];nucleoplasm [GO:0005654];nucleus [GO:0005634];spindle [GO:0005819];s…	actin binding [GO:0003779];beta-tubulin binding [GO:0048487]	-	-	-	-	EMD_MOUSE	Emd	Emerin	-0.0908	0.25655	-0.0906	-0.285	-0.0561	0.3183	-0.06555	7
O08581	O08581	KCNK1_MOUSE	Kcnk1	Potassium channel subfamily K member 1		17.0208	16.8254		16.81		15.9896	15.6639	16.1379		16.6155	18.0602	18.5854	19.2415	18.7216	18.3044	17.7289	17.7467	199939	39877.6	92443.9	47969.5				15	potassium ion transmembrane transport [GO:0071805];potassium ion transport [GO:0006813];regulation of resting membrane potential [GO:0060075];response to nicotine [GO:0035094];sodium ion transmembrane transport [GO:0035725];stabilization of membrane potential [GO:0030322]	apical plasma membrane [GO:0016324];brush border membrane [GO:0031526];cytoplasm [GO:0005737];dendrite [GO:0030425];endosome [GO:0005768];integral component of membrane [GO:0016021];integral component of plasma membrane [GO:0005887];intracellular membrane-bounded organelle [GO:0043231];inward rectifier potassium channel complex [GO:1902937];perikaryon [GO:0043204];potassium channel complex [GO:00…	identical protein binding [GO:0042802];inward rectifier potassium channel activity [GO:0005242];potassium channel activity [GO:0005267];potassium ion leak channel activity [GO:0022841];sodium channel activity [GO:0005272]	-	-	-	-	KCNK1_MOUSE	Kcnk1	Potassium channel subfamily K member 1	-0.1954	NaN	0.3257	NaN	-0.5252	0.5199	0.5666	5
O08582	O08582	GTPB1_MOUSE	Gtpbp1	GTP-binding protein 1		19.5211	19.5721	19.067	19.6986	19.5061	19.3078	19.1061	19.4512	19.4179	19.3314	19.2414	19.1817	19.1658	19.2627	19.7925	19.3995	19.4826	699169	673664	693512	706882	743678	867698	793861	18	GTP metabolic process [GO:0046039];positive regulation of mRNA catabolic process [GO:0061014];translational elongation [GO:0006414]	cytoplasmic exosome (RNase complex) [GO:0000177];cytosol [GO:0005829]	GTP binding [GO:0005525];GTPase activity [GO:0003924];translation elongation factor activity [GO:0003746]	-	-	-	-	GTPB1_MOUSE	Gtpbp1	GTP-binding protein 1	0.051	0.41205	0.2017	0.0266	0.0597	-0.0969	0.35145	7
O08583	O08583	THOC4_MOUSE	Alyref	THO complex subunit 4		20.4	21.1	20.9	20.6	20.9	21	21.4	20.8	21.2	21.2	21.9	21.7	21.8	21.6	21.7	21.5	21.5685	3190000	2920000	2380000	2120000	2550000	2410000	2540000	18	mRNA processing [GO:0006397];mRNA transport [GO:0051028];RNA export from nucleus [GO:0006405];RNA splicing [GO:0008380]	cytoplasm [GO:0005737];nuclear speck [GO:0016607];nucleus [GO:0005634];spliceosomal complex [GO:0005681]	C5-methylcytidine-containing RNA binding [GO:0062153];RNA binding [GO:0003723];single-stranded DNA binding [GO:0003697]	-	-	-	-	THOC4_MOUSE	Alyref	THO complex subunit 4	0.6381	-0.2651	-0.4151	0.143	0.2181	0.178	0.18035	7
O08583;Q9JJW6	O08583;Q9JJW6	ALRF2_MOUSE;THOC4_MOUSE	Alyref;Alyref2	THO complex subunit 4		19.6	20.7	20.1332	19.7714	19.7	20.3	20.6006	19.7	20.3	20.5	21.1	20.6	20.3	20.7	21	20.5	21.0088	1910000	2450000	1440000	1020000	1350000	1530000	752195	18	mRNA processing [GO:0006397];mRNA transport [GO:0051028];RNA export from nucleus [GO:0006405];RNA splicing [GO:0008380]	cytoplasm [GO:0005737];nuclear speck [GO:0016607];nucleus [GO:0005634];spliceosomal complex [GO:0005681]	C5-methylcytidine-containing RNA binding [GO:0062153];RNA binding [GO:0003723];single-stranded DNA binding [GO:0003697]	-	-	-	-	ALRF2_MOUSE;THOC4_MOUSE	Alyref;Alyref2	THO complex subunit 4	1.1528	-0.15405	-0.3017	0.1591	0.5276	-0.3785	0.2219	7
O08585	O08585	CLCA_MOUSE	Clta	Clathrin light chain A		21.9742		22.2	21	21.3	21.5	21.2	21.4	21.5	20.9	22	21.6	21.4	22	21.8	21.8	22.0426	2790000	999562	2740000	3890000	8210000	5900000	2250000	17	cell cycle [GO:0007049];cell division [GO:0051301];clathrin coat assembly [GO:0048268];clathrin-dependent endocytosis [GO:0072583];intracellular protein transport [GO:0006886]	clathrin coat [GO:0030118];clathrin coat of coated pit [GO:0030132];clathrin coat of trans-Golgi network vesicle [GO:0030130];clathrin complex [GO:0071439];clathrin vesicle coat [GO:0030125];clathrin-coated pit [GO:0005905];clathrin-coated vesicle [GO:0030136];cytoplasmic vesicle [GO:0031410];glutamatergic synapse [GO:0098978];plasma membrane [GO:0005886];postsynaptic endocytic zone [GO:0098843];…	clathrin heavy chain binding [GO:0032050];GTPase binding [GO:0051020];peptide binding [GO:0042277];protein-containing complex binding [GO:0044877];structural molecule activity [GO:0005198]	-	-	-	-	CLCA_MOUSE	Clta	Clathrin light chain A	NaN	-0.78585	0.2523	0.39745	0.355	-0.611	-0.09165	6
O08586	O08586	PTEN_MOUSE	Pten	Phosphatidylinositol 3,4,5-trisphosphate 3-phosphatase and dual-specificity protein phosphatase PTEN		18.6838	18.3652	18.1981	18.3254	18.4783	18.7505	18.9693	18.4657	18.4061	18.5428	18.898	18.4264	18.4463	18.9282	18.3099	18.5127	18.4707	356411	461484	279175	377915	401694	367675	554157	18	adult behavior [GO:0030534];aging [GO:0007568];angiogenesis [GO:0001525];apoptotic process [GO:0006915];brain morphogenesis [GO:0048854];canonical Wnt signaling pathway [GO:0060070];cardiac muscle tissue development [GO:0048738];cell migration [GO:0016477];cell motility [GO:0048870];cellular response to decreased oxygen levels [GO:0036294];cellular response to electrical stimulus [GO:0071257];cel…	apical plasma membrane [GO:0016324];cell projection [GO:0042995];cytoplasm [GO:0005737];cytoplasmic side of plasma membrane [GO:0009898];cytosol [GO:0005829];dendritic spine [GO:0043197];mitochondrion [GO:0005739];myelin sheath adaxonal region [GO:0035749];neuron projection [GO:0043005];nucleoplasm [GO:0005654];nucleus [GO:0005634];plasma membrane [GO:0005886];PML body [GO:0016605];postsynaptic c…	anaphase-promoting complex binding [GO:0010997];enzyme binding [GO:0019899];identical protein binding [GO:0042802];inositol-1,3,4,5-tetrakisphosphate 3-phosphatase activity [GO:0051717];ionotropic glutamate receptor binding [GO:0035255];PDZ domain binding [GO:0030165];phosphatidylinositol-3,4,5-trisphosphate 3-phosphatase activity [GO:0016314];phosphatidylinositol-3,4-bisphosphate 3-phosphatase a…	-	-	-	-	PTEN_MOUSE	Pten	Phosphatidylinositol 3,4,5-trisphosphate 3-phosphatase and dual-specificity protein phosphatase PTEN	-0.3186	-0.0128	-0.2188	-0.09815	0.4716	-0.4819	-0.1818	7
O08599	O08599	STXB1_MOUSE	Stxbp1	Syntaxin-binding protein 1		24.1	24	23.8	24	23.9	24.1	24	24.1	24.1	23.9	23.1	22.7	22.9	22.8	23.4	23.4	23.6209	9990000	18100000	17100000	16000000	16600000	16900000	19100000	18	axon target recognition [GO:0007412];cellular response to interferon-gamma [GO:0071346];developmental process involved in reproduction [GO:0003006];exocytosis [GO:0006887];intracellular protein transport [GO:0006886];long-term synaptic depression [GO:0060292];negative regulation of neuron apoptotic process [GO:0043524];negative regulation of protein-containing complex assembly [GO:0031333];negati…	axon [GO:0030424];cytoplasm [GO:0005737];cytoskeleton [GO:0005856];cytosol [GO:0005829];extrinsic component of presynaptic active zone membrane [GO:0098891];glutamatergic synapse [GO:0098978];mitochondrion [GO:0005739];myelin sheath [GO:0043209];nucleoplasm [GO:0005654];nucleus [GO:0005634];perinuclear region of cytoplasm [GO:0048471];phagocytic vesicle [GO:0045335];plasma membrane [GO:0005886];p…	identical protein binding [GO:0042802];phospholipase binding [GO:0043274];protein domain specific binding [GO:0019904];protein kinase binding [GO:0019901];protein N-terminus binding [GO:0047485];SNARE binding [GO:0000149];syntaxin binding [GO:0019905];syntaxin-1 binding [GO:0017075]	-	-	-	-	STXB1_MOUSE	Stxbp1	Syntaxin-binding protein 1	-0.1188	0.16745	0.1057	0.1303	0.4172	0.1196	-0.08285	7
O08600	O08600	NUCG_MOUSE	Endog	Endonuclease G, mitochondrial				14.2063			17.0084	16.3495	16.5315	17.0875		18.3016	18.1589	18.2034	18.1244	18.0283	18.2651	18.6223	411171	136674						13	aging [GO:0007568];apoptotic DNA fragmentation [GO:0006309];cellular response to calcium ion [GO:0071277];cellular response to glucose stimulus [GO:0071333];cellular response to hypoxia [GO:0071456];DNA catabolic process [GO:0006308];in utero embryonic development [GO:0001701];neuron death in response to oxidative stress [GO:0036475];positive regulation of apoptotic DNA fragmentation [GO:1902512]…	cytosol [GO:0005829];mitochondrial inner membrane [GO:0005743];mitochondrion [GO:0005739];nucleus [GO:0005634];perikaryon [GO:0043204]	deoxyribonuclease activity [GO:0004536];endonuclease activity [GO:0004519];endoribonuclease activity [GO:0004521];metal ion binding [GO:0046872];nucleic acid binding [GO:0003676];single-stranded DNA endodeoxyribonuclease activity [GO:0000014]	MitoCarta3.0	literature, APEX_IMS, yeast mito homolog, mito protein domain, coexpression++, MS/MS	IMS	Mitochondrial central dogma > mtDNA maintenance > mtDNA stability and decay;Mitochondrial central dogma > mtRNA metabolism > mtRNA stability and decay;Mitochondrial dynamics and surveillance > Apoptosis	NUCG_MOUSE	Endog	Endonuclease G, mitochondrial	NaN	NaN	0.6589	0.556	0.1427	0.079	-0.4154	5
O08601	O08601	MTP_MOUSE	Mttp	Microsomal triglyceride transfer protein large subunit									13.5129				15.0367	14.9473	14.1528		15.4043	15.1128	42316.4	61897.4						7	cholesterol homeostasis [GO:0042632];cholesterol metabolic process [GO:0008203];circadian rhythm [GO:0007623];lipid metabolic process [GO:0006629];lipid transport [GO:0006869];lipoprotein metabolic process [GO:0042157];lipoprotein transport [GO:0042953];low-density lipoprotein particle remodeling [GO:0034374];phospholipid transport [GO:0015914];plasma lipoprotein particle assembly [GO:0034377];pr…	basolateral plasma membrane [GO:0016323];brush border membrane [GO:0031526];endoplasmic reticulum [GO:0005783];Golgi apparatus [GO:0005794];microvillus membrane [GO:0031528];receptor complex [GO:0043235];rough endoplasmic reticulum [GO:0005791];vesicle [GO:0031982]	apolipoprotein binding [GO:0034185];ceramide 1-phosphate transfer activity [GO:1902388];cholesterol transfer activity [GO:0120020];lipid binding [GO:0008289];lipid transporter activity [GO:0005319];phosphatidylcholine transfer activity [GO:0120019];phosphatidylethanolamine transfer activity [GO:1904121];phospholipid transfer activity [GO:0120014];phospholipid transporter activity [GO:0005548];pro…	-	-	-	-	MTP_MOUSE	Mttp	Microsomal triglyceride transfer protein large subunit	NaN	NaN	NaN	NaN	NaN	0.7945	NaN	1
O08638;P13541;P13542;Q5SX39;Q5SX40;Q61879;Q6URW6;Q8VDD5;Q91Z83	Q5SX40;P13542;Q02566;A2AQP0;Q91Z83;Q8VDD5;Q61879;Q6URW6;P13541;O08638;Q5SX39	MYH10_MOUSE;MYH11_MOUSE;MYH14_MOUSE;MYH1_MOUSE;MYH3_MOUSE;MYH4_MOUSE;MYH7_MOUSE;MYH8_MOUSE;MYH9_MOUSE	Myh1;Myh10;Myh11;Myh14;Myh3;Myh4;Myh7;Myh8;Myh9	Myosin-11		21.2	21.4	21.3	21.3	20.8	21.4	21.3	20.8	21.1	21.1	22.1	22.5	22	22.2	21.6	22	21.5823	3950000	2470000	2390000	2870000	2340000	1720000	1670000	18	actin cytoskeleton organization [GO:0030036];actin cytoskeleton reorganization [GO:0031532];actin filament bundle assembly [GO:0051017];actin filament bundle distribution [GO:0070650];actin filament-based movement [GO:0030048];actomyosin structure organization [GO:0031032];adult heart development [GO:0007512];angiogenesis [GO:0001525];aorta development [GO:0035904];ATP metabolic process [GO:00460…	A band [GO:0031672];actin cytoskeleton [GO:0015629];actomyosin [GO:0042641];actomyosin contractile ring [GO:0005826];adherens junction [GO:0005912];axon [GO:0030424];brush border [GO:0005903];cell cortex [GO:0005938];cell leading edge [GO:0031252];cleavage furrow [GO:0032154];contractile fiber [GO:0043292];COP9 signalosome [GO:0008180];cortical cytoskeleton [GO:0030863];cortical granule [GO:00604…	actin binding [GO:0003779];actin filament binding [GO:0051015];ADP binding [GO:0043531];ATP binding [GO:0005524];ATPase [GO:0016887];calmodulin binding [GO:0005516];double-stranded RNA binding [GO:0003725];identical protein binding [GO:0042802];integrin binding [GO:0005178];microfilament motor activity [GO:0000146];motor activity [GO:0003774];mRNA 5'-UTR binding [GO:0048027];protein domain specif…	-	-	-	-	MYH10_MOUSE;MYH11_MOUSE;MYH14_MOUSE;MYH1_MOUSE;MYH3_MOUSE;MYH4_MOUSE;MYH7_MOUSE;MYH8_MOUSE;MYH9_MOUSE	Myh1;Myh10;Myh11;Myh14;Myh3;Myh4;Myh7;Myh8;Myh9	Myosin-11	0.1919	0.21145	0.0914	0.1573	-0.3363	-0.2229	-0.2364	7
O08638;Q61879	Q61879;O08638	MYH10_MOUSE;MYH11_MOUSE	Myh10;Myh11	Myosin-11		21.8	22	22.2	21.9	21.8	22.1	21.7	21.9	22	21.7	22.4	22.2	22.3	22.1	22.1	21.9	21.9024	4480000	4310000	4030000	4510000	3430000	4110000	4320000	18	actin cytoskeleton organization [GO:0030036];actin filament bundle assembly [GO:0051017];actin filament bundle distribution [GO:0070650];actin filament-based movement [GO:0030048];actomyosin structure organization [GO:0031032];adult heart development [GO:0007512];aorta development [GO:0035904];axon guidance [GO:0007411];axonogenesis [GO:0007409];brain development [GO:0007420];cardiac muscle cell …	actomyosin [GO:0042641];axon [GO:0030424];brush border [GO:0005903];cell cortex [GO:0005938];cleavage furrow [GO:0032154];cytoplasm [GO:0005737];cytoplasmic side of plasma membrane [GO:0009898];cytosol [GO:0005829];dendritic spine [GO:0043197];glutamatergic synapse [GO:0098978];growth cone [GO:0030426];lamellipodium [GO:0030027];melanosome [GO:0042470];midbody [GO:0030496];muscle myosin complex […	actin filament binding [GO:0051015];ADP binding [GO:0043531];ATP binding [GO:0005524];calmodulin binding [GO:0005516];identical protein binding [GO:0042802];microfilament motor activity [GO:0000146];motor activity [GO:0003774];mRNA 5'-UTR binding [GO:0048027];RNA stem-loop binding [GO:0035613];structural constituent of muscle [GO:0008307]	-	-	-	-	MYH10_MOUSE;MYH11_MOUSE	Myh10;Myh11	Myosin-11	0.1332	-0.1077	0.4386	0.2157	0.1343	0.1825	0.15755	7
O08638;Q61879;Q6URW6;Q8VDD5	Q8VDD5;Q61879;Q6URW6;O08638	MYH10_MOUSE;MYH11_MOUSE;MYH14_MOUSE;MYH9_MOUSE	Myh10;Myh11;Myh14;Myh9	Myosin-11		20	20.1	20.1	20.3538	19.8	20.3	20.2	20.5	20.2	20.4	20.8	21.4	21.4	21.3	21.3	21.1	21.0886	2780000	1490000	1550000	1330000	931314	901297	831196	18	actin cytoskeleton organization [GO:0030036];actin cytoskeleton reorganization [GO:0031532];actin filament bundle assembly [GO:0051017];actin filament bundle distribution [GO:0070650];actin filament-based movement [GO:0030048];actomyosin structure organization [GO:0031032];adult heart development [GO:0007512];angiogenesis [GO:0001525];aorta development [GO:0035904];axon guidance [GO:0007411];axon…	actin cytoskeleton [GO:0015629];actomyosin [GO:0042641];actomyosin contractile ring [GO:0005826];adherens junction [GO:0005912];axon [GO:0030424];brush border [GO:0005903];cell cortex [GO:0005938];cell leading edge [GO:0031252];cleavage furrow [GO:0032154];COP9 signalosome [GO:0008180];cortical cytoskeleton [GO:0030863];cortical granule [GO:0060473];cytoplasm [GO:0005737];cytoplasmic side of plas…	actin binding [GO:0003779];actin filament binding [GO:0051015];ADP binding [GO:0043531];ATP binding [GO:0005524];ATPase [GO:0016887];calmodulin binding [GO:0005516];identical protein binding [GO:0042802];integrin binding [GO:0005178];microfilament motor activity [GO:0000146];motor activity [GO:0003774];mRNA 5'-UTR binding [GO:0048027];protein domain specific binding [GO:0019904];protein homodimer…	-	-	-	-	MYH10_MOUSE;MYH11_MOUSE;MYH14_MOUSE;MYH9_MOUSE	Myh10;Myh11;Myh14;Myh9	Myosin-11	0.105	0.4274	0.1849	-0.27705	-0.6448	0.0272	0.20795	7
O08638;Q8VDD5	Q8VDD5;O08638	MYH11_MOUSE;MYH9_MOUSE	Myh11;Myh9	Myosin-11		18.4807	18.7015	19.0968	19.3139	18.9485	19.0961	18.7617	18.9731	18.9172	19.1	21.2	20.8	21.5	21.9	21.3	21.1	21.0756	3200000	373200	369891	641208	279500	544942	511987	18	actin cytoskeleton reorganization [GO:0031532];actin filament-based movement [GO:0030048];actomyosin structure organization [GO:0031032];angiogenesis [GO:0001525];blood vessel endothelial cell migration [GO:0043534];cardiac muscle cell development [GO:0055013];cell adhesion [GO:0007155];cell morphogenesis involved in differentiation [GO:0000904];cell-cell adhesion [GO:0098609];cortical granule ex…	actin cytoskeleton [GO:0015629];actomyosin [GO:0042641];actomyosin contractile ring [GO:0005826];adherens junction [GO:0005912];brush border [GO:0005903];cell cortex [GO:0005938];cell leading edge [GO:0031252];cleavage furrow [GO:0032154];COP9 signalosome [GO:0008180];cortical cytoskeleton [GO:0030863];cortical granule [GO:0060473];cytoplasm [GO:0005737];cytoplasmic side of plasma membrane [GO:00…	actin binding [GO:0003779];actin filament binding [GO:0051015];ADP binding [GO:0043531];ATP binding [GO:0005524];ATPase [GO:0016887];calmodulin binding [GO:0005516];identical protein binding [GO:0042802];integrin binding [GO:0005178];microfilament motor activity [GO:0000146];motor activity [GO:0003774];protein domain specific binding [GO:0019904];protein homodimerization activity [GO:0042803];pro…	-	-	-	-	MYH11_MOUSE;MYH9_MOUSE	Myh11;Myh9	Myosin-11	0.2208	0.29125	0.3344	-0.09835	0.4212	-0.3898	0.23235	7
O08648	O08648	M3K4_MOUSE	Map3k4	Mitogen-activated protein kinase kinase kinase 4		17.0506	17.4098	18.029	18.2912	17.2991	17.8375	17.0829	18.2465	18.0233	16.7569	18.1277	17.9561	18.2882	17.2365	18.6196	18.5799	18.86	498484	247375	265914				158180	18	activation of MAPKK activity [GO:0000186];chorionic trophoblast cell differentiation [GO:0060718];determination of dorsal identity [GO:0048263];intracellular signal transduction [GO:0035556];male germ-line sex determination [GO:0019100];placenta development [GO:0001890];positive regulation of JUN kinase activity [GO:0043507];positive regulation of p38MAPK cascade [GO:1900745];positive regulation …	cytoplasm [GO:0005737];perinuclear region of cytoplasm [GO:0048471]	ATP binding [GO:0005524];MAP kinase kinase kinase activity [GO:0004709];metal ion binding [GO:0046872];protein kinase activity [GO:0004672];protein serine kinase activity [GO:0106310];protein threonine kinase activity [GO:0106311]	-	-	-	-	M3K4_MOUSE	Map3k4	Mitogen-activated protein kinase kinase kinase 4	0.3592	0.62715	0.7546	0.5216	0.1716	1.0517	-0.10035	7
O08663	O08663	MAP2_MOUSE	Metap2	Methionine aminopeptidase 2		21.1	21.3	20.8	21	20.4	20.7	20.8	20.8	20.9	21	20.6	20.8	20.9	20.7	20.3645	19.9245	19.7343	1230000	1780000	2030000	1660000	2460000	1800000	1580000	18	N-terminal protein amino acid modification [GO:0031365];peptidyl-methionine modification [GO:0018206];protein initiator methionine removal [GO:0070084];protein processing [GO:0016485]	cytoplasm [GO:0005737];cytosol [GO:0005829];plasma membrane [GO:0005886]	aminopeptidase activity [GO:0004177];metal ion binding [GO:0046872];metalloaminopeptidase activity [GO:0070006];metalloexopeptidase activity [GO:0008235]	-	-	-	-	MAP2_MOUSE	Metap2	Methionine aminopeptidase 2	0.1837	0.3731	-0.0487	-0.04605	-0.179	0.2631	0.5351	7
O08664	O08664	BCL7C_MOUSE	Bcl7c	B-cell CLL/lymphoma 7 protein family member C		15.9	17.3117	15.5683	16.9899	17.1252	17.6153	17.0855	17.2727	16.7036	17.6105	16.9231	16.2627	17.636	16.8814	17.0951	17.3434	17.9154	195908	123998	249442	275802		145009	144527	18	apoptotic process [GO:0006915]	-	-	-	-	-	-	BCL7C_MOUSE	Bcl7c	B-cell CLL/lymphoma 7 protein family member C	1.4117	0.64315	0.5298	-0.738	0.6604	0.7546	-0.5343	7
O08664;Q9CXE2	O08664;Q921K9;Q9CXE2	BCL7A_MOUSE;BCL7C_MOUSE	Bcl7a;Bcl7c	B-cell CLL/lymphoma 7 protein family member C		20.6	20.3	20.1	20.4	20.3	20.5	20.4	20.6	20.3	20.5	20.1	20.1	20.0292	19.8607	19.8533	19.9	20.2066	1140000	1630000	1630000	1730000	1900000	1030000	1130000	18	apoptotic process [GO:0006915]	-	-	-	-	-	-	BCL7A_MOUSE;BCL7C_MOUSE	Bcl7a;Bcl7c	B-cell CLL/lymphoma 7 protein family member C	-0.2649	0.2377	0.1186	-0.29595	-0.0773	0.1685	-0.19415	7
O08665	O08665	SEM3A_MOUSE	Sema3a	Semaphorin-3A												17.601	17.108	17.693	17.4153	15.8201	14.9333	15.7633	55356.3							8	apoptotic process [GO:0006915];axon extension involved in axon guidance [GO:0048846];axon guidance [GO:0007411];axonal fasciculation [GO:0007413];axonogenesis involved in innervation [GO:0060385];basal dendrite arborization [GO:0150020];branchiomotor neuron axon guidance [GO:0021785];dendrite morphogenesis [GO:0048813];dichotomous subdivision of terminal units involved in salivary gland branching…	axon [GO:0030424];dendrite [GO:0030425];extracellular region [GO:0005576];extracellular space [GO:0005615];integral component of plasma membrane [GO:0005887]	chemorepellent activity [GO:0045499];neuropilin binding [GO:0038191];semaphorin receptor binding [GO:0030215]	-	-	-	-	SEM3A_MOUSE	Sema3a	Semaphorin-3A	NaN	NaN	NaN	NaN	0.493	0.2777	0.4718	3
O08665;O88632	O08665;O88632	SEM3A_MOUSE;SEM3F_MOUSE	Sema3a;Sema3f	Semaphorin-3A												17.4669			15.7775		15.7393	15.3016								4	apoptotic process [GO:0006915];axon extension involved in axon guidance [GO:0048846];axon guidance [GO:0007411];axonal fasciculation [GO:0007413];axonogenesis involved in innervation [GO:0060385];basal dendrite arborization [GO:0150020];branchiomotor neuron axon guidance [GO:0021785];dendrite morphogenesis [GO:0048813];dichotomous subdivision of terminal units involved in salivary gland branching…	axon [GO:0030424];dendrite [GO:0030425];extracellular region [GO:0005576];extracellular space [GO:0005615];glutamatergic synapse [GO:0098978];integral component of plasma membrane [GO:0005887]	chemorepellent activity [GO:0045499];neuropilin binding [GO:0038191];semaphorin receptor binding [GO:0030215]	-	-	-	-	SEM3A_MOUSE;SEM3F_MOUSE	Sema3a;Sema3f	Semaphorin-3A	NaN	NaN	NaN	NaN	NaN	NaN	NaN	0
O08677	O08677	KNG1_MOUSE	Kng1	Kininogen-1																	19.2623									1	blood coagulation [GO:0007596];inflammatory response [GO:0006954];negative regulation of blood coagulation [GO:0030195];negative regulation of endopeptidase activity [GO:0010951];positive regulation of cytosolic calcium ion concentration [GO:0007204];vasodilation [GO:0042311]	collagen-containing extracellular matrix [GO:0062023];extracellular region [GO:0005576];extracellular space [GO:0005615]	cysteine-type endopeptidase inhibitor activity [GO:0004869];endopeptidase inhibitor activity [GO:0004866];signaling receptor binding [GO:0005102]	-	-	-	-	KNG1_MOUSE	Kng1	Kininogen-1	NaN	NaN	NaN	NaN	NaN	NaN	NaN	0
O08688	O08688	CAN5_MOUSE	Capn5	Calpain-5		18.4522	19.0773	17.8954		18.7022	17.3894	18.5684	18.3943	16.4065	18.3208	18.7397	18.1787	18.4728	18.3535	19.1126	18.9322	19.2416	474523	319712	337911	274915		252635	273527	17	proteolysis [GO:0006508]	cell surface [GO:0009986];cytoplasm [GO:0005737];synapse [GO:0045202]	calcium-dependent cysteine-type endopeptidase activity [GO:0004198]	-	-	-	-	CAN5_MOUSE	Capn5	Calpain-5	0.6251	NaN	-1.179	-1.95105	0.561	0.1193	0.0257	6
O08691	O08691	ARGI2_MOUSE	Arg2	Arginase-2, mitochondrial		14.93		16.2096	14.7924	16.4776	14.2513	15.9813	16.0792	14.1153	16.8959		14.2958	16.1938	16.3167	15.6228	16.5228	16.0632		28839.5	68317.8	35159.6				15	adaptive immune response [GO:0002250];arginine catabolic process to ornithine [GO:0019547];arginine metabolic process [GO:0006525];innate immune response [GO:0045087];negative regulation of activated CD8-positive, alpha-beta T cell apoptotic process [GO:1905403];negative regulation of CD4-positive, alpha-beta T cell proliferation [GO:2000562];negative regulation of chemokine (C-C motif) ligand 4 …	cytoplasm [GO:0005737];mitochondrion [GO:0005739]	arginase activity [GO:0004053];manganese ion binding [GO:0030145];nitric-oxide synthase binding [GO:0050998]	MitoCarta3.0	literature, APEX_matrix, targetP signal+, mito protein domain, MS/MS	Matrix	Metabolism > Amino acid metabolism	ARGI2_MOUSE	Arg2	Arginase-2, mitochondrial	NaN	-1.5512	-1.73	-2.37225	NaN	-0.1229	-0.6702	5
O08709	O08709	PRDX6_MOUSE	Prdx6	Peroxiredoxin-6		18.3194	18.8501	19.2934	19.2276	19.4365	18.919	18.705	18.4119	19.1609	19.7	22.1	22.1	21.8	22.3	22.5	22.6	21.2593	7110000	367432	466185	601446	996398	868736	463061	18	bleb assembly [GO:0032060];cell redox homeostasis [GO:0045454];cellular oxidant detoxification [GO:0098869];glycerophospholipid catabolic process [GO:0046475];hydrogen peroxide catabolic process [GO:0042744];positive regulation of mRNA splicing, via spliceosome [GO:0048026];response to oxidative stress [GO:0006979];response to reactive oxygen species [GO:0000302]	cytoplasm [GO:0005737];cytosol [GO:0005829];lysosome [GO:0005764];mitochondrion [GO:0005739];nucleus [GO:0005634];perinuclear region of cytoplasm [GO:0048471]	1-acylglycerophosphocholine O-acyltransferase activity [GO:0047184];calcium-independent phospholipase A2 activity [GO:0047499];glutathione peroxidase activity [GO:0004602];identical protein binding [GO:0042802];peroxidase activity [GO:0004601];peroxiredoxin activity [GO:0051920];phospholipase A2 activity (consuming 1,2-dipalmitoylphosphatidylcholine) [GO:0102567];phospholipase A2 activity [GO:000…	MitoCarta3.0	yeast mito homolog+, Rickettsial homolog, mito protein domain	unknown	Metabolism > Detoxification > ROS and glutathione metabolism;Metabolism > Lipid metabolism > Phospholipid metabolism	PRDX6_MOUSE	Prdx6	Peroxiredoxin-6	0.5307	-0.13735	0.214	0.09155	-0.0126	-0.5243	0.5809	7
O08715	O08715	AKAP1_MOUSE	Akap1	A-kinase anchor protein 1, mitochondrial		18.9448	18.8427	18.4501	18.7487	17.9769	18.859	19.0387	19.0171	19.0252	18.7474	18.9752	18.6896	19.3757	18.8079	18.6266	18.1952	18.5148	428196	493585	529185	463218	127623	397747	526833	18	antiviral innate immune response [GO:0140374];apoptotic process [GO:0006915];negative regulation of cardiac muscle hypertrophy [GO:0010614];negative regulation of protein dephosphorylation [GO:0035308];negative regulation of protein import into nucleus [GO:0042308]	endoplasmic reticulum [GO:0005783];integral component of membrane [GO:0016021];lipid droplet [GO:0005811];mitochondrial crista [GO:0030061];mitochondrial outer membrane [GO:0005741];mitochondrion [GO:0005739];neuromuscular junction [GO:0031594];postsynaptic membrane [GO:0045211]	beta-tubulin binding [GO:0048487];microtubule binding [GO:0008017];molecular adaptor activity [GO:0060090];protein kinase A regulatory subunit binding [GO:0034237];protein kinase binding [GO:0019901];protein phosphatase 2B binding [GO:0030346];protein phosphatase binding [GO:0019903];RNA binding [GO:0003723]	MitoCarta3.0	literature, mito protein domain, induction, coexpression++, MS/MS+	MOM	Signaling > cAMP-PKA signaling	AKAP1_MOUSE	Akap1	A-kinase anchor protein 1, mitochondrial	-0.1021	0.5352	-0.1797	0.14295	0.2856	0.5678	0.2716	7
O08738	O08738	CASP6_MOUSE	Casp6	Caspase-6		20.4	21.4	20.9	20.8	21.1	20.7	20.1	21	20.6	20.9	20.6	20.8	21.1	20.9	20.6	21.1	20.7715	1420000	2260000	1890000	1980000	1950000	2130000	2520000	18	acute inflammatory response to non-antigenic stimulus [GO:0002525];apoptotic process [GO:0006915];axonal fasciculation [GO:0007413];cellular response to staurosporine [GO:0072734];epithelial cell differentiation [GO:0030855];positive regulation of apoptotic process [GO:0043065];positive regulation of neuron apoptotic process [GO:0043525];positive regulation of retinal cell programmed cell death […	axon [GO:0030424];cytoplasm [GO:0005737];cytosol [GO:0005829];neuronal cell body [GO:0043025];nucleoplasm [GO:0005654];nucleus [GO:0005634]	cysteine-type endopeptidase activity [GO:0004197];cysteine-type endopeptidase activity involved in apoptotic process [GO:0097153];cysteine-type endopeptidase activity involved in execution phase of apoptosis [GO:0097200];endopeptidase activity [GO:0004175];identical protein binding [GO:0042802]	-	-	-	-	CASP6_MOUSE	Casp6	Caspase-6	1.0416	-0.16415	0.6664	-0.31995	-0.2132	0.2567	-0.38225	7
O08739	Q3V1D3;O08739	AMPD3_MOUSE	Ampd3	AMP deaminase 3						17.6639	18.1838					17.3121	18.4697	17.2049		18.3127	18.7502	18.6011	331952		135486					9	ADP catabolic process [GO:0046032];ADP metabolic process [GO:0046031];AMP catabolic process [GO:0006196];AMP metabolic process [GO:0046033];ATP metabolic process [GO:0046034];energy homeostasis [GO:0097009];erythrocyte homeostasis [GO:0034101];GTP metabolic process [GO:0046039];IMP biosynthetic process [GO:0006188];IMP salvage [GO:0032264]	cytosol [GO:0005829]	AMP deaminase activity [GO:0003876];metal ion binding [GO:0046872]	-	-	-	-	AMPD3_MOUSE	Ampd3	AMP deaminase 3	NaN	NaN	NaN	NaN	-1.1576	NaN	-0.36295	2
O08739;Q9DBT5	Q9DBT5;O08739	AMPD2_MOUSE;AMPD3_MOUSE	Ampd2;Ampd3	AMP deaminase 3		18.3928	19.2845	19.2422	19.6719	17.0208	18.906		18.8071	18.6006	18.8409	19.8572	19.3855	19.2484		18.8983	19.1149	17.1726	684919	533112	721531	691258			231404	16	ADP catabolic process [GO:0046032];ADP metabolic process [GO:0046031];AMP catabolic process [GO:0006196];AMP metabolic process [GO:0046033];ATP metabolic process [GO:0046034];cholesterol homeostasis [GO:0042632];cyclic purine nucleotide metabolic process [GO:0052652];energy homeostasis [GO:0097009];erythrocyte homeostasis [GO:0034101];glomerular visceral epithelial cell development [GO:0072015];G…	cytosol [GO:0005829]	AMP deaminase activity [GO:0003876];identical protein binding [GO:0042802];metal ion binding [GO:0046872]	-	-	-	-	AMPD2_MOUSE;AMPD3_MOUSE	Ampd2;Ampd3	AMP deaminase 3	0.8917	1.5404	NaN	-0.2234	0.4717	NaN	0.75455	5
O08746	O08746	MATN2_MOUSE	Matn2	Matrilin-2													16.6982	16.9664	15.9765				63200.1							4	axon guidance [GO:0007411];dendrite regeneration [GO:0031104];glial cell migration [GO:0008347];neuron migration [GO:0001764];neuron projection development [GO:0031175];response to axon injury [GO:0048678]	basement membrane [GO:0005604];collagen-containing extracellular matrix [GO:0062023];extracellular matrix [GO:0031012];extracellular space [GO:0005615]	calcium ion binding [GO:0005509]	-	-	-	-	MATN2_MOUSE	Matn2	Matrilin-2	NaN	NaN	NaN	NaN	NaN	0.9899	NaN	1
O08747	O08747	UNC5C_MOUSE	Unc5c	Netrin receptor UNC5C		21.4375		21.2	20.7955		21.3	20.6	21.2	21.4	20.9	21.4	21.1	21.3	20.9	21.4	21	20.9098	2450000	1930000	2380000	4060000	1900000		2160000	16	anterior/posterior axon guidance [GO:0033564];apoptotic process [GO:0006915];axon guidance [GO:0007411];brain development [GO:0007420];chemorepulsion of axon [GO:0061643];dorsal root ganglion development [GO:1990791];netrin-activated signaling pathway [GO:0038007];positive regulation of apoptotic process [GO:0043065];regulation of cell migration [GO:0030334]	axon [GO:0030424];cell surface [GO:0009986];dendrite [GO:0030425];filopodium [GO:0030175];growth cone [GO:0030426];integral component of membrane [GO:0016021];lamellipodium [GO:0030027];neuronal cell body [GO:0043025];plasma membrane [GO:0005886];synapse [GO:0045202]	netrin receptor activity [GO:0005042];netrin receptor activity involved in chemorepulsion [GO:0005043];protein kinase binding [GO:0019901];tubulin binding [GO:0015631]	-	-	-	-	UNC5C_MOUSE	Unc5c	Netrin receptor UNC5C	NaN	-0.4464	0.7498	0.32895	0.3669	0.4779	0.4354	6
O08749	O08749	DLDH_MOUSE	Dld	Dihydrolipoyl dehydrogenase, mitochondrial		22.7	22.8	23	22.9	23.1	22.7	22.9	22.9	22.6	22.7	22.3	21.9	22	22.3	21.9	22.4	21.9742	3710000	6780000	7260000	7560000	7260000	7930000	6530000	18	2-oxoglutarate metabolic process [GO:0006103];acetyl-CoA biosynthetic process from pyruvate [GO:0006086];aging [GO:0007568];cell redox homeostasis [GO:0045454];dihydrolipoamide metabolic process [GO:0051068];gastrulation [GO:0007369];histone succinylation [GO:0106077];lipoate metabolic process [GO:0009106];mitochondrial acetyl-CoA biosynthetic process from pyruvate [GO:0061732];mitochondrial elec…	acrosomal matrix [GO:0043159];cilium [GO:0005929];mitochondrial matrix [GO:0005759];mitochondrion [GO:0005739];motile cilium [GO:0031514];myelin sheath [GO:0043209];nucleus [GO:0005634];oxoglutarate dehydrogenase complex [GO:0045252];pyruvate dehydrogenase complex [GO:0045254]	dihydrolipoyl dehydrogenase activity [GO:0004148];flavin adenine dinucleotide binding [GO:0050660];lipoamide binding [GO:0043544];NAD binding [GO:0051287];pyruvate dehydrogenase (NAD+) activity [GO:0034604]	MitoCarta3.0	literature, APEX_matrix, targetP signal, yeast mito homolog, Rickettsial homolog, mito protein domain, induction, coexpression++, MS/MS++	Matrix	Metabolism > Amino acid metabolism > Branched-chain amino acid dehydrogenase complex;Metabolism > Amino acid metabolism > Branched-chain amino acid metabolism;Metabolism > Amino acid metabolism > Glycine cleavage system;Metabolism > Amino acid metabolism > Glycine metabolism;Metabolism > Amino acid metabolism > Lysine metabolism;Metabolism > Carbohydrate metabolism > Pyruvate metabolism;Metabolis…	DLDH_MOUSE	Dld	Dihydrolipoyl dehydrogenase, mitochondrial	0.0902	-0.1658	-0.1744	-0.14345	0.3959	-0.2692	-0.23635	7
O08756	O08756	HCD2_MOUSE	Hsd17b10	3-hydroxyacyl-CoA dehydrogenase type-2		20.8	20.6	20.6	20.9	20.9	21.1	20.7	20.9	20.8	20.9	21	21	21.1	20.9	21.2	21.1	21.2933	2910000	2240000	2230000	2220000	1950000	1170000	908234	18	androgen metabolic process [GO:0008209];bile acid biosynthetic process [GO:0006699];brexanolone metabolic process [GO:0062173];C21-steroid hormone metabolic process [GO:0008207];estrogen metabolic process [GO:0008210];fatty acid beta-oxidation [GO:0006635];isoleucine catabolic process [GO:0006550];mitochondrial tRNA 3'-end processing [GO:1990180];mitochondrial tRNA 5'-end processing [GO:0097745];…	endoplasmic reticulum [GO:0005783];mitochondrial inner membrane [GO:0005743];mitochondrial nucleoid [GO:0042645];mitochondrial ribonuclease P complex [GO:0030678];mitochondrion [GO:0005739]	17-beta-hydroxysteroid dehydrogenase (NAD+) activity [GO:0044594];3-hydroxy-2-methylbutyryl-CoA dehydrogenase activity [GO:0047015];3-hydroxyacyl-CoA dehydrogenase activity [GO:0003857];acetoacetyl-CoA reductase activity [GO:0018454];amyloid-beta binding [GO:0001540];androstan-3-alpha,17-beta-diol dehydrogenase activity [GO:0047044];chenodeoxycholate 7-alpha-dehydrogenase (NAD+) activity [GO:0106…	-	-	-	-	HCD2_MOUSE	Hsd17b10	3-hydroxyacyl-CoA dehydrogenase type-2	-0.2303	0.127	0.3384	-0.1109	0.007	0.144	-0.007	7
O08759	O08759	UBE3A_MOUSE	Ube3a	Ubiquitin-protein ligase E3A		21.4	21.4	21.4	21.4	21.5	21.4	21.3	21.6	21.4	21.5	21.2	21	21.1	21.1	21.2	21.3	21.3592	2160000	2680000	3050000	2490000	2890000	2850000	2940000	18	androgen receptor signaling pathway [GO:0030521];cellular response to brain-derived neurotrophic factor stimulus [GO:1990416];locomotory exploration behavior [GO:0035641];motor learning [GO:0061743];negative regulation of dendritic spine morphogenesis [GO:0061002];ovarian follicle development [GO:0001541];positive regulation of Golgi lumen acidification [GO:1905528];positive regulation of phospha…	cytosol [GO:0005829];nucleus [GO:0005634];proteasome complex [GO:0000502]	metal ion binding [GO:0046872];transcription coactivator activity [GO:0003713];ubiquitin protein ligase activity [GO:0061630];ubiquitin-protein transferase activity [GO:0004842]	-	-	-	-	UBE3A_MOUSE	Ube3a	Ubiquitin-protein ligase E3A	0.0107	-0.06445	0.0589	-0.19545	0.148	0	-0.0819	7
O08762	O08762	NETR_MOUSE	Prss12	Neurotrypsin												15.3549	15.7877	15.458	12.4902	15.7449	14.822	16.3585	66614.7							8	exocytosis [GO:0006887];proteolysis [GO:0006508];zymogen activation [GO:0031638]	axon [GO:0030424];cytoplasmic vesicle [GO:0031410];dendrite [GO:0030425];plasma membrane [GO:0005886];synapse [GO:0045202];synaptic cleft [GO:0043083];terminal bouton [GO:0043195]	peptidase activity [GO:0008233];scavenger receptor activity [GO:0005044];serine-type endopeptidase activity [GO:0004252]	-	-	-	-	NETR_MOUSE	Prss12	Neurotrypsin	NaN	NaN	NaN	NaN	-0.4328	2.9678	0.15465	3
O08784	O08784	TCOF_MOUSE	Tcof1	Treacle protein		19.5582	19.6289	19.7078	19.6261	19.5669	19.8007	19.6653	19.6938	19.5634	19.4736	19.2403	19.5633	19.7056	19.3356	19.3303	19.2364	19.449	696634	886874	749569	701389	724765	831547	793179	18	neural crest cell development [GO:0014032];neural crest formation [GO:0014029];nucleolar large rRNA transcription by RNA polymerase I [GO:0042790];regulation of translation [GO:0006417]	cytosol [GO:0005829];fibrillar center [GO:0001650];nucleolus [GO:0005730];nucleoplasm [GO:0005654]	protein heterodimerization activity [GO:0046982];protein-macromolecule adaptor activity [GO:0030674];scaffold protein binding [GO:0097110]	-	-	-	-	TCOF_MOUSE	Tcof1	Treacle protein	0.0707	-0.01125	0.1354	-0.0203	-0.323	0.37	-0.0124	7
O08788	O08788	DCTN1_MOUSE	Dctn1	Dynactin subunit 1		21.8	21.7	21.9	21.8	21.5	21.7	21.8	21.8	21.7	21.8	21.6	21.5	21.5	21.5	21.6	21.5	21.5869	3130000	3600000	3770000	3530000	2990000	3830000	3670000	18	cell division [GO:0051301];centriole-centriole cohesion [GO:0010457];cytoplasmic microtubule organization [GO:0031122];establishment of mitotic spindle orientation [GO:0000132];melanosome transport [GO:0032402];microtubule anchoring at centrosome [GO:0034454];motor behavior [GO:0061744];neuromuscular junction development [GO:0007528];neuromuscular process [GO:0050905];neuron cellular homeostasis …	axon [GO:0030424];cell cortex [GO:0005938];cell cortex region [GO:0099738];cell leading edge [GO:0031252];centriolar subdistal appendage [GO:0120103];centriole [GO:0005814];centrosome [GO:0005813];ciliary basal body [GO:0036064];cytoplasm [GO:0005737];cytoplasmic dynein complex [GO:0005868];cytosol [GO:0005829];intercellular bridge [GO:0045171];kinetochore [GO:0000776];microtubule [GO:0005874];mi…	identical protein binding [GO:0042802];microtubule binding [GO:0008017];microtubule plus-end binding [GO:0051010];protein kinase binding [GO:0019901];tubulin binding [GO:0015631]	-	-	-	-	DCTN1_MOUSE	Dctn1	Dynactin subunit 1	-0.1195	0.1417	-0.0369	-0.06475	0.0752	0.0489	0.0749	7
O08791	O08791	COE3_MOUSE	Ebf3	Transcription factor COE3		22	22.3	22.4	22.5	21.8	22	22	22.1	21.9	21.7	20.7	20.8	21	20.8	20.7	21	21.0088	1470000	4800000	4790000	6230000	4050000	5390000	5030000	18	positive regulation of transcription by RNA polymerase II [GO:0045944];positive regulation of transcription, DNA-templated [GO:0045893];regulation of transcription by RNA polymerase II [GO:0006357]	nucleus [GO:0005634]	DNA-binding transcription activator activity, RNA polymerase II-specific [GO:0001228];DNA-binding transcription factor activity, RNA polymerase II-specific [GO:0000981];metal ion binding [GO:0046872];RNA polymerase II cis-regulatory region sequence-specific DNA binding [GO:0000978]	-	-	-	-	COE3_MOUSE	Ebf3	Transcription factor COE3	0.2181	0.32095	0.0311	-0.008	-0.0569	0.2023	-0.26215	7
O08791;O08792	O08792;Q8K4J2;O08791	COE2_MOUSE;COE3_MOUSE	Ebf2;Ebf3	Transcription factor COE3		22.6	22.7	22.6	22.7	22.3	22.3	22.3	22.3	22.3	21.8	20.6	20.2	20.6096	19.9	21	21	21.0951	1610000	5370000	6920000	7620000	2310000	5120000	1610000	18	adipose tissue development [GO:0060612];brown fat cell differentiation [GO:0050873];cell fate determination [GO:0001709];positive regulation of chromatin binding [GO:0035563];positive regulation of cold-induced thermogenesis [GO:0120162];positive regulation of transcription by RNA polymerase II [GO:0045944];positive regulation of transcription, DNA-templated [GO:0045893];regulation of transcripti…	nucleus [GO:0005634]	chromatin binding [GO:0003682];DNA binding [GO:0003677];DNA-binding transcription activator activity, RNA polymerase II-specific [GO:0001228];DNA-binding transcription factor activity, RNA polymerase II-specific [GO:0000981];metal ion binding [GO:0046872];RNA polymerase II cis-regulatory region sequence-specific DNA binding [GO:0000978]	-	-	-	-	COE2_MOUSE;COE3_MOUSE	Ebf2;Ebf3	Transcription factor COE3	0.0791	0.2475	0.0086	0.23935	0.4151	0.7175	-0.02205	7
O08791;O08792;Q07802	O08792;O08791;Q07802	COE1_MOUSE;COE2_MOUSE;COE3_MOUSE	Ebf1;Ebf2;Ebf3	Transcription factor COE3		22.2	22.3	22.3	22.7	22.3	22.3	22.2	22.4	22.3	22	20.9	20.8	20.9	21	21	21.1	21.3211	1780000	5570000	5910000	7020000	5560000	6460000	4790000	18	adipose tissue development [GO:0060612];brown fat cell differentiation [GO:0050873];cell fate determination [GO:0001709];positive regulation of chromatin binding [GO:0035563];positive regulation of cold-induced thermogenesis [GO:0120162];positive regulation of transcription by RNA polymerase II [GO:0045944];positive regulation of transcription, DNA-templated [GO:0045893];regulation of transcripti…	nucleoplasm [GO:0005654];nucleus [GO:0005634]	C2H2 zinc finger domain binding [GO:0070742];chromatin binding [GO:0003682];DNA binding [GO:0003677];DNA-binding transcription activator activity, RNA polymerase II-specific [GO:0001228];DNA-binding transcription factor activity [GO:0003700];DNA-binding transcription factor activity, RNA polymerase II-specific [GO:0000981];metal ion binding [GO:0046872];RNA polymerase II cis-regulatory region seq…	-	-	-	-	COE1_MOUSE;COE2_MOUSE;COE3_MOUSE	Ebf1;Ebf2;Ebf3	Transcription factor COE3	0.0836	0.3851	0.1328	0.1564	0.1052	-0.0496	-0.1881	7
O08791;Q07802	O08791;Q07802	COE1_MOUSE;COE3_MOUSE	Ebf1;Ebf3	Transcription factor COE3		21.5	21.4	21.4	21.7	21.8	21.4	21.2	21.1	21.4	20.4676	19.7	20.417	18.3956	19.8	20.3	20.2	20.002	1260000	3300000	2910000	4240000	4870000	4660000	4370000	18	positive regulation of transcription by RNA polymerase II [GO:0045944];positive regulation of transcription, DNA-templated [GO:0045893];regulation of transcription by RNA polymerase II [GO:0006357];regulation of transcription, DNA-templated [GO:0006355]	nucleoplasm [GO:0005654];nucleus [GO:0005634]	C2H2 zinc finger domain binding [GO:0070742];DNA binding [GO:0003677];DNA-binding transcription activator activity, RNA polymerase II-specific [GO:0001228];DNA-binding transcription factor activity [GO:0003700];DNA-binding transcription factor activity, RNA polymerase II-specific [GO:0000981];metal ion binding [GO:0046872];RNA polymerase II cis-regulatory region sequence-specific DNA binding [GO:…	-	-	-	-	COE1_MOUSE;COE3_MOUSE	Ebf1;Ebf3	Transcription factor COE3	-0.0511	0.1163	0.2539	0.65005	-0.7362	-1.3931	0.1603	7
O08792	O08792	COE2_MOUSE	Ebf2	Transcription factor COE2		20.7	20.9	20.9	20.3	20.5	20.7	20.2	20.6	20.6	20.5069	19.6	19.9882	19.3219	19.8651	19.5538	19.0412	19.5108	661404	1760000	2170000	2400000	663041	742026	1230000	18	adipose tissue development [GO:0060612];brown fat cell differentiation [GO:0050873];cell fate determination [GO:0001709];positive regulation of chromatin binding [GO:0035563];positive regulation of cold-induced thermogenesis [GO:0120162];positive regulation of transcription by RNA polymerase II [GO:0045944];positive regulation of transcription, DNA-templated [GO:0045893];regulation of transcripti…	nucleus [GO:0005634]	chromatin binding [GO:0003682];DNA binding [GO:0003677];DNA-binding transcription activator activity, RNA polymerase II-specific [GO:0001228];DNA-binding transcription factor activity, RNA polymerase II-specific [GO:0000981];metal ion binding [GO:0046872];RNA polymerase II cis-regulatory region sequence-specific DNA binding [GO:0000978]	-	-	-	-	COE2_MOUSE	Ebf2	Transcription factor COE2	0.2488	-0.42495	0.5603	0.00105	-0.3894	-0.5432	0.2778	7
O08792;Q07802	O08792;Q07802	COE1_MOUSE;COE2_MOUSE	Ebf1;Ebf2	Transcription factor COE2		16.075	16.3646	16.7016	16.2648	15.9671		16.2379	16.1		16.1191	14.8058	15.3743	16.2063	15.7166		15.3468	15.7124	74881.1	66265.5	68365.5	97856.6	95551.6	143973	119510	15	adipose tissue development [GO:0060612];brown fat cell differentiation [GO:0050873];cell fate determination [GO:0001709];positive regulation of chromatin binding [GO:0035563];positive regulation of cold-induced thermogenesis [GO:0120162];positive regulation of transcription by RNA polymerase II [GO:0045944];positive regulation of transcription, DNA-templated [GO:0045893];regulation of transcripti…	nucleoplasm [GO:0005654];nucleus [GO:0005634]	C2H2 zinc finger domain binding [GO:0070742];chromatin binding [GO:0003682];DNA binding [GO:0003677];DNA-binding transcription activator activity, RNA polymerase II-specific [GO:0001228];DNA-binding transcription factor activity [GO:0003700];DNA-binding transcription factor activity, RNA polymerase II-specific [GO:0000981];metal ion binding [GO:0046872];RNA polymerase II cis-regulatory region seq…	-	-	-	-	COE1_MOUSE;COE2_MOUSE	Ebf1;Ebf2	Transcription factor COE2	0.2896	-0.06955	NaN	NaN	-0.5685	0.4897	NaN	4
O08795	O08795	GLU2B_MOUSE	Prkcsh	Glucosidase 2 subunit beta		23.1	23.2	23.2	23.4	23.4	23.1	23.2	22.9	23	23.1	23.3	23.3	23.3	23.4	22.9	23	23.0951	10300000	7060000	8080000	12200000	8350000	9110000	9870000	18	in utero embryonic development [GO:0001701];liver development [GO:0001889];negative regulation of neuron projection development [GO:0010977];N-glycan processing [GO:0006491];nitrogen compound metabolic process [GO:0006807]	endoplasmic reticulum [GO:0005783];glucosidase II complex [GO:0017177];intracellular membrane-bounded organelle [GO:0043231]	calcium ion binding [GO:0005509];phosphoprotein binding [GO:0051219];protein kinase C binding [GO:0005080];protein-containing complex binding [GO:0044877];RNA binding [GO:0003723];transmembrane transporter binding [GO:0044325]	-	-	-	-	GLU2B_MOUSE	Prkcsh	Glucosidase 2 subunit beta	0.152	0.09705	-0.0339	-0.0177	0	-0.0794	-0.1284	7
O08796	O08796	EF2K_MOUSE	Eef2k	Eukaryotic elongation factor 2 kinase							18.0051					17.489	17.4253	16.4579	17.2858	17.5343	17.2128	17.182	222623	47699.7						9	cellular response to anoxia [GO:0071454];cellular response to brain-derived neurotrophic factor stimulus [GO:1990416];cellular response to calcium ion [GO:0071277];cellular response to cAMP [GO:0071320];cellular response to insulin stimulus [GO:0032869];negative regulation of apoptotic process [GO:0043066];positive regulation of dendritic spine morphogenesis [GO:0061003];positive regulation of en…	dendritic spine [GO:0043197];postsynaptic density [GO:0014069]	ATP binding [GO:0005524];calcium ion binding [GO:0005509];calmodulin binding [GO:0005516];elongation factor-2 kinase activity [GO:0004686];translation factor activity, RNA binding [GO:0008135]	-	-	-	-	EF2K_MOUSE	Eef2k	Eukaryotic elongation factor 2 kinase	NaN	NaN	NaN	NaN	0.0637	-0.8279	0.3369	3
O08807	O08807	PRDX4_MOUSE	Prdx4	Peroxiredoxin-4		17.9064	18.6	21.4	20.7	20.4	20.2989	19.3506	19.3	20.1	20.9	21.3	22.8	22.4	22.4	20.8	21.1	21.1079	2650000	750686	1400000	2090000	3460000	3480000	2340000	18	cell redox homeostasis [GO:0045454];extracellular matrix organization [GO:0030198];male gonad development [GO:0008584];negative regulation of male germ cell proliferation [GO:2000255];peptidyl-proline hydroxylation to 4-hydroxy-L-proline [GO:0018401];protein maturation by protein folding [GO:0022417];reactive oxygen species metabolic process [GO:0072593];response to oxidative stress [GO:0006979];…	cytoplasm [GO:0005737];cytosol [GO:0005829];endoplasmic reticulum [GO:0005783];extracellular space [GO:0005615];mitochondrion [GO:0005739];smooth endoplasmic reticulum [GO:0005790]	identical protein binding [GO:0042802];peroxidase activity [GO:0004601];peroxiredoxin activity [GO:0051920]	MitoCarta3.0	APEX_IMS, Rickettsial homolog, mito protein domain	IMS	Metabolism > Detoxification > ROS and glutathione metabolism	PRDX4_MOUSE	Prdx4	Peroxiredoxin-4	0.7362	-0.155	0.9483	0.0053	-1.4826	0.0026	-0.31215	7
O08807;P35700	O08807;P35700	PRDX1_MOUSE;PRDX4_MOUSE	Prdx1;Prdx4	Peroxiredoxin-4		19.0675	19.0948	19.2962	19.6345	19.4357	19.8578	19.4964	19.5903	19.6	20.2	20.9	22	21	21.8	21.7	21.8	21.5777	1930000	873176	840129	1200000	1190000	824324	608525	18	cell population proliferation [GO:0008283];cell redox homeostasis [GO:0045454];erythrocyte homeostasis [GO:0034101];extracellular matrix organization [GO:0030198];hydrogen peroxide catabolic process [GO:0042744];leukocyte activation [GO:0045321];male gonad development [GO:0008584];natural killer cell activation [GO:0030101];natural killer cell mediated cytotoxicity [GO:0042267];negative regulatio…	cytoplasm [GO:0005737];cytosol [GO:0005829];endoplasmic reticulum [GO:0005783];euchromatin [GO:0000791];extracellular space [GO:0005615];mitochondrial matrix [GO:0005759];mitochondrion [GO:0005739];myelin sheath [GO:0043209];nucleolus [GO:0005730];nucleus [GO:0005634];peroxisomal matrix [GO:0005782];smooth endoplasmic reticulum [GO:0005790]	heme binding [GO:0020037];identical protein binding [GO:0042802];peroxidase activity [GO:0004601];peroxiredoxin activity [GO:0051920];thioredoxin peroxidase activity [GO:0008379]	MitoCarta3.0	APEX_IMS, Rickettsial homolog, mito protein domain	IMS	Metabolism > Detoxification > ROS and glutathione metabolism	PRDX1_MOUSE;PRDX4_MOUSE	Prdx1;Prdx4	Peroxiredoxin-4	0.0273	0.26855	0.3614	-0.3317	-1.1509	-0.737	0.05375	7
O08808	O08808	DIAP1_MOUSE	Diaph1	Protein diaphanous homolog 1		18.8975	18.5357	18.7691	18.6352	18.853	18.7232	18.743	18.6441	18.6635	19.0753	19.0097	19.0606	19.0001	19.041	19.2554	19.0642	19.124	658949	403288	519127	471741	152058	1040000	409417	18	actin cytoskeleton organization [GO:0030036];actin filament polymerization [GO:0030041];brain development [GO:0007420];cellular response to histamine [GO:0071420];cytoskeleton organization [GO:0007010];neuron projection development [GO:0031175];positive regulation of cell migration [GO:0030335];protein localization to microtubule [GO:0035372];regulation of cell shape [GO:0008360];regulation of cy…	brush border [GO:0005903];cytoplasm [GO:0005737];microtubule organizing center [GO:0005815];mitotic spindle [GO:0072686];neuron projection [GO:0043005];nucleus [GO:0005634];ruffle membrane [GO:0032587]	actin binding [GO:0003779];identical protein binding [GO:0042802];profilin binding [GO:0005522];small GTPase binding [GO:0031267];transmembrane transporter binding [GO:0044325]	-	-	-	-	DIAP1_MOUSE	Diaph1	Protein diaphanous homolog 1	-0.3618	-0.17585	-0.0198	-0.1962	-0.0509	-0.0409	0.1613	7
O08810	O08810	U5S1_MOUSE	Eftud2	116 kDa U5 small nuclear ribonucleoprotein component		22.2	22.4	22.1	22.2	21.9	22.2	22.2	22.2	22.2	22.1	22	22.1	22.1	22.1	22	21.9	21.9495	3940000	5030000	4940000	4770000	3600000	3880000	3940000	18	mRNA splicing, via spliceosome [GO:0000398]	Cajal body [GO:0015030];catalytic step 2 spliceosome [GO:0071013];cytosol [GO:0005829];intracellular membrane-bounded organelle [GO:0043231];nuclear speck [GO:0016607];nucleoplasm [GO:0005654];nucleus [GO:0005634];ribonucleoprotein complex [GO:1990904];U2-type catalytic step 2 spliceosome [GO:0071007];U2-type precatalytic spliceosome [GO:0071005];U4/U6 x U5 tri-snRNP complex [GO:0046540]	GTP binding [GO:0005525];GTPase activity [GO:0003924];U5 snRNA binding [GO:0030623]	-	-	-	-	U5S1_MOUSE	Eftud2	116 kDa U5 small nuclear ribonucleoprotein component	0.2074	0.2221	0.033	0.00315	-0.0664	0.0262	0.0805	7
O08810;P58252	P58252;O08810	EF2_MOUSE;U5S1_MOUSE	Eef2;Eftud2	116 kDa U5 small nuclear ribonucleoprotein component		18.2	24.1	24.5	24.2	24.3	24.4	24.3	24.1	24.2	24.1	24.7	24.6	24.5	24.5	24.5	24.3	24.0772	15600000	22800000	16100000	19100000	23100000	34600000	35600000	18	aging [GO:0007568];cellular response to brain-derived neurotrophic factor stimulus [GO:1990416];glial cell proliferation [GO:0014009];hematopoietic progenitor cell differentiation [GO:0002244];mRNA splicing, via spliceosome [GO:0000398];positive regulation of cytoplasmic translation [GO:2000767];positive regulation of translation [GO:0045727];response to drug [GO:0042493];response to endoplasmic …	aggresome [GO:0016235];Cajal body [GO:0015030];catalytic step 2 spliceosome [GO:0071013];cytoplasm [GO:0005737];cytosol [GO:0005829];intracellular membrane-bounded organelle [GO:0043231];membrane raft [GO:0045121];nuclear speck [GO:0016607];nucleoplasm [GO:0005654];nucleus [GO:0005634];plasma membrane [GO:0005886];polysomal ribosome [GO:0042788];polysome [GO:0005844];ribonucleoprotein complex [GO…	5S rRNA binding [GO:0008097];actin filament binding [GO:0051015];GTP binding [GO:0005525];GTPase activity [GO:0003924];p53 binding [GO:0002039];protein kinase binding [GO:0019901];ribosome binding [GO:0043022];RNA binding [GO:0003723];translation elongation factor activity [GO:0003746];U5 snRNA binding [GO:0030623]	-	-	-	-	EF2_MOUSE;U5S1_MOUSE	Eef2;Eftud2	116 kDa U5 small nuclear ribonucleoprotein component	5.9621	-0.2162	0.0674	0.14955	0.1544	-0.0429	0.26705	7
O08811	O08811	ERCC2_MOUSE	Ercc2	General transcription and DNA repair factor IIH helicase subunit XPD		18.4578	17.8481	18.7688	18.3161	18.2202	17.8727	18.6222	18.6625	18.4622	18.6333	18.2626	18.2783	18.7843	18.4965	18.3165	18.3273	18.3158	368196	305990	414835	325115		377635		18	aging [GO:0007568];apoptotic process [GO:0006915];bone mineralization [GO:0030282];cell population proliferation [GO:0008283];central nervous system myelin formation [GO:0032289];chromosome segregation [GO:0007059];DNA repair [GO:0006281];embryonic cleavage [GO:0040016];embryonic organ development [GO:0048568];erythrocyte maturation [GO:0043249];extracellular matrix organization [GO:0030198];hair…	CAK-ERCC2 complex [GO:0070516];cytoplasm [GO:0005737];cytosol [GO:0005829];MMXD complex [GO:0071817];nucleoplasm [GO:0005654];nucleus [GO:0005634];spindle [GO:0005819];transcription factor TFIID complex [GO:0005669];transcription factor TFIIH core complex [GO:0000439];transcription factor TFIIH holo complex [GO:0005675]	4 iron, 4 sulfur cluster binding [GO:0051539];5'-3' DNA helicase activity [GO:0043139];ATP binding [GO:0005524];ATP hydrolysis activity [GO:0140603];damaged DNA binding [GO:0003684];DNA helicase activity [GO:0003678];metal ion binding [GO:0046872];protein C-terminus binding [GO:0008022];protein N-terminus binding [GO:0047485];protein-macromolecule adaptor activity [GO:0030674]	-	-	-	-	ERCC2_MOUSE	Ercc2	General transcription and DNA repair factor IIH helicase subunit XPD	-0.6097	-0.1784	-0.7495	-0.1857	-0.0157	0.2878	-0.00505	7
O08842	O08842	GFRA2_MOUSE	Gfra2	GDNF family receptor alpha-2												18.8945	18.0306	18.9689	18.4623	19.3892	19.7	20.2877	782804	47153.8						8	negative regulation of protein autophosphorylation [GO:0031953];nervous system development [GO:0007399];transmembrane receptor protein tyrosine kinase signaling pathway [GO:0007169]	anchored component of membrane [GO:0031225];external side of plasma membrane [GO:0009897];receptor complex [GO:0043235]	glial cell-derived neurotrophic factor receptor activity [GO:0016167];signaling receptor activity [GO:0038023]	-	-	-	-	GFRA2_MOUSE	Gfra2	GDNF family receptor alpha-2	NaN	NaN	NaN	NaN	0.8639	0.5066	-0.60865	3
O08848	O08848	RO60_MOUSE	RO60	60 kDa SS-A/Ro ribonucleoprotein		20.4	20.5	20.4	20.6	20.4	20.4	20.3	20.4	20.4	20.4	20.6	20.7	20.3	20.8	21	20.9	20.9171	1960000	1360000	1600000	1520000	1440000	1400000	1440000	18	cellular response to interferon-alpha [GO:0035457];cilium assembly [GO:0060271];immune system development [GO:0002520];regulation of gene expression [GO:0010468];response to UV [GO:0009411];smoothened signaling pathway [GO:0007224]	cytoplasm [GO:0005737];cytosol [GO:0005829];nucleoplasm [GO:0005654];nucleus [GO:0005634];ribonucleoprotein complex [GO:1990904]	metal ion binding [GO:0046872];misfolded RNA binding [GO:0034336];RNA binding [GO:0003723];U2 snRNA binding [GO:0030620]	-	-	-	-	RO60_MOUSE	RO60	60 kDa SS-A/Ro ribonucleoprotein	0.0299	0.2599	0.1487	0.03635	-0.0902	-0.4916	0.0427	7
O08856	O08856	ELL_MOUSE	Ell	RNA polymerase II elongation factor ELL			15.2909		16.7816		16.4364	17.1083		16.8339	16.038		17.3352	17.1626	17.1497	16.2463	16.3087	16.4015	136640	98861.7	91421.1		103306			13	in utero embryonic development [GO:0001701];positive regulation of transcription by RNA polymerase III [GO:0045945];positive regulation of transcription elongation from RNA polymerase II promoter [GO:0032968];snRNA transcription by RNA polymerase II [GO:0042795];snRNA transcription by RNA polymerase III [GO:0042796];transcription elongation from RNA polymerase II promoter [GO:0006368]	Cajal body [GO:0015030];cytosol [GO:0005829];histone locus body [GO:0035363];nuclear body [GO:0016604];nuclear speck [GO:0016607];nucleoplasm [GO:0005654];transcription elongation factor complex [GO:0008023];transcriptionally active chromatin [GO:0035327]	phosphatase binding [GO:0019902]	-	-	-	-	ELL_MOUSE	Ell	RNA polymerase II elongation factor ELL	NaN	NaN	-0.6719	0.7959	NaN	0.0129	-0.1088	4
O08908	O08908	P85B_MOUSE	Pik3r2	Phosphatidylinositol 3-kinase regulatory subunit beta			17.5143		17.6659			16.8966	15.5589		16.4702	16.6425		15.4167	17.1593		16.593	15.2425	187711		201866					11	cellular glucose homeostasis [GO:0001678];cellular response to insulin stimulus [GO:0032869];insulin receptor signaling pathway [GO:0008286];negative regulation of cell migration involved in sprouting angiogenesis [GO:0090051];negative regulation of MAPK cascade [GO:0043409];phosphatidylinositol 3-kinase signaling [GO:0014065];phosphatidylinositol phosphate biosynthetic process [GO:0046854];posit…	focal adhesion [GO:0005925];nucleus [GO:0005634];phosphatidylinositol 3-kinase complex [GO:0005942]	1-phosphatidylinositol-3-kinase regulator activity [GO:0046935];phosphatidylinositol 3-kinase regulatory subunit binding [GO:0036312];phosphotyrosine residue binding [GO:0001784];protein heterodimerization activity [GO:0046982];protein phosphatase binding [GO:0019903];receptor tyrosine kinase binding [GO:0030971];transcription factor binding [GO:0008134]	-	-	-	-	P85B_MOUSE	Pik3r2	Phosphatidylinositol 3-kinase regulatory subunit beta	NaN	NaN	NaN	NaN	NaN	-1.7426	NaN	1
O08908;P26450	P26450;O08908	P85A_MOUSE;P85B_MOUSE	Pik3r1;Pik3r2	Phosphatidylinositol 3-kinase regulatory subunit beta		19.406	19.4081	19.7	19.9601	19.7709	19.3737	19.5518	19.2648	19.6789	19.5987	19.1776	19.2983	19.316	19.1876	19.4083	18.5591	19.2364	440552	777730	833812	921940	538535	672831	733488	18	B cell differentiation [GO:0030183];cellular glucose homeostasis [GO:0001678];cellular response to insulin stimulus [GO:0032869];cellular response to UV [GO:0034644];extrinsic apoptotic signaling pathway via death domain receptors [GO:0008625];glucose metabolic process [GO:0006006];growth hormone receptor signaling pathway [GO:0060396];insulin receptor signaling pathway [GO:0008286];insulin-like …	cell-cell junction [GO:0005911];cis-Golgi network [GO:0005801];cytoplasm [GO:0005737];cytosol [GO:0005829];focal adhesion [GO:0005925];membrane [GO:0016020];neuron projection [GO:0043005];nucleus [GO:0005634];perinuclear endoplasmic reticulum membrane [GO:1990578];perinuclear region of cytoplasm [GO:0048471];phosphatidylinositol 3-kinase complex [GO:0005942];phosphatidylinositol 3-kinase complex,…	1-phosphatidylinositol-3-kinase activity [GO:0016303];1-phosphatidylinositol-3-kinase regulator activity [GO:0046935];ATPase binding [GO:0051117];calmodulin binding [GO:0005516];ErbB-3 class receptor binding [GO:0043125];estrogen receptor binding [GO:0030331];insulin binding [GO:0043559];insulin receptor binding [GO:0005158];insulin receptor substrate binding [GO:0043560];insulin-like growth fact…	-	-	-	-	P85A_MOUSE;P85B_MOUSE	Pik3r1;Pik3r2	Phosphatidylinositol 3-kinase regulatory subunit beta	0.0021	0.22665	-0.1781	0.24715	-0.1207	0.1284	0.51055	7
O08912	O08912	GALT1_MOUSE	Galnt1	Polypeptide N-acetylgalactosaminyltransferase 1		16.6313	16.8925	16.902	17.5524	17.5751	16.55	16.7457	17.1428	17.3621	17.6186	17.6447	17.8056	18.219	17.5246	17.6226	17.5227	17.455	249258	110869	168793	179835			179845	18	protein O-linked glycosylation [GO:0006493];protein O-linked glycosylation via serine [GO:0018242];protein O-linked glycosylation via threonine [GO:0018243]	extracellular region [GO:0005576];Golgi apparatus [GO:0005794];Golgi cisterna membrane [GO:0032580];integral component of membrane [GO:0016021];perinuclear region of cytoplasm [GO:0048471]	carbohydrate binding [GO:0030246];manganese ion binding [GO:0030145];polypeptide N-acetylgalactosaminyltransferase activity [GO:0004653]	-	-	-	-	GALT1_MOUSE	Galnt1	Polypeptide N-acetylgalactosaminyltransferase 1	0.2612	0.31385	-0.1957	-0.0186	-0.1609	0.6944	0.13375	7
O08912;Q8CF93	Q8CF93;O08912	GALT1_MOUSE;GLT13_MOUSE	Galnt1;Galnt13	Polypeptide N-acetylgalactosaminyltransferase 1		17.1944	16.5899	16.4508	17.0574	17.0551	16.1388	16.812	16.773	17.0069	16.9893	16.7508	17.4513	17.4509	16.9187	16.8579	16.8246	16.7862	172585	64457.3	126918	191332				18	protein O-linked glycosylation [GO:0006493];protein O-linked glycosylation via serine [GO:0018242];protein O-linked glycosylation via threonine [GO:0018243]	extracellular region [GO:0005576];Golgi apparatus [GO:0005794];Golgi cisterna membrane [GO:0032580];Golgi membrane [GO:0000139];integral component of membrane [GO:0016021];perinuclear region of cytoplasm [GO:0048471]	carbohydrate binding [GO:0030246];manganese ion binding [GO:0030145];metal ion binding [GO:0046872];polypeptide N-acetylgalactosaminyltransferase activity [GO:0004653]	-	-	-	-	GALT1_MOUSE;GLT13_MOUSE	Galnt1;Galnt13	Polypeptide N-acetylgalactosaminyltransferase 1	-0.6045	0.30445	-0.6732	0.12575	-0.7005	0.5322	0.0525	7
O08914	O08914	FAAH1_MOUSE	Faah	Fatty-acid amide hydrolase 1		17.7908		16.4673	17.2449	17.6984	17.9244	17.6147	17.5838	17.6511	16.9983	18.1662	17.3945	17.7607	16.9895	18.3954	18.2672	17.5748	271205	253066	185812	91291.1	253011	387622	391963	17	fatty acid catabolic process [GO:0009062];monoacylglycerol catabolic process [GO:0052651]	endoplasmic reticulum membrane [GO:0005789];Golgi membrane [GO:0000139];integral component of membrane [GO:0016021];organelle membrane [GO:0031090]	acylglycerol lipase activity [GO:0047372];amidase activity [GO:0004040];anandamide amidohydrolase activity [GO:0103073];fatty acid amide hydrolase activity [GO:0017064];hydrolase activity, acting on ester bonds [GO:0016788];identical protein binding [GO:0042802];lipid binding [GO:0008289];oleamide hydrolase activity [GO:0102077];phospholipid binding [GO:0005543]	-	-	-	-	FAAH1_MOUSE	Faah	Fatty-acid amide hydrolase 1	NaN	0.16205	0.3097	0.36005	0.7717	0.7712	0.4744	6
O08915	O08915	AIP_MOUSE	Aip	AH receptor-interacting protein		18.6106	18.3832	18.2216	18.4944	18.1102	16.8155	18.5073	18.7262	17.1292	18.6917	18.3366	19.0208	18.7571	18.7112	18.6597	18.7181	18.9205	599599	276291	422106	572708	248666	320444	334976	18	negative regulation of cyclic-nucleotide phosphodiesterase activity [GO:0051344];protein maturation by protein folding [GO:0022417];protein targeting to mitochondrion [GO:0006626];regulation of protein kinase A signaling [GO:0010738];xenobiotic metabolic process [GO:0006805]	aryl hydrocarbon receptor complex [GO:0034751];cytosol [GO:0005829];membrane [GO:0016020];plasma membrane [GO:0005886]	aryl hydrocarbon receptor binding [GO:0017162];GAF domain binding [GO:0036004];peptidyl-prolyl cis-trans isomerase activity [GO:0003755];transcription coregulator activity [GO:0003712];unfolded protein binding [GO:0051082]	-	-	-	-	AIP_MOUSE	Aip	AH receptor-interacting protein	-0.2274	0.3285	-1.6918	-1.57975	-0.6842	0.0459	-0.1596	7
O08917	O08917	FLOT1_MOUSE	Flot1	Flotillin-1		19.3776	19.2	19.9459	19.8947	19.8911	19.5898	19.0466	19.1959	19.1991	18.9	20.1457	19.847	19.9	20	20.3101	19.816	19.8672	910532	630928	754214	862873	484494	991454	1070000	18	axon guidance [GO:0007411];axonogenesis [GO:0007409];cellular response to exogenous dsRNA [GO:0071360];dsRNA transport [GO:0033227];endocytosis [GO:0006897];extracellular matrix disassembly [GO:0022617];membrane raft assembly [GO:0001765];plasma membrane raft assembly [GO:0044854];positive regulation of cell adhesion molecule production [GO:0060355];positive regulation of cell junction assembly […	adherens junction [GO:0005912];basolateral plasma membrane [GO:0016323];caveola [GO:0005901];cell-cell contact zone [GO:0044291];cell-cell junction [GO:0005911];centriolar satellite [GO:0034451];COP9 signalosome [GO:0008180];cortical actin cytoskeleton [GO:0030864];cytoplasmic vesicle [GO:0031410];dopaminergic synapse [GO:0098691];early endosome [GO:0005769];endosome [GO:0005768];external side of…	ionotropic glutamate receptor binding [GO:0035255];protease binding [GO:0002020]	-	-	-	-	FLOT1_MOUSE	Flot1	Flotillin-1	-0.1313	-0.0238	0.5432	0.15005	0.2987	-0.0866	0.4685	7
O08919	O08919	NUMBL_MOUSE	Numbl	Numb-like protein		19.9601	19.6768	19.5992	19.8	20.265	19.6	20.1332	19.5	20	20.1	20.4	20.3	20.4	20.2	20.4	20.1	20.3752	1430000	797337	907024	662072	947926	929237	812109	18	adherens junction organization [GO:0034332];axonogenesis [GO:0007409];cytokine-mediated signaling pathway [GO:0019221];forebrain development [GO:0030900];lateral ventricle development [GO:0021670];nervous system development [GO:0007399];neuroblast division in subventricular zone [GO:0021849];neuroblast proliferation [GO:0007405];positive regulation of dendrite morphogenesis [GO:0050775];positive …	cytoplasm [GO:0005737]	-	-	-	-	-	NUMBL_MOUSE	Numbl	Numb-like protein	-0.2833	-0.1146	-0.4969	0.1977	0.0756	0.2486	0.0996	7
O08919;Q9QZS3	O08919;Q9QZS3	NUMBL_MOUSE;NUMB_MOUSE	Numb;Numbl	Numb-like protein		18.4802		17.2224			17.2891	17.3767		18.6852	16.6371	18.3517	17.8873	18.5385	18.2953	18.2212	17.1965	17.5075	238255	158744	134961	250506		206367	201752	14	adherens junction organization [GO:0034332];axonogenesis [GO:0007409];cytokine-mediated signaling pathway [GO:0019221];forebrain development [GO:0030900];lateral ventricle development [GO:0021670];negative regulation of protein localization to plasma membrane [GO:1903077];nervous system development [GO:0007399];neuroblast division in subventricular zone [GO:0021849];neuroblast proliferation [GO:0…	apical part of cell [GO:0045177];basolateral plasma membrane [GO:0016323];clathrin-coated pit [GO:0005905];clathrin-coated vesicle [GO:0030136];cytoplasm [GO:0005737];cytoplasmic vesicle [GO:0031410];early endosome [GO:0005769];endosome membrane [GO:0010008];extrinsic component of plasma membrane [GO:0019897];glutamatergic synapse [GO:0098978];nucleus [GO:0005634];plasma membrane [GO:0005886];pos…	alpha-catenin binding [GO:0045294];beta-catenin binding [GO:0008013];cadherin binding [GO:0045296]	-	-	-	-	NUMBL_MOUSE;NUMB_MOUSE	Numb;Numbl	Numb-like protein	NaN	NaN	-0.0876	2.0481	0.4644	0.2432	0.8692	5
O08967	O08967	CYH3_MOUSE	Cyth3	Cytohesin-3		18.8163	19.4245	18.5389	18.7665		19.0355	18.8997	18.7959	18.4349	18.9585	18.7101	18.2049		17.6819	18.6091	18.4121	18.5645	362489	572981	557028			917656		16	establishment of epithelial cell polarity [GO:0090162];Golgi vesicle transport [GO:0048193];positive regulation of cell adhesion [GO:0045785];regulation of ARF protein signal transduction [GO:0032012]	adherens junction [GO:0005912];bicellular tight junction [GO:0005923];cytoplasm [GO:0005737];cytosol [GO:0005829];extrinsic component of cytoplasmic side of plasma membrane [GO:0031234];nucleoplasm [GO:0005654];plasma membrane [GO:0005886];ruffle [GO:0001726]	guanyl-nucleotide exchange factor activity [GO:0005085];phosphatidylinositol-3,4,5-trisphosphate binding [GO:0005547]	-	-	-	-	CYH3_MOUSE	Cyth3	Cytohesin-3	0.6082	0.2276	0.1358	-0.4423	0.5052	NaN	0.1208	6
O08967;P63034	O08967;Q9QX11;P63034	CYH2_MOUSE;CYH3_MOUSE	Cyth2;Cyth3	Cytohesin-3		20.4	20.2	20.1	20.0292	19.9	20.2	20.1	20.1	20.2	20.002	19.7397	19.6	19.9742	19.4635	19.734	19.815	19.6758	908023	1200000	1080000	1180000	1130000	1070000	1140000	18	establishment of epithelial cell polarity [GO:0090162];Golgi vesicle transport [GO:0048193];negative regulation of dendrite development [GO:2000171];positive regulation of cell adhesion [GO:0045785];regulation of ARF protein signal transduction [GO:0032012];regulation of cell adhesion [GO:0030155]	adherens junction [GO:0005912];bicellular tight junction [GO:0005923];cytoplasm [GO:0005737];cytosol [GO:0005829];extrinsic component of cytoplasmic side of plasma membrane [GO:0031234];extrinsic component of postsynaptic specialization membrane [GO:0098892];growth cone [GO:0030426];nucleoplasm [GO:0005654];plasma membrane [GO:0005886];ruffle [GO:0001726]	guanyl-nucleotide exchange factor activity [GO:0005085];inositol 1,4,5 trisphosphate binding [GO:0070679];lipid binding [GO:0008289];phosphatidylinositol-3,4,5-trisphosphate binding [GO:0005547]	-	-	-	-	CYH2_MOUSE;CYH3_MOUSE	Cyth2;Cyth3	Cytohesin-3	-0.1751	0.02005	0.0619	0.14605	0.1521	0.5107	-0.0114	7
O08970	O08970	TUFT1_MOUSE	Tuft1	Tuftelin									14.5025		14.218		13.7419	13.1447			14.304	14.5129	25763.9							7	biomineral tissue development [GO:0031214];intracellular signal transduction [GO:0035556]	cytoplasm [GO:0005737];extracellular region [GO:0005576]	-	-	-	-	-	TUFT1_MOUSE	Tuft1	Tuftelin	NaN	NaN	NaN	NaN	NaN	NaN	NaN	0
O08989	O08989	RASM_MOUSE	Mras	Ras-related protein M-Ras		19.6888	19.2052	19.6492	19.6915	19.8876	19.8695	19.8367	19.9259	19.8384	19.8298	19.8586	19.4691	19.9	19.9459	19.698	19.5553	19.6448	819481	1150000	879647	1150000	490478	832718	795288	18	cellular response to leukemia inhibitory factor [GO:1990830];Ras protein signal transduction [GO:0007265]	plasma membrane [GO:0005886]	G protein activity [GO:0003925];GDP binding [GO:0019003];GTP binding [GO:0005525];GTPase activity [GO:0003924];GTP-dependent protein binding [GO:0030742]	-	-	-	-	RASM_MOUSE	Mras	Ras-related protein M-Ras	-0.4836	-0.0769	0.0328	-0.03945	0.3895	-0.0204	0.09795	7
O08992	O08992	SDCB1_MOUSE	Sdcbp	Syntenin-1		16.8737	18.0149	17.7908	18.2957	17.2174	17.8507	18.0365	17.7631	17.6876	17.8348	18.2594	18.2687	18.0783	18.0702	16.8721	16.7974	17.5042	199429	262533	248082	243675	153401	272671	150455	18	actin cytoskeleton organization [GO:0030036];chemical synaptic transmission [GO:0007268];negative regulation of proteasomal ubiquitin-dependent protein catabolic process [GO:0032435];negative regulation of receptor internalization [GO:0002091];negative regulation of transcription by RNA polymerase II [GO:0000122];positive regulation of cell growth [GO:0030307];positive regulation of cell migratio…	adherens junction [GO:0005912];cytoplasm [GO:0005737];cytoskeleton [GO:0005856];cytosol [GO:0005829];endoplasmic reticulum membrane [GO:0005789];extracellular exosome [GO:0070062];focal adhesion [GO:0005925];interleukin-5 receptor complex [GO:0005895];melanosome [GO:0042470];membrane raft [GO:0045121];nuclear membrane [GO:0031965];nucleoplasm [GO:0005654];plasma membrane [GO:0005886];synapse [GO:…	cell adhesion molecule binding [GO:0050839];ephrin receptor binding [GO:0046875];frizzled binding [GO:0005109];growth factor binding [GO:0019838];identical protein binding [GO:0042802];interleukin-5 receptor binding [GO:0005137];neurexin family protein binding [GO:0042043];phosphatidylinositol-4,5-bisphosphate binding [GO:0005546];protein C-terminus binding [GO:0008022];protein heterodimerization…	-	-	-	-	SDCB1_MOUSE	Sdcbp	Syntenin-1	1.1412	0.7916	-0.1858	-0.11135	-0.0093	0.0081	-0.2787	7
O08997	O08997	ATOX1_MOUSE	Atox1	Copper transport protein ATOX1																		13.9076								1	cellular copper ion homeostasis [GO:0006878];copper ion export [GO:0060003];copper ion transport [GO:0006825];negative regulation of apoptotic process [GO:0043066];response to oxidative stress [GO:0006979]	cytosol [GO:0005829]	ATPase binding [GO:0051117];copper chaperone activity [GO:0016531];copper ion binding [GO:0005507];copper-dependent protein binding [GO:0032767];cuprous ion binding [GO:1903136]	-	-	-	-	ATOX1_MOUSE	Atox1	Copper transport protein ATOX1	NaN	NaN	NaN	NaN	NaN	NaN	NaN	0
O09009	O09009	RFNG_MOUSE	Rfng	Beta-1,3-N-acetylglucosaminyltransferase radical fringe		17.2741	16.3502	15.9377	15.5429	15.7049	15.2022	15.9907	15.5503	16.1845	15.6387	15.5066	15.3541	15.7396	14.9379	15.0941	15.106	15.3531	38172.8	44042.3	33971.2	41091.4	202851	38550.7	57793.9	18	cell differentiation [GO:0030154];negative regulation of Notch signaling pathway [GO:0045746];nervous system development [GO:0007399];pattern specification process [GO:0007389];positive regulation of Notch signaling pathway [GO:0045747];positive regulation of protein binding [GO:0032092];regulation of Notch signaling pathway [GO:0008593]	integral component of Golgi membrane [GO:0030173]	acetylglucosaminyltransferase activity [GO:0008375];metal ion binding [GO:0046872];O-fucosylpeptide 3-beta-N-acetylglucosaminyltransferase activity [GO:0033829]	-	-	-	-	RFNG_MOUSE	Rfng	Beta-1,3-N-acetylglucosaminyltransferase radical fringe	-0.9239	-0.2784	-0.7885	0.59	0.1525	0.8017	-0.13545	7
O09012	O09012	PEX5_MOUSE	Pex5	Peroxisomal targeting signal 1 receptor		16.3445	15.2533	17.5382	16.8664	15.5325	17.6186	17.3038	17.2615	17.1036	17.9333	17.916	17.5096	17.6071	17.908	17.5352	16.9989	17.5453	238716	208543	217942	217451	478023			18	cell development [GO:0048468];cellular lipid metabolic process [GO:0044255];cerebral cortex cell migration [GO:0021795];cerebral cortex neuron differentiation [GO:0021895];endoplasmic reticulum organization [GO:0007029];fatty acid beta-oxidation [GO:0006635];mitochondrial membrane organization [GO:0007006];mitochondrion organization [GO:0007005];negative regulation of protein-containing complex a…	cytoplasm [GO:0005737];cytosol [GO:0005829];Golgi apparatus [GO:0005794];membrane [GO:0016020];mitochondrion [GO:0005739];peroxisomal matrix [GO:0005782];peroxisomal membrane [GO:0005778];peroxisome [GO:0005777];protein-containing complex [GO:0032991]	enzyme binding [GO:0019899];peroxisome matrix targeting signal-1 binding [GO:0005052];peroxisome membrane targeting sequence binding [GO:0033328];peroxisome targeting sequence binding [GO:0000268];protein C-terminus binding [GO:0008022];protein N-terminus binding [GO:0047485];protein sequestering activity [GO:0140311];small GTPase binding [GO:0031267]	-	-	-	-	PEX5_MOUSE	Pex5	Peroxisomal targeting signal 1 receptor	-1.0912	0.33105	0.3148	-0.4938	0.4064	-0.3009	0.2631	7
O09030	O09030	I13R1_MOUSE	Il13ra1	Interleukin-13 receptor subunit alpha-1		19.1486	17.6744	18.4552	19.1	20.2535	18.503	18.1996		18.2234	17.8904	17.3815	15.74	17.3485	17.4819				394946	320542	625225	813202		1130000	1210000	14	cytokine-mediated signaling pathway [GO:0019221];oncostatin-M-mediated signaling pathway [GO:0038165];positive regulation of cell population proliferation [GO:0008284]	external side of plasma membrane [GO:0009897];integral component of membrane [GO:0016021];receptor complex [GO:0043235]	ciliary neurotrophic factor receptor binding [GO:0005127];cytokine binding [GO:0019955];cytokine receptor activity [GO:0004896];interleukin-13 receptor activity [GO:0016515];leukemia inhibitory factor receptor activity [GO:0004923]	-	-	-	-	I13R1_MOUSE	Il13ra1	Interleukin-13 receptor subunit alpha-1	-1.4742	-0.25965	0.3034	0.333	1.6415	-0.1334	NaN	6
O09044	O09044	SNP23_MOUSE	Snap23	Synaptosomal-associated protein 23												16.8839	16.6875	17.8454	17.7756	17.141	17.3154	17.639	121623							8	exocytic insertion of neurotransmitter receptor to postsynaptic membrane [GO:0098967];exocytosis [GO:0006887];histamine secretion by mast cell [GO:0002553];membrane fusion [GO:0061025];protein transport [GO:0015031];protein-containing complex assembly [GO:0065003];regulation of exocytosis [GO:0017157];synaptic vesicle fusion to presynaptic active zone membrane [GO:0031629];synaptic vesicle primin…	adherens junction [GO:0005912];azurophil granule [GO:0042582];cytoplasm [GO:0005737];cytoplasmic vesicle [GO:0031410];GABA-ergic synapse [GO:0098982];glutamatergic synapse [GO:0098978];mitochondrion [GO:0005739];neuron projection [GO:0043005];nucleoplasm [GO:0005654];plasma membrane [GO:0005886];postsynapse [GO:0098794];presynapse [GO:0098793];SNARE complex [GO:0031201];specific granule [GO:00425…	SNAP receptor activity [GO:0005484];syntaxin binding [GO:0019905]	-	-	-	-	SNP23_MOUSE	Snap23	Synaptosomal-associated protein 23	NaN	NaN	NaN	NaN	0.1964	0.0698	-0.3362	3
O09044;P60879	P60879;O09044	SNP23_MOUSE;SNP25_MOUSE	Snap23;Snap25	Synaptosomal-associated protein 23				20.5	20.9	20.2764		21.4	21.4273		21.2	20.6276		20.3	20.7	21.5	21.3	21.4676	2420000				1680000	1970000	2120000	13	associative learning [GO:0008306];calcium ion-regulated exocytosis of neurotransmitter [GO:0048791];endosomal transport [GO:0016197];exocytic insertion of neurotransmitter receptor to postsynaptic membrane [GO:0098967];exocytosis [GO:0006887];histamine secretion by mast cell [GO:0002553];locomotory behavior [GO:0007626];long-term memory [GO:0007616];long-term synaptic potentiation [GO:0060291];me…	actin cytoskeleton [GO:0015629];adherens junction [GO:0005912];anchored component of presynaptic membrane [GO:0099026];axon [GO:0030424];axonal growth cone [GO:0044295];azurophil granule [GO:0042582];BLOC-1 complex [GO:0031083];cytoplasm [GO:0005737];cytoplasmic vesicle [GO:0031410];cytoskeleton [GO:0005856];cytosol [GO:0005829];endosome [GO:0005768];extrinsic component of cytoplasmic side of pla…	calcium-dependent protein binding [GO:0048306];myosin binding [GO:0017022];protein domain specific binding [GO:0019904];protein N-terminus binding [GO:0047485];SNAP receptor activity [GO:0005484];SNARE binding [GO:0000149];syntaxin binding [GO:0019905];syntaxin-1 binding [GO:0017075];transmembrane transporter binding [GO:0044325];voltage-gated potassium channel activity [GO:0005249]	-	-	-	-	SNP23_MOUSE;SNP25_MOUSE	Snap23;Snap25	Synaptosomal-associated protein 23	NaN	0.4667	NaN	NaN	NaN	-0.449	0.0854	3
O09061	O09061	PSB1_MOUSE	Psmb1	Proteasome subunit beta type-1		21.4	21.5	21.8	21.5	22	21.7	21.8	21.3	21.6	21.8	22.2	21.7	21.5	22	21.5	21.7	21.6971	1580000	1070000	992026	2830000	5060000	4350000	4260000	18	proteasomal ubiquitin-independent protein catabolic process [GO:0010499];proteasome-mediated ubiquitin-dependent protein catabolic process [GO:0043161]	cytoplasm [GO:0005737];cytosol [GO:0005829];nucleoplasm [GO:0005654];nucleus [GO:0005634];proteasome complex [GO:0000502];proteasome core complex [GO:0005839];proteasome core complex, beta-subunit complex [GO:0019774]	endopeptidase activity [GO:0004175];threonine-type endopeptidase activity [GO:0004298]	-	-	-	-	PSB1_MOUSE	Psmb1	Proteasome subunit beta type-1	0.0252	-0.34135	-0.0857	0.07705	0.4467	-0.47	-0.24745	7
O09106	O09106	HDAC1_MOUSE	Hdac1	Histone deacetylase 1		19.2919	19.1388	19.1494	19.4534	18.5497	18.8555	18.1704	19.0517	18.9909	18.6	20	19.9601	19.66	19.9	19.9459	19.6627	19.1493	733784	633468	560130	466690		367151	390920	18	cellular response to oxidative stress [GO:0034599];cellular response to tumor necrosis factor [GO:0071356];chromatin organization [GO:0006325];circadian regulation of gene expression [GO:0032922];circadian rhythm [GO:0007623];DNA methylation-dependent heterochromatin assembly [GO:0006346];embryonic digit morphogenesis [GO:0042733];endoderm development [GO:0007492];epidermal cell differentiation […	chromatin [GO:0000785];cytoplasm [GO:0005737];cytosol [GO:0005829];heterochromatin [GO:0000792];histone deacetylase complex [GO:0000118];neuron projection [GO:0043005];neuronal cell body [GO:0043025];nucleoplasm [GO:0005654];nucleus [GO:0005634];NuRD complex [GO:0016581];perinuclear region of cytoplasm [GO:0048471];protein-containing complex [GO:0032991];Sin3 complex [GO:0016580];transcription re…	chromatin binding [GO:0003682];core promoter sequence-specific DNA binding [GO:0001046];deacetylase activity [GO:0019213];DNA binding [GO:0003677];DNA-binding transcription factor binding [GO:0140297];E-box binding [GO:0070888];enzyme binding [GO:0019899];histone deacetylase activity [GO:0004407];histone deacetylase binding [GO:0042826];Krueppel-associated box domain binding [GO:0035851];NAD-depe…	-	-	-	-	HDAC1_MOUSE	Hdac1	Histone deacetylase 1	-0.1531	0.60385	0.6851	0.1549	0.0691	-0.193	0.5399	7
O09106;P70288	P70288;O09106	HDAC1_MOUSE;HDAC2_MOUSE	Hdac1;Hdac2	Histone deacetylase 1		19.9	20.68	19.9	20.0821	19.5	20.7	20.3	21	20.8	20.7	20	20.5	20	20.6	20.6	20.7	20.7955	1710000	2140000	2160000	2020000	891113	1710000	1630000	18	cardiac muscle cell development [GO:0055013];cellular response to hydrogen peroxide [GO:0070301];cellular response to oxidative stress [GO:0034599];cellular response to trichostatin A [GO:0035984];cellular response to tumor necrosis factor [GO:0071356];chromatin organization [GO:0006325];circadian regulation of gene expression [GO:0032922];circadian rhythm [GO:0007623];dendrite development [GO:00…	chromatin [GO:0000785];cytoplasm [GO:0005737];cytosol [GO:0005829];ESC/E(Z) complex [GO:0035098];heterochromatin [GO:0000792];histone deacetylase complex [GO:0000118];neuron projection [GO:0043005];neuronal cell body [GO:0043025];nucleoplasm [GO:0005654];nucleus [GO:0005634];NuRD complex [GO:0016581];perinuclear region of cytoplasm [GO:0048471];protein-containing complex [GO:0032991];replication …	chromatin binding [GO:0003682];chromatin DNA binding [GO:0031490];core promoter sequence-specific DNA binding [GO:0001046];deacetylase activity [GO:0019213];DNA binding [GO:0003677];DNA-binding transcription factor binding [GO:0140297];E-box binding [GO:0070888];enzyme binding [GO:0019899];heat shock protein binding [GO:0031072];histone deacetylase activity (H4-K16 specific) [GO:0034739];histone …	-	-	-	-	HDAC1_MOUSE;HDAC2_MOUSE	Hdac1;Hdac2	Histone deacetylase 1	0.7489	0.3548	0.415	-0.0912	-0.5371	-0.5618	-0.1493	7
O09110	O09110	MP2K3_MOUSE	Map2k3	Dual specificity mitogen-activated protein kinase kinase 3		16.1499	16.4795	15.1853	15.3477	16.4203	15.6175	14.9747	14.8798	16.1322	15.3887	15.0514	17.297	16.9002	16.5422	16.1507	16.4589	16.304	139426	44416.4	35890.7	51573.3		42058.7	69176.5	18	activation of MAPK activity [GO:0000187];cardiac muscle contraction [GO:0060048];cellular response to vascular endothelial growth factor stimulus [GO:0035924];inflammatory response [GO:0006954];MAPK cascade [GO:0000165];negative regulation of hippo signaling [GO:0035331];p38MAPK cascade [GO:0038066];positive regulation of blood vessel endothelial cell migration [GO:0043536];positive regulation of…	cytosol [GO:0005829]	ATP binding [GO:0005524];MAP kinase kinase activity [GO:0004708];protein kinase binding [GO:0019901];protein serine kinase activity [GO:0106310];protein threonine kinase activity [GO:0106311];transmembrane receptor protein tyrosine kinase activity [GO:0004714]	-	-	-	-	MP2K3_MOUSE	Map2k3	Dual specificity mitogen-activated protein kinase kinase 3	0.3296	-0.4551	0.6428	0.99795	-2.2456	0.358	-0.23075	7
O09110;P70236	P70236;O09110	MP2K3_MOUSE;MP2K6_MOUSE	Map2k3;Map2k6	Dual specificity mitogen-activated protein kinase kinase 3		19.9	20.0156	18.5311	18.3523	19.0185	19.1758	17.7225	17.2749	19.3763	18.6109	18.379	18.6577	18.9415	19.2002	19.1837	18.8645	18.8193	484588	384677	533036		391271	434722	422753	18	activation of MAPK activity [GO:0000187];apoptotic process [GO:0006915];bone development [GO:0060348];cardiac muscle contraction [GO:0060048];cellular response to sorbitol [GO:0072709];cellular response to vascular endothelial growth factor stimulus [GO:0035924];inflammatory response [GO:0006954];MAPK cascade [GO:0000165];negative regulation of cold-induced thermogenesis [GO:0120163];negative reg…	cytoskeleton [GO:0005856];cytosol [GO:0005829];nucleoplasm [GO:0005654]	ATP binding [GO:0005524];identical protein binding [GO:0042802];MAP kinase kinase activity [GO:0004708];phosphatase activator activity [GO:0019211];protein kinase binding [GO:0019901];protein serine kinase activity [GO:0106310];protein serine/threonine kinase activator activity [GO:0043539];protein threonine kinase activity [GO:0106311];transcription regulator activator activity [GO:0140537];tran…	-	-	-	-	MP2K3_MOUSE;MP2K6_MOUSE	Map2k3;Map2k6	Dual specificity mitogen-activated protein kinase kinase 3	0.1606	-0.4225	1.4533	1.4334	-0.2787	-0.2587	0.3418	7
O09111	O09111	NDUBB_MOUSE	Ndufb11	NADH dehydrogenase [ubiquinone] 1 beta subcomplex subunit 11, mitochondrial		21.1	21	21.7	20.8	21.5	21.5	21.5	21.1	21.4	21.5	21.6	21.5	21.4	21.4	21.3	21.2	21.4273	2640000	2500000	2820000	2790000	1760000	3750000	1700000	18	mitochondrial respiratory chain complex I assembly [GO:0032981]	mitochondrial respiratory chain complex I [GO:0005747];mitochondrion [GO:0005739]	-	MitoCarta3.0	literature, APEX_IMS, APEX_matrix, targetP signal+, coexpression++, MS/MS++	MIM	OXPHOS > Complex I > CI subunits;OXPHOS > OXPHOS subunits	NDUBB_MOUSE	Ndufb11	NADH dehydrogenase [ubiquinone] 1 beta subcomplex subunit 11, mitochondrial	-0.1176	-0.8188	-0.0339	0.0885	0.1555	-0.0052	0.0001	7
O09112	O09112	DUS8_MOUSE	Dusp8	Dual specificity protein phosphatase 8		16.4491			15.4108			16.502	16.9712	16.2399	16.935									82959.6	96900.6	169250				6	dephosphorylation [GO:0016311];inactivation of MAPK activity [GO:0000188];peptidyl-threonine dephosphorylation [GO:0035970];peptidyl-tyrosine dephosphorylation [GO:0035335];protein dephosphorylation [GO:0006470]	cytoplasm [GO:0005737];cytosol [GO:0005829];nucleus [GO:0005634]	MAP kinase tyrosine/serine/threonine phosphatase activity [GO:0017017];mitogen-activated protein kinase binding [GO:0051019];phosphatase activity [GO:0016791];phosphoprotein phosphatase activity [GO:0004721];protein serine phosphatase activity [GO:0106306];protein threonine phosphatase activity [GO:0106307];protein tyrosine phosphatase activity [GO:0004725];protein tyrosine/threonine phosphatase …	-	-	-	-	DUS8_MOUSE	Dusp8	Dual specificity protein phosphatase 8	NaN	NaN	NaN	-0.7132	NaN	NaN	NaN	1
O09117	O09117	SYPL1_MOUSE	Sypl1	Synaptophysin-like protein 1		18.2017	18.9658	19.5252	19.3	20.0156	18.5453	18.1722	18.369	18.6469	18.5	20.2	19.9	20.2	20	20.1	20.1704	19.8973	946677	509007	564288	733575		597604	618367	18	-	integral component of synaptic vesicle membrane [GO:0030285];melanosome [GO:0042470];membrane [GO:0016020];secretory granule [GO:0030141];synaptic vesicle membrane [GO:0030672]	syntaxin-1 binding [GO:0017075]	-	-	-	-	SYPL1_MOUSE	Sypl1	Synaptophysin-like protein 1	0.7641	-0.4725	0.3731	0.22175	0.2726	0.1684	0.08675	7
O09118	O09118	NET1_MOUSE	Ntn1	Netrin-1		17.0867		14.647		17.312	16.4906	15.7457	14.5941	16.3445	16.0835	19.0639	18.1561	19.0607	18.6413	18.5721	17.9301	17.5532	223609		113797			60680.6	111165	16	animal organ morphogenesis [GO:0009887];anterior/posterior axon guidance [GO:0033564];apoptotic process [GO:0006915];axon guidance [GO:0007411];axonogenesis [GO:0007409];B cell mediated immunity [GO:0019724];B cell proliferation [GO:0042100];Cdc42 protein signal transduction [GO:0032488];cell-cell adhesion [GO:0098609];chemorepulsion of axon [GO:0061643];dendrite development [GO:0016358];inner ea…	basement membrane [GO:0005604];cell periphery [GO:0071944];collagen-containing extracellular matrix [GO:0062023];cytoplasm [GO:0005737];extracellular matrix [GO:0031012];extracellular region [GO:0005576]	cytokine activity [GO:0005125]	-	-	-	-	NET1_MOUSE	Ntn1	Netrin-1	NaN	NaN	0.7449	1.0057	0.9078	0.4194	0.83045	5
O09118;Q9R1A3	O09118;Q9R1A3	NET1_MOUSE;NET3_MOUSE	Ntn1;Ntn3	Netrin-1																18.8195										1	animal organ morphogenesis [GO:0009887];anterior/posterior axon guidance [GO:0033564];apoptotic process [GO:0006915];axon guidance [GO:0007411];axonogenesis [GO:0007409];B cell mediated immunity [GO:0019724];B cell proliferation [GO:0042100];Cdc42 protein signal transduction [GO:0032488];cell-cell adhesion [GO:0098609];chemorepulsion of axon [GO:0061643];dendrite development [GO:0016358];inner ea…	basement membrane [GO:0005604];cell periphery [GO:0071944];collagen-containing extracellular matrix [GO:0062023];cytoplasm [GO:0005737];extracellular matrix [GO:0031012];extracellular region [GO:0005576];Golgi apparatus [GO:0005794]	cytokine activity [GO:0005125];signaling receptor binding [GO:0005102]	-	-	-	-	NET1_MOUSE;NET3_MOUSE	Ntn1;Ntn3	Netrin-1	NaN	NaN	NaN	NaN	NaN	NaN	NaN	0
O09126	O09126	SEM4D_MOUSE	Sema4d	Semaphorin-4D											16.3815				17.7775	17.5114	17.772	17.8855	220287							6	axon guidance [GO:0007411];leukocyte aggregation [GO:0070486];negative chemotaxis [GO:0050919];negative regulation of alkaline phosphatase activity [GO:0010693];negative regulation of axon extension involved in axon guidance [GO:0048843];negative regulation of cell adhesion [GO:0007162];negative regulation of osteoblast differentiation [GO:0045668];negative regulation of peptidyl-tyrosine phospho…	extracellular space [GO:0005615];integral component of plasma membrane [GO:0005887];membrane [GO:0016020]	chemorepellent activity [GO:0045499];identical protein binding [GO:0042802];semaphorin receptor binding [GO:0030215];signaling receptor activity [GO:0038023];signaling receptor binding [GO:0005102];transmembrane signaling receptor activity [GO:0004888]	-	-	-	-	SEM4D_MOUSE	Sema4d	Semaphorin-4D	NaN	NaN	NaN	NaN	NaN	NaN	-0.31735	1
O09131	O09131	GSTO1_MOUSE	Gsto1	Glutathione S-transferase omega-1		19.2127	19.1713	19.2417	19.625	19.4521	19.1839	19.3899	19.5877	19.0455	19.571	19.329	19.7069	19.1536	19.601	19.5	20.0559	19.8657	1070000	786347	749282	899289	761395	1040000	831679	18	cellular response to arsenic-containing substance [GO:0071243];glutathione metabolic process [GO:0006749];L-ascorbic acid biosynthetic process [GO:0019853];L-ascorbic acid metabolic process [GO:0019852];negative regulation of ryanodine-sensitive calcium-release channel activity [GO:0060315];positive regulation of ryanodine-sensitive calcium-release channel activity [GO:0060316];regulation of rele…	axon [GO:0030424];basement membrane [GO:0005604];cell body [GO:0044297];cytoplasm [GO:0005737];cytosol [GO:0005829];myelin sheath [GO:0043209];nuclear membrane [GO:0031965];nucleoplasm [GO:0005654]	glutathione dehydrogenase (ascorbate) activity [GO:0045174];glutathione transferase activity [GO:0004364];methylarsonate reductase activity [GO:0050610];oxidoreductase activity [GO:0016491]	-	-	-	-	GSTO1_MOUSE	Gsto1	Glutathione S-transferase omega-1	-0.0414	0.2781	-0.206	-0.53385	-0.3779	-0.4474	-0.4267	7
O09159	O09159	MA2B1_MOUSE	Man2b1	Lysosomal alpha-mannosidase		17.5435	16.763	17.5887	17.4735	18.0608	17.3986	17.5982	18.0778	17.4991	17.61	18.362	18.7838	18.0733	18.6392	18.209	18.7036	18.7312	444082	116424	260207	140106				18	cellular protein modification process [GO:0006464];learning or memory [GO:0007611];mannose metabolic process [GO:0006013]	extracellular space [GO:0005615];intracellular membrane-bounded organelle [GO:0043231];lysosome [GO:0005764];nucleoplasm [GO:0005654];vacuolar membrane [GO:0005774]	alpha-mannosidase activity [GO:0004559];mannose binding [GO:0005537];metal ion binding [GO:0046872]	-	-	-	-	MA2B1_MOUSE	Man2b1	Lysosomal alpha-mannosidase	-0.7805	-0.35125	-0.1996	-0.3448	-0.4218	-0.5659	-0.5084	7
O09167	O09167	RL21_MOUSE	Rpl21	60S ribosomal protein L21		21.6	21.6	21.7	21.1	20.5	21.8	21.8	21.7	21.7	21.1	22.1	22.3	21.6	21.3	22.2	22.2	22.1642	4350000	3970000	3280000	3660000	6370000	1740000	4640000	18	translation [GO:0006412]	cytosol [GO:0005829];cytosolic large ribosomal subunit [GO:0022625];cytosolic ribosome [GO:0022626];endoplasmic reticulum [GO:0005783];ribosome [GO:0005840]	structural constituent of ribosome [GO:0003735]	-	-	-	-	RL21_MOUSE	Rpl21	60S ribosomal protein L21	0.014	0.0397	0.067	0.2999	-0.1978	0.2216	0.0153	7
O09172	O09172	GSH0_MOUSE	Gclm	Glutamate--cysteine ligase regulatory subunit		19.0966		19.0202	19.5148		19.0817	19.4866	18.0497	18.9149	19.6258	19.8	20.0691	19.5922	19.9109	19.473	19.6046	19.3103	879711	387358	611870	887828		543353	345122	16	aging [GO:0007568];apoptotic mitochondrial changes [GO:0008637];blood vessel diameter maintenance [GO:0097746];cellular response to fibroblast growth factor stimulus [GO:0044344];cellular response to follicle-stimulating hormone stimulus [GO:0071372];cellular response to glucose stimulus [GO:0071333];cellular response to hepatocyte growth factor stimulus [GO:0035729];cellular response to leukemia…	glutamate-cysteine ligase complex [GO:0017109]	D-threo-aldose 1-dehydrogenase activity [GO:0047834];enzyme regulator activity [GO:0030234];glutamate-cysteine ligase activity [GO:0004357];glutamate-cysteine ligase catalytic subunit binding [GO:0035226];protein-containing complex binding [GO:0044877]	-	-	-	-	GSH0_MOUSE	Gclm	Glutamate--cysteine ligase regulatory subunit	NaN	0.4946	-0.4049	0.07715	-0.2595	-0.3187	0.01555	6
O09174	O09174	AMACR_MOUSE	Amacr	Alpha-methylacyl-CoA racemase		14.0095	13.7495			16.8362	16.7117	15.2823	17.0782	16.6991		17.7312	17.6601	17.4358	17.3872	18.2138	18.3025	17.3486	259636	132216	52017.4			68482.9		15	bile acid biosynthetic process [GO:0006699];bile acid metabolic process [GO:0008206];fatty acid metabolic process [GO:0006631];isoprenoid catabolic process [GO:0008300]	cytoplasm [GO:0005737];intracellular membrane-bounded organelle [GO:0043231];mitochondrion [GO:0005739];peroxisome [GO:0005777];plasma membrane [GO:0005886]	alpha-methylacyl-CoA racemase activity [GO:0008111];CoA-transferase activity [GO:0008410];signaling receptor binding [GO:0005102]	MitoCarta3.0	literature, mito protein domain, coexpression, MS/MS	Matrix	Metabolism > Lipid metabolism > Fatty acid oxidation	AMACR_MOUSE	Amacr	Alpha-methylacyl-CoA racemase	-0.26	NaN	1.4294	-0.3791	0.0711	0.0486	0.38825	6
O35066	O35066	KIF3C_MOUSE	Kif3c	Kinesin-like protein KIF3C		16.2847	16.0813	16.9669	15.9188		16.698	16.1072	16.8882	16.3335	16.3237		16.0421		14.9742	16.1846	16.215	15.7436	60250.8	131023	65491.3	39916.4				15	microtubule-based movement [GO:0007018];organelle transport along microtubule [GO:0072384];positive regulation of neuron projection development [GO:0010976]	axon [GO:0030424];cytosol [GO:0005829];dendrite [GO:0030425];growth cone [GO:0030426];kinesin complex [GO:0005871];membrane [GO:0016020];microtubule [GO:0005874];microtubule cytoskeleton [GO:0015630];microtubule plus-end [GO:0035371];neuronal cell body [GO:0043025];neuronal ribonucleoprotein granule [GO:0071598];synaptic vesicle [GO:0008021]	ATP binding [GO:0005524];ATP-dependent microtubule motor activity [GO:1990939];kinesin binding [GO:0019894];microtubule binding [GO:0008017];microtubule motor activity [GO:0003777]	-	-	-	-	KIF3C_MOUSE	Kif3c	Kinesin-like protein KIF3C	-0.2034	-1.0481	0.5908	-0.27245	NaN	NaN	0.2053	5
O35066;Q61771	Q61771;O35066	KIF3B_MOUSE;KIF3C_MOUSE	Kif3b;Kif3c	Kinesin-like protein KIF3C		20.7	20.3	20.3	20.5165		20.1	20	20.1	20.2535	19.8934	19.3829	19.1	20.1581	19.3246	19.4998	19.121	19.4277	617613	1120000	1180000	1250000			812636	17	anterograde dendritic transport of neurotransmitter receptor complex [GO:0098971];cilium assembly [GO:0060271];intraciliary transport [GO:0042073];microtubule-based movement [GO:0007018];mitotic spindle assembly [GO:0090307];opsin transport [GO:0036372];organelle transport along microtubule [GO:0072384];positive regulation of cytokinesis [GO:0032467];positive regulation of neuron projection devel…	axon [GO:0030424];centrosome [GO:0005813];cilium [GO:0005929];cytosol [GO:0005829];dendrite [GO:0030425];dendrite cytoplasm [GO:0032839];dendritic spine [GO:0043197];growth cone [GO:0030426];kinesin complex [GO:0005871];kinesin II complex [GO:0016939];membrane [GO:0016020];microtubule [GO:0005874];microtubule cytoskeleton [GO:0015630];microtubule plus-end [GO:0035371];midbody [GO:0030496];neurona…	ATP binding [GO:0005524];ATP-dependent microtubule motor activity [GO:1990939];intraciliary transport particle B binding [GO:0120170];kinesin binding [GO:0019894];microtubule binding [GO:0008017];microtubule motor activity [GO:0003777];small GTPase binding [GO:0031267]	-	-	-	-	KIF3B_MOUSE;KIF3C_MOUSE	Kif3b;Kif3c	Kinesin-like protein KIF3C	-0.426	0.1844	0.1575	0.2402	0.3152	0.8335	0.22545	7
O35071	O35071	KIF1C_MOUSE	Kif1c	Kinesin-like protein KIF1C		20.4375			20.6006		19	20.2877		20.9812		17.6675	17.7727	17.8897	17.753	17.0645	16.968	17.7677	256277	627153	680782	2430000				13	anterograde neuronal dense core vesicle transport [GO:1990048];cytoskeleton-dependent intracellular transport [GO:0030705];microtubule-based movement [GO:0007018];retrograde neuronal dense core vesicle transport [GO:1990049];retrograde vesicle-mediated transport, Golgi to endoplasmic reticulum [GO:0006890];vesicle-mediated transport [GO:0016192]	axon [GO:0030424];axon cytoplasm [GO:1904115];dendrite [GO:0030425];Golgi apparatus [GO:0005794];kinesin complex [GO:0005871];microtubule [GO:0005874]	ATP binding [GO:0005524];ATP-dependent microtubule motor activity, plus-end-directed [GO:0008574];microtubule binding [GO:0008017];microtubule motor activity [GO:0003777]	-	-	-	-	KIF1C_MOUSE	Kif1c	Kinesin-like protein KIF1C	NaN	NaN	-1.2658	NaN	-0.1052	0.1367	-0.30335	4
O35071;P33173;Q60575	O35071;Q60575;P33173	KIF1A_MOUSE;KIF1B_MOUSE;KIF1C_MOUSE	Kif1a;Kif1b;Kif1c	Kinesin-like protein KIF1C		21	21	20.9	20.8	21	21	21	21	20.8	20.9	21	21	21.3	20.9	21.1	20.7	20.7796	1910000	2160000	2000000	1960000	2170000	2170000	2100000	18	anterograde axonal transport [GO:0008089];anterograde neuronal dense core vesicle transport [GO:1990048];cytoskeleton-dependent intracellular transport [GO:0030705];dense core granule cytoskeletal transport [GO:0099519];embryo development ending in birth or egg hatching [GO:0009792];interkinetic nuclear migration [GO:0022027];lysosome localization [GO:0032418];microtubule-based movement [GO:00070…	axon [GO:0030424];axon cytoplasm [GO:1904115];cytoplasmic vesicle [GO:0031410];cytoplasmic vesicle membrane [GO:0030659];cytosol [GO:0005829];dendrite [GO:0030425];extrinsic component of neuronal dense core vesicle membrane [GO:0098674];Golgi apparatus [GO:0005794];kinesin complex [GO:0005871];membrane [GO:0016020];microtubule [GO:0005874];microtubule associated complex [GO:0005875];mitochondrion…	ATP binding [GO:0005524];ATP-dependent microtubule motor activity [GO:1990939];ATP-dependent microtubule motor activity, plus-end-directed [GO:0008574];identical protein binding [GO:0042802];kinase binding [GO:0019900];microtubule binding [GO:0008017];microtubule motor activity [GO:0003777];scaffold protein binding [GO:0097110]	-	-	-	-	KIF1A_MOUSE;KIF1B_MOUSE;KIF1C_MOUSE	Kif1a;Kif1b;Kif1c	Kinesin-like protein KIF1C	-0.0414	-0.0934	0.0829	-0.16735	0.0136	0.4539	0.3717	7
O35071;Q60575	O35071;Q60575	KIF1B_MOUSE;KIF1C_MOUSE	Kif1b;Kif1c	Kinesin-like protein KIF1C															13.2446	16.8778	16.5083	16.6584								4	anterograde axonal transport [GO:0008089];anterograde neuronal dense core vesicle transport [GO:1990048];cytoskeleton-dependent intracellular transport [GO:0030705];embryo development ending in birth or egg hatching [GO:0009792];lysosome localization [GO:0032418];microtubule-based movement [GO:0007018];mitochondrion transport along microtubule [GO:0047497];neuromuscular synaptic transmission [GO:…	axon [GO:0030424];axon cytoplasm [GO:1904115];cytoplasmic vesicle [GO:0031410];cytoplasmic vesicle membrane [GO:0030659];dendrite [GO:0030425];Golgi apparatus [GO:0005794];kinesin complex [GO:0005871];membrane [GO:0016020];microtubule [GO:0005874];microtubule associated complex [GO:0005875];mitochondrion [GO:0005739];neuron projection [GO:0043005];synaptic vesicle [GO:0008021]	ATP binding [GO:0005524];ATP-dependent microtubule motor activity [GO:1990939];ATP-dependent microtubule motor activity, plus-end-directed [GO:0008574];kinase binding [GO:0019900];microtubule binding [GO:0008017];microtubule motor activity [GO:0003777];scaffold protein binding [GO:0097110]	-	-	-	-	KIF1B_MOUSE;KIF1C_MOUSE	Kif1b;Kif1c	Kinesin-like protein KIF1C	NaN	NaN	NaN	NaN	NaN	NaN	0.29445	1
O35074	O35074	PTGIS_MOUSE	Ptgis	Prostacyclin synthase													14.3812				16.1026		44536.7	192779						3	apoptotic signaling pathway [GO:0097190];cellular response to hypoxia [GO:0071456];cellular response to interleukin-1 [GO:0071347];cellular response to interleukin-6 [GO:0071354];decidualization [GO:0046697];embryo implantation [GO:0007566];icosanoid metabolic process [GO:0006690];negative regulation of inflammatory response [GO:0050728];negative regulation of NF-kappaB transcription factor activ…	caveola [GO:0005901];cytoplasm [GO:0005737];endoplasmic reticulum [GO:0005783];endoplasmic reticulum membrane [GO:0005789];extracellular space [GO:0005615];integral component of membrane [GO:0016021];nucleus [GO:0005634]	heme binding [GO:0020037];hydroperoxy icosatetraenoate dehydratase activity [GO:0106256];iron ion binding [GO:0005506];monooxygenase activity [GO:0004497];oxidoreductase activity, acting on paired donors, with incorporation or reduction of molecular oxygen [GO:0016705];prostaglandin-I synthase activity [GO:0008116]	-	-	-	-	PTGIS_MOUSE	Ptgis	Prostacyclin synthase	NaN	NaN	NaN	NaN	NaN	NaN	NaN	0
O35075	O35075	VP26C_MOUSE	Vps26c	Vacuolar protein sorting-associated protein 26C		17.8974		16.6607	18.0522		17.6967	18.1337	16.4007	17.3905	16.1375	17.6211	17.4314	17.6785	17.3029	17.7021	17.5599	17.3482	162843	178252	200421	82655.1	191701	195861	164368	16	endocytic recycling [GO:0032456];intracellular protein transport [GO:0006886]	endosome [GO:0005768]	-	-	-	-	-	VP26C_MOUSE	Vps26c	Vacuolar protein sorting-associated protein 26C	NaN	1.3915	-0.437	1.1214	0.1897	0.3756	0.24805	6
O35083	O35083	PLCA_MOUSE	Agpat1	1-acyl-sn-glycerol-3-phosphate acyltransferase alpha		19.0734	19.3855	18.922	19.0846	18.9944	19.3231	19.1723	19.1277	19.6501	18.9404	18.909	18.3961	19.0064	18.6277	18.7289	18.698	18.6607	369092	719238	593689	552034	734764	435371	371082	18	CDP-diacylglycerol biosynthetic process [GO:0016024];phosphatidic acid biosynthetic process [GO:0006654];positive regulation of cytokine production [GO:0001819]	endoplasmic reticulum [GO:0005783];endoplasmic reticulum membrane [GO:0005789];integral component of membrane [GO:0016021]	1-acylglycerol-3-phosphate O-acyltransferase activity [GO:0003841]	-	-	-	-	PLCA_MOUSE	Agpat1	1-acyl-sn-glycerol-3-phosphate acyltransferase alpha	0.3121	0.1264	0.1508	0.61605	0.5129	0.3787	0.04955	7
O35098	O35098	DPYL4_MOUSE	Dpysl4	Dihydropyrimidinase-related protein 4		23.2	23.4	23.5	23.6	23.7	23.3	23.3	23.2	23.3	23.4	22.8	22.4	22.6	22.5	22.7	22.6	22.5823	5620000	10700000	10600000	11600000	10200000	11400000	11400000	18	neuron death [GO:0070997];neuron projection guidance [GO:0097485]	cytoplasm [GO:0005737]	filamin binding [GO:0031005];hydrolase activity, acting on carbon-nitrogen (but not peptide) bonds [GO:0016810];phosphoprotein binding [GO:0051219]	-	-	-	-	DPYL4_MOUSE	Dpysl4	Dihydropyrimidinase-related protein 4	0.1564	0.0088	-0.03	0.0073	0.4196	0.0476	0.12615	7
O35098;P97427	P97427;O35098	DPYL1_MOUSE;DPYL4_MOUSE	Crmp1;Dpysl4	Dihydropyrimidinase-related protein 4		20.1332	19.929	19.9	20.3	20.0292	19.4468	19.7	20.2764	19.7997	19.4284	19.1937	18.8493	19.2359	18.8437	19.1248	18.7154	19.4282	396705	625314	756034	499123		968555	1240000	18	axon guidance [GO:0007411];microtubule cytoskeleton organization [GO:0000226];negative regulation of actin filament binding [GO:1904530];negative regulation of neuron projection development [GO:0010977];neuron death [GO:0070997];neuron projection guidance [GO:0097485];semaphorin-plexin signaling pathway [GO:0071526]	actin cytoskeleton [GO:0015629];centrosome [GO:0005813];cytoplasm [GO:0005737];cytosol [GO:0005829];dendrite [GO:0030425];growth cone [GO:0030426];midbody [GO:0030496];neuronal cell body [GO:0043025];nucleus [GO:0005634];perikaryon [GO:0043204];spindle [GO:0005819]	filamin binding [GO:0031005];hydrolase activity, acting on carbon-nitrogen (but not peptide) bonds [GO:0016810];identical protein binding [GO:0042802];phosphoprotein binding [GO:0051219]	-	-	-	-	DPYL1_MOUSE;DPYL4_MOUSE	Crmp1;Dpysl4	Dihydropyrimidinase-related protein 4	-0.2042	0.384	-0.2578	-0.0527	0.3444	0.3922	0.053	7
O35099;Q1HKZ5;Q60700;Q9WTR2	Q1HKZ5;Q9WTR2;A2AQW0;Q60700;O35099	M3K12_MOUSE;M3K13_MOUSE;M3K5_MOUSE;M3K6_MOUSE	Map3k12;Map3k13;Map3k5;Map3k6	Mitogen-activated protein kinase kinase kinase 5							16.5175		17.4727		16.6936	16.7718														4	activation of JUN kinase activity [GO:0007257];activation of MAPKK activity [GO:0000186];cellular response to amino acid starvation [GO:0034198];cellular response to hydrogen peroxide [GO:0070301];cellular response to reactive nitrogen species [GO:1902170];histone phosphorylation [GO:0016572];innate immune response [GO:0045087];intrinsic apoptotic signaling pathway in response to endoplasmic reti…	axon [GO:0030424];cytoplasm [GO:0005737];cytosol [GO:0005829];external side of plasma membrane [GO:0009897];growth cone [GO:0030426];IRE1-TRAF2-ASK1 complex [GO:1990604];membrane [GO:0016020];plasma membrane [GO:0005886];protein kinase complex [GO:1902911];protein-containing complex [GO:0032991]	ATP binding [GO:0005524];enzyme binding [GO:0019899];identical protein binding [GO:0042802];IkappaB kinase complex binding [GO:0106137];JUN kinase kinase kinase activity [GO:0004706];magnesium ion binding [GO:0000287];MAP kinase kinase kinase activity [GO:0004709];metal ion binding [GO:0046872];protein domain specific binding [GO:0019904];protein homodimerization activity [GO:0042803];protein kin…	-	-	-	-	M3K12_MOUSE;M3K13_MOUSE;M3K5_MOUSE;M3K6_MOUSE	Map3k12;Map3k13;Map3k5;Map3k6	Mitogen-activated protein kinase kinase kinase 5	NaN	NaN	NaN	NaN	NaN	NaN	NaN	0
O35114	O35114	SCRB2_MOUSE	Scarb2	Lysosome membrane protein 2		20.6	20.6	20.5	20.7	20.6	20.9	20.9	21	20.7	20.7	20.9	20.7	20.4	20.6	21.1	21.1	20.9742	2030000	1950000	1620000	1600000	541606	1600000	1080000	18	aminophospholipid transport [GO:0015917];gene expression [GO:0010467];positive regulation of neuron projection development [GO:0010976];protein targeting to lysosome [GO:0006622];receptor-mediated endocytosis [GO:0006898];regulation of cellular carbohydrate catabolic process [GO:0043471];regulation of glucosylceramidase activity [GO:1905123];sensory perception of sound [GO:0007605]	cytoplasm [GO:0005737];endocytic vesicle membrane [GO:0030666];integral component of membrane [GO:0016021];lysosomal lumen [GO:0043202];lysosomal membrane [GO:0005765];plasma membrane [GO:0005886]	cargo receptor activity [GO:0038024];chaperone binding [GO:0051087];cholesterol binding [GO:0015485];enzyme binding [GO:0019899];phosphatidylcholine binding [GO:0031210];phosphatidylserine binding [GO:0001786];protein homodimerization activity [GO:0042803];scavenger receptor activity [GO:0005044]	-	-	-	-	SCRB2_MOUSE	Scarb2	Lysosome membrane protein 2	-0.0183	0.17995	0.0075	-0.1096	0.1353	-0.1848	0.07325	7
O35118	O35118	GFRA3_MOUSE	Gfra3	GDNF family receptor alpha-3																			22227.1							1	axon guidance [GO:0007411];nervous system development [GO:0007399];neuron development [GO:0048666];neuron migration [GO:0001764];sympathetic nervous system development [GO:0048485];transmembrane receptor protein tyrosine kinase signaling pathway [GO:0007169]	anchored component of membrane [GO:0031225];cytosol [GO:0005829];external side of plasma membrane [GO:0009897];plasma membrane [GO:0005886];receptor complex [GO:0043235]	axon guidance receptor activity [GO:0008046];coreceptor activity [GO:0015026];glial cell-derived neurotrophic factor receptor activity [GO:0016167];signaling receptor activity [GO:0038023]	-	-	-	-	GFRA3_MOUSE	Gfra3	GDNF family receptor alpha-3	NaN	NaN	NaN	NaN	NaN	NaN	NaN	0
O35126	O35126	ATN1_MOUSE	Atn1	Atrophin-1		17.4946	17.4049	16.5877	17.6507		17.4268		17.6655	17.1496	17.2609	17.1455	17.2784	16.5555	17.2611	17.1736	17.1362	17.2348	109614	201637	169842	158623		173685	74685	16	cell migration [GO:0016477];determination of adult lifespan [GO:0008340];maintenance of cell polarity [GO:0030011];male gonad development [GO:0008584];multicellular organism growth [GO:0035264];negative regulation of transcription by RNA polymerase II [GO:0000122];neuron apoptotic process [GO:0051402];post-embryonic development [GO:0009791];response to food [GO:0032094];spermatogenesis [GO:000728…	cell junction [GO:0030054];cell leading edge [GO:0031252];cytoplasm [GO:0005737];nuclear matrix [GO:0016363];nucleoplasm [GO:0005654];nucleus [GO:0005634];perinuclear region of cytoplasm [GO:0048471]	JUN kinase binding [GO:0008432];protein domain specific binding [GO:0019904];RNA polymerase II-specific DNA-binding transcription factor binding [GO:0061629];toxin activity [GO:0090729];transcription coactivator activity [GO:0003713];transcription corepressor activity [GO:0003714]	-	-	-	-	ATN1_MOUSE	Atn1	Atrophin-1	-0.0897	1.063	NaN	-0.3136	-0.1329	-0.7056	-0.0119	6
O35129	O35129	PHB2_MOUSE	Phb2	Prohibitin-2		23.4	23.5	23.2	23.6	23.2	23.4	23.2	23.4	23.5	23.4	23	23.1	23.2	23.1	23.1	23.1	23.1719	8990000	12000000	12700000	13300000	6330000	7040000	7090000	18	activation of phospholipase C activity [GO:0007202];activation of protein kinase C activity [GO:1990051];antiviral innate immune response [GO:0140374];B cell activation [GO:0042113];CD40 signaling pathway [GO:0023035];cell migration [GO:0016477];cellular response to hypoxia [GO:0071456];cellular response to retinoic acid [GO:0071300];induction by virus of host autophagy [GO:0039520];mammary gland…	axon [GO:0030424];cell periphery [GO:0071944];cell surface [GO:0009986];cytoplasm [GO:0005737];GABA-ergic synapse [GO:0098982];glutamatergic synapse [GO:0098978];inner mitochondrial membrane protein complex [GO:0098800];mitochondrial inner membrane [GO:0005743];mitochondrial outer membrane [GO:0005741];mitochondrial prohibitin complex [GO:0035632];mitochondrion [GO:0005739];nuclear matrix [GO:001…	amide binding [GO:0033218];identical protein binding [GO:0042802];protein C-terminus binding [GO:0008022];protein heterodimerization activity [GO:0046982];protein homodimerization activity [GO:0042803];protein N-terminus binding [GO:0047485];sphingolipid binding [GO:0046625]	MitoCarta3.0	literature, yeast mito homolog++, Rickettsial homolog, mito protein domain, induction, coexpression, MS/MS++	MIM	Protein import, sorting and homeostasis > Protein homeostasis > Chaperones	PHB2_MOUSE	Phb2	Prohibitin-2	0.0251	0.3716	0.1842	0.10635	-0.0631	0.1088	0.01075	7
O35130	O35130	NEP1_MOUSE	Emg1	Ribosomal RNA small subunit methyltransferase NEP1		18.0007	17.9864	17.644	17.6657	17.8143	17.6363	17.5681	17.8187	17.7394	17.8362	16.9791	18.4576	18.2004	18.3667	18.16	17.2938	17.9565	278549	240770	203888	308319		158567	190479	18	blastocyst development [GO:0001824];nucleologenesis [GO:0017126];rRNA base methylation [GO:0070475]	chromosome [GO:0005694];nucleolus [GO:0005730];nucleoplasm [GO:0005654];small-subunit processome [GO:0032040]	identical protein binding [GO:0042802];rRNA (pseudouridine) methyltransferase activity [GO:0070037];rRNA binding [GO:0019843]	-	-	-	-	NEP1_MOUSE	Emg1	Ribosomal RNA small subunit methyltransferase NEP1	-0.0143	-0.06345	0.0682	-0.08805	-1.4785	-0.1663	0.53485	7
O35134	O35134	RPA1_MOUSE	Polr1a	DNA-directed RNA polymerase I subunit RPA1												15.7732	16.4078	16.4706	16.1512			15.2953	42532.5							6	negative regulation of protein localization to nucleolus [GO:1904750];rRNA transcription [GO:0009303]	chromosome [GO:0005694];nucleoplasm [GO:0005654];nucleus [GO:0005634];RNA polymerase I complex [GO:0005736]	chromatin binding [GO:0003682];DNA binding [GO:0003677];RNA polymerase I activity [GO:0001054];zinc ion binding [GO:0008270]	-	-	-	-	RPA1_MOUSE	Polr1a	DNA-directed RNA polymerase I subunit RPA1	NaN	NaN	NaN	NaN	-0.6346	0.3194	NaN	2
O35136	O35136	NCAM2_MOUSE	Ncam2	Neural cell adhesion molecule 2		21	20.3321	19.8	20.1079	19.7	20.5	20.6	20.7	20.5	20.8	20.9	20.6	20.7	20.9	21.4	21.1	21.1825	2060000	1490000	1190000	905488	1150000	1070000	1250000	18	axonal fasciculation [GO:0007413];cell adhesion [GO:0007155];sensory perception of smell [GO:0007608]	anchored component of membrane [GO:0031225];axon [GO:0030424];integral component of membrane [GO:0016021];neuron projection [GO:0043005];nuclear body [GO:0016604];plasma membrane [GO:0005886]	identical protein binding [GO:0042802]	-	-	-	-	NCAM2_MOUSE	Ncam2	Neural cell adhesion molecule 2	-0.6209	0.34705	-0.1103	-0.3055	0.3183	-0.2036	0.22785	7
O35143	O35143	ATIF1_MOUSE	ATP5IF1	ATPase inhibitor, mitochondrial		15.8495	15.7004				14.9666		15.3707	17.4332	15.955									123848	227638	33475.7				6	erythrocyte differentiation [GO:0030218];heme biosynthetic process [GO:0006783];mitochondrial depolarization [GO:0051882];negative regulation of ATPase activity [GO:0032780];negative regulation of endothelial cell proliferation [GO:0001937];negative regulation of hydrolase activity [GO:0051346];positive regulation of autophagy of mitochondrion in response to mitochondrial depolarization [GO:19049…	cell surface [GO:0009986];mitochondrion [GO:0005739];protein-containing complex [GO:0032991]	angiostatin binding [GO:0043532];ATPase binding [GO:0051117];ATPase inhibitor activity [GO:0042030];calmodulin binding [GO:0005516];enzyme binding [GO:0019899];identical protein binding [GO:0042802];mitochondrial proton-transporting ATP synthase complex binding [GO:0140260]	MitoCarta3.0	literature, APEX_matrix, targetP signal, yeast mito homolog++, mito protein domain+, MS/MS++	Matrix	OXPHOS > Complex V > CV subunits;OXPHOS > OXPHOS subunits	ATIF1_MOUSE	ATP5IF1	ATPase inhibitor, mitochondrial	-0.1491	NaN	NaN	1.77035	NaN	NaN	NaN	2
O35144	O35144	TERF2_MOUSE	Terf2	Telomeric repeat-binding factor 2		20.6	20.7	20.6	20.9	20.2	20.4	20.5	20.2	20.2	20.6	20.1	19.9882	19.7	19.9882	19.6969	19.9	20.1946	876372	1560000	1510000	1500000	420089	1380000	1340000	18	anterograde axonal transport [GO:0008089];anterograde axonal transport of messenger ribonucleoprotein complex [GO:0099087];cell cycle [GO:0007049];in utero embryonic development [GO:0001701];negative regulation of beta-galactosidase activity [GO:1903770];negative regulation of cellular senescence [GO:2000773];negative regulation of exonuclease activity [GO:1905778];negative regulation of gene exp…	axon cytoplasm [GO:1904115];chromosome, telomeric region [GO:0000781];male germ cell nucleus [GO:0001673];nuclear body [GO:0016604];nuclear telomere cap complex [GO:0000783];nucleoplasm [GO:0005654];nucleus [GO:0005634];shelterin complex [GO:0070187]	double-stranded telomeric DNA binding [GO:0003691];enzyme binding [GO:0019899];G-rich strand telomeric DNA binding [GO:0098505];protein C-terminus binding [GO:0008022];protein homodimerization activity [GO:0042803];protein-containing complex binding [GO:0044877];telomerase activity [GO:0003720];telomeric DNA binding [GO:0042162]	-	-	-	-	TERF2_MOUSE	Terf2	Telomeric repeat-binding factor 2	0.0965	0.4576	-0.1076	-0.16985	0.1197	-0.2411	-0.33115	7
O35153	O35153	BET1L_MOUSE	Bet1l	BET1-like protein				18.3308	17.6778		17.6984	18.0837		17.5505	17.2749	16.6381						17.0422	190117	124372	161313	257864	321674	416153	456342	9	protein transport [GO:0015031];regulation of retrograde vesicle-mediated transport, Golgi to ER [GO:2000156];retrograde transport, endosome to Golgi [GO:0042147]	cytosol [GO:0005829];endosome [GO:0005768];Golgi apparatus [GO:0005794];Golgi membrane [GO:0000139];Golgi stack [GO:0005795];Golgi trans cisterna [GO:0000138];Golgi-associated vesicle [GO:0005798];integral component of Golgi membrane [GO:0030173];SNARE complex [GO:0031201];trans-Golgi network [GO:0005802]	SNAP receptor activity [GO:0005484]	-	-	-	-	BET1L_MOUSE	Bet1l	BET1-like protein	NaN	-0.653	-0.3853	0.2756	NaN	NaN	NaN	3
O35161	O35161	CELR1_MOUSE	Celsr1	Cadherin EGF LAG seven-pass G-type receptor 1												14.902	14.6278	15.6105	13.7397	13.6925	13.8683	14.5745	18328.9							8	anterior/posterior pattern specification [GO:0009952];apical protein localization [GO:0045176];cell-cell adhesion [GO:0098609];establishment of body hair planar orientation [GO:0048105];establishment of planar polarity [GO:0001736];establishment of planar polarity of embryonic epithelium [GO:0042249];hair follicle development [GO:0001942];homophilic cell adhesion via plasma membrane adhesion mole…	integral component of membrane [GO:0016021];membrane [GO:0016020];nucleoplasm [GO:0005654];plasma membrane [GO:0005886]	calcium ion binding [GO:0005509];G protein-coupled receptor activity [GO:0004930]	-	-	-	-	CELR1_MOUSE	Celsr1	Cadherin EGF LAG seven-pass G-type receptor 1	NaN	NaN	NaN	NaN	0.2742	1.8708	-0.5289	3
O35166	O35166	GOSR2_MOUSE	Gosr2	Golgi SNAP receptor complex member 2		17.5382	17.217								16.2835	15.6953	17.3402	16.6091	13.8415	15.7408	16.0371	16.6672	101071							11	endoplasmic reticulum to Golgi vesicle-mediated transport [GO:0006888];Golgi to vacuole transport [GO:0006896];intra-Golgi vesicle-mediated transport [GO:0006891];protein targeting to vacuole [GO:0006623];retrograde transport, endosome to Golgi [GO:0042147];vesicle fusion with Golgi apparatus [GO:0048280];vesicle-mediated transport [GO:0016192]	cytosol [GO:0005829];endoplasmic reticulum membrane [GO:0005789];ER to Golgi transport vesicle membrane [GO:0012507];Golgi apparatus [GO:0005794];Golgi membrane [GO:0000139];integral component of membrane [GO:0016021];late endosome membrane [GO:0031902];SNARE complex [GO:0031201]	SNAP receptor activity [GO:0005484];SNARE binding [GO:0000149]	-	-	-	-	GOSR2_MOUSE	Gosr2	Golgi SNAP receptor complex member 2	-0.3212	NaN	NaN	NaN	-1.6449	2.7676	-0.61135	4
O35188	O35188	X3CL1_MOUSE	Cx3cl1	Fractalkine							17.5672									18.0294	18.0958	17.7406	143194							5	angiogenesis involved in wound healing [GO:0060055];autocrine signaling [GO:0035425];cell adhesion [GO:0007155];cell chemotaxis [GO:0060326];cell-cell adhesion [GO:0098609];cellular response to interferon-gamma [GO:0071346];cellular response to interleukin-1 [GO:0071347];cellular response to tumor necrosis factor [GO:0071356];chemokine-mediated signaling pathway [GO:0070098];chemotaxis [GO:000693…	cell body [GO:0044297];cell projection [GO:0042995];cell surface [GO:0009986];cytoplasm [GO:0005737];extracellular region [GO:0005576];extracellular space [GO:0005615];integral component of membrane [GO:0016021];integral component of plasma membrane [GO:0005887];membrane [GO:0016020];neuron projection [GO:0043005];neuronal cell body [GO:0043025];perinuclear region of cytoplasm [GO:0048471];plasma…	CCR chemokine receptor binding [GO:0048020];chemoattractant activity [GO:0042056];chemokine activity [GO:0008009];CX3C chemokine receptor binding [GO:0031737];CXCR1 chemokine receptor binding [GO:0045237];integrin binding [GO:0005178]	-	-	-	-	X3CL1_MOUSE	Cx3cl1	Fractalkine	NaN	NaN	NaN	NaN	NaN	NaN	0.1112	1
O35206	O35206	COFA1_MOUSE	Col15a1	Collagen alpha-1(XV) chain		16.7119	17.4089	16.3114	16.8362			16.7477	16.9922	16.6834	16.832	16.5848	16.6927	16.8506	16.8006	16.8661	17.158	17.0496	126455	83119.2	81646.4	133035		167674		16	angiogenesis [GO:0001525];cell adhesion [GO:0007155];endothelial cell morphogenesis [GO:0001886];extracellular matrix organization [GO:0030198]	basement membrane [GO:0005604];collagen trimer [GO:0005581];collagen-containing extracellular matrix [GO:0062023];extracellular matrix [GO:0031012];extracellular space [GO:0005615]	extracellular matrix structural constituent [GO:0005201]	-	-	-	-	COFA1_MOUSE	Col15a1	Collagen alpha-1(XV) chain	0.697	0.5248	NaN	-0.2287	-0.1079	0.05	-0.2377	6
O35215	O35215	DOPD_MOUSE	Ddt	D-dopachrome decarboxylase		17.7245	19.4	19.9742	18.3042	19.2249	18.6363	18.6691		19.203	18.6	20.3	20.1704	19.6	20	19.9601	19.7	20.0951	1190000	452589	279498	389391	840698	817607	862480	17	melanin biosynthetic process [GO:0042438];negative regulation of macrophage chemotaxis [GO:0010760];positive regulation of ERK1 and ERK2 cascade [GO:0070374];positive regulation of inflammatory response [GO:0050729];positive regulation of tumor necrosis factor production [GO:0032760]	cytoplasm [GO:0005737];extracellular space [GO:0005615]	cytokine receptor binding [GO:0005126];D-dopachrome decarboxylase activity [GO:0033981];phenylpyruvate tautomerase activity [GO:0050178];protease binding [GO:0002020]	-	-	-	-	DOPD_MOUSE	Ddt	D-dopachrome decarboxylase	1.6678	-1.29535	-0.0328	0.6284	0.1397	-0.3964	0.0434	7
O35216	O35216	CENPA_MOUSE	Cenpa	Histone H3-like centromeric protein A		17.036	18.7087	18.2163	18.338	18.4722	17.3603	17.7029	17.8859	16.7583	18.2635	18.539	18.671	18.9883	18.7621	18.1847	17.8841	18.2135	404192	228267	332228	293142	304074	254165	274770	18	establishment of mitotic spindle orientation [GO:0000132];kinetochore assembly [GO:0051382];mitotic cytokinesis [GO:0000281];protein localization to chromosome, centromeric region [GO:0071459]	chromosome, centromeric region [GO:0000775];condensed chromosome, centromeric region [GO:0000779];inner kinetochore [GO:0000939];kinetochore [GO:0000776];nucleoplasm [GO:0005654];nucleosome [GO:0000786];nucleus [GO:0005634];pericentric heterochromatin [GO:0005721]	DNA binding [GO:0003677];protein heterodimerization activity [GO:0046982]	-	-	-	-	CENPA_MOUSE	Cenpa	Histone H3-like centromeric protein A	1.6727	-0.00625	-0.3426	-1.3164	-0.132	0.2262	0.1359	7
O35218	O35218	CPSF2_MOUSE	Cpsf2	Cleavage and polyadenylation specificity factor subunit 2		19.2187	19.2162	18.8808	19.13	18.9316	18.8996	19.0648	19.1065	18.9957	19.0878	18.9012	18.9644	19.1133	18.9925	18.6967	18.7387	18.8269	479198	479811	586055	560503	734378	464205	403035	18	mRNA 3'-end processing by stem-loop binding and cleavage [GO:0006398];mRNA polyadenylation [GO:0006378];pre-mRNA cleavage required for polyadenylation [GO:0098789]	mRNA cleavage and polyadenylation specificity factor complex [GO:0005847]	RNA binding [GO:0003723]	-	-	-	-	CPSF2_MOUSE	Cpsf2	Cleavage and polyadenylation specificity factor subunit 2	-0.0025	0.2238	-0.1652	-0.10145	-0.0632	0.1208	-0.0861	7
O35226	O35226	PSMD4_MOUSE	Psmd4	26S proteasome non-ATPase regulatory subunit 4		20.3	20.1	20.5	20.1	20.2	20.4	20.4	20.2	20.2	20.3	20.9	20.5	20.4	20.6	20.3	20.5	20.3101	1100000	1280000	1110000	1260000	1780000	1990000	1670000	18	proteasome assembly [GO:0043248];proteasome-mediated ubiquitin-dependent protein catabolic process [GO:0043161]	cytoplasm [GO:0005737];cytosol [GO:0005829];nucleoplasm [GO:0005654];nucleus [GO:0005634];proteasome accessory complex [GO:0022624];proteasome complex [GO:0000502];proteasome regulatory particle, base subcomplex [GO:0008540]	identical protein binding [GO:0042802];polyubiquitin modification-dependent protein binding [GO:0031593]	-	-	-	-	PSMD4_MOUSE	Psmd4	26S proteasome non-ATPase regulatory subunit 4	-0.2298	-0.2508	-0.0416	0.01815	0.3975	-0.1901	-0.1256	7
O35239	O35239	PTN9_MOUSE	Ptpn9	Tyrosine-protein phosphatase non-receptor type 9		19.6986	18.467	19.3858	19.4813	18.0041	19.4719	19.9097	19.1643	19.5702	19.4635	19.4836	19.5733	19.5868	19.5258	18.9119	19.1901	19.2138	686485	618987	610234	932918		880221	392125	18	negative regulation of neuron projection development [GO:0010977];peptidyl-tyrosine dephosphorylation [GO:0035335];positive regulation of protein localization to plasma membrane [GO:1903078];protein dephosphorylation [GO:0006470]	cytoplasm [GO:0005737];neuron projection terminus [GO:0044306]	protein tyrosine phosphatase activity [GO:0004725]	-	-	-	-	PTN9_MOUSE	Ptpn9	Tyrosine-protein phosphatase non-receptor type 9	-1.2316	0.78635	-0.4378	0.2563	-0.0897	0.061	-0.29005	7
[truncated: 7,432 more rows]
[truncated: 2 more columns]

## Sheet: baseFile_Axon
Protein.Ids	Protein.Names	Genes	First.Protein.Description	CountsInsSoma	Protein.Group	0824_Axon_WT1+WT2	0824_Axon_KO3+KO4	0906_Axon_WT1+WT2	0906_Axon_KO3+KO5	0906_Axon_WT7+WT8	0928_Axon_KO1A+KO3A	0928_Axon_WT5A+WT6A	0928_Axon_WT1B+WT2B	0928_Axon_KO3B+KO4B	0928_Axon_WT5B+WT9B	0930_Axon_KO1A+KO3A	0930_Axon_WT4A+WT5A	0930_Axon_KO2A+KO5B	0930_Axon_WT6B+WT7B	0211_Axon_KO4+KO5	0211_Axon_WT2+WT6	0211_Axon_WT1+WT7	Exclusiely in WT	Counts in WT	Exclusive in KO	Counts in KO	Two-way ANOVA p value G	Two-way ANOVA p value B	Two-way ANOVA p value Interaction	Two-way ANOVA p value G_	Two-way ANOVA p value B_	Two-way ANOVA p value Interaction_	Gene ontology (biological process)	Gene ontology (cellular component)	Gene ontology (molecular function)	MitoCarta3.0_List	MitoCarta3.0_Evidence	MitoCarta3.0_SubMitoLocalization	MitoCarta3.0_MitoPathways	Genes	First.Protein.Description	QuantCountsInsSoma	Protein.Ids	0824_KO_WT	0906_KO_WT	0928_A_KO_WT	0928_B_KO_WT	0930_A_KO_WT	0930_B_KO_WT
[truncated: 7,833 more rows]
[truncated: 4 more columns]
