# Supplementary material for: CLUH maintains functional mitochondria and translation in motoneuronal axons and prevents peripheral neuropathy
Source: Sci Adv. 2024 May 29;10(22):eadn2050. doi: 10.1126/sciadv.adn2050 (PMC11135423; doi:10.1126/sciadv.adn2050)
Supplement: Supplementary file 3 — Tables S1 to S3 [file sciadv.adn2050_tables_s1_to_s3.zip › adn2050_Table S3.xlsx]

## Sheet: HeLa
identifier						(q<0.05; S0=0.2)					Means (log2)		Valid Values		LFQ intensities (log2)
Protein IDs	Majority protein IDs	Protein names	Gene names	iBAQ (log10)	Peptides	Significant CLUH-IP_IgG-IP	-Log p-value CLUH-IP_IgG-IP	q-value CLUH-IP_IgG-IP	Difference CLUH-IP_IgG-IP	Test statistic CLUH-IP_IgG-IP	Mean CLUH-IP	Mean IgG-IP	Valid values CLUH-IP	Valid values IgG-IP	CLUH-IP-01	CLUH-IP-02	CLUH-IP-03	CLUH-IP-04	CLUH-IP-05	CLUH-IP-06	CLUH-IP-07	CLUH-IP-08
P61221	P61221	ATP-binding cassette sub-family E member 1	ABCE1	7.61655	16	+	1.60543	0.00177778	2.45045	2.39356	25.3344	23.3903	4	1	23.9359	24.6021	25.3522	27.4473	22.0373	22.7757	23.3324	23.3903
Q8NE71	Q8NE71	ATP-binding cassette sub-family F member 1	ABCF1	7.55397	13	+	2.73542	0	2.99456	3.91156	26.2139	NaN	4	0	25.5943	26.0238	26.1463	27.0912	23.6484	21.8312	23.5078	23.89
Q9UG63	Q9UG63	ATP-binding cassette sub-family F member 2	ABCF2	7.27478	9	+	1.89955	0.0013913	1.67805	2.47696	24.8693	NaN	4	0	24.0571	24.5396	24.6926	26.1879	23.4795	23.0107	22.9427	23.3321
P49748	P49748	Very long-chain specific acyl-CoA dehydrogenase, mitochondrial	ACADVL	7.85558	20	+	0.914058	0.0489977	0.860625	1.26933	27.2552	26.3946	4	4	27.0954	26.9899	28.2686	26.667	26.4205	26.1358	27.2785	25.7434
Q9Y305	Q9Y305	Acyl-coenzyme A thioesterase 9, mitochondrial	ACOT9	8.00664	18	+	2.11065	0.000260465	1.9858	2.81337	27.2835	25.2977	4	4	26.8024	26.5202	28.1623	27.6492	24.6081	24.8944	26.0841	25.6042
O60488;O95573	O60488	Long-chain-fatty-acid--CoA ligase 4	ACSL4	6.98046	6	+	4.84656	0	1.58646	4.89111	24.4552	NaN	4	0	24.5346	24.275	24.5737	24.4373	23.1426	22.779	22.6493	22.9039
P55265	P55265	Double-stranded RNA-specific adenosine deaminase	ADAR	7.01098	11	+	4.17299	0	3.1549	6.02328	25.7629	NaN	4	0	25.7809	25.6324	25.9592	25.679	23.2116	23.0895	22.1362	21.9945
Q86V81	Q86V81	THO complex subunit 4	ALYREF	8.33566	5	+	3.14548	0.00189781	0.731923	2.32152	27.3317	26.5998	4	4	27.1617	27.4549	27.408	27.3021	26.8535	26.5754	26.3918	26.5783
O95782	O95782	AP-2 complex subunit alpha-1	AP2A1	6.47574	4	+	1.55735	0.0148663	0.787295	1.66636	23.6447	NaN	4	0	23.3737	23.3985	24.4196	23.3871	22.7239	22.8606	22.7442	23.101
Q96CW1	Q96CW1	AP-2 complex subunit mu	AP2M1	7.08711	4	+	1.33925	0.0105549	1.28438	1.80561	24.5202	NaN	4	0	24.4319	24.3587	25.2197	24.0705	24.4898	23.2759	22.6102	22.5676
Q12797	Q12797	Aspartyl/asparaginyl beta-hydroxylase	ASPH	7.19838	8	+	3.08623	0	1.991	3.81596	25.2092	NaN	4	0	25.3151	25.3367	25.6405	24.5445	22.9316	23.3136	23.8024	22.8251
Q8TDN6	Q8TDN6	Ribosome biogenesis protein BRX1 homolog	BRIX1	7.75076	8	+	4.87965	0	3.21321	7.16288	26.2656	NaN	4	0	26.0062	26.0891	26.4371	26.5298	22.7224	23.4849	23.3494	22.6527
P20290	P20290	Transcription factor BTF3	BTF3	8.08001	5	+	1.74703	0.00868437	0.858345	1.84305	25.8569	24.9985	4	4	25.326	25.9142	25.6417	26.5455	24.9784	25.0535	24.8438	25.1183
Q9Y224	Q9Y224	UPF0568 protein C14orf166	C14orf166	8.43425	12	+	2.90675	0.0085816	0.54637	1.84866	27.7404	27.194	4	4	27.7464	27.7046	27.7595	27.751	27.2172	27.0181	27.0906	27.4501
Q07021	Q07021	Complement component 1 Q subcomponent-binding protein, mitochondrial	C1QBP	7.93749	3	+	3.34226	0	3.36706	4.89849	25.7725	NaN	4	0	26.2308	26.4413	25.701	24.7169	21.7746	23.1024	22.6787	22.066
P0C0L4;P0C0L5;CON__P01030;CON__ENSEMBL:ENSBTAP00000007350	P0C0L4;P0C0L5	Complement C4-A;Complement C4 beta chain;Complement C4-A alpha chain;C4a anaphylatoxin;C4b-A;C4d-A;Complement C4 gamma chain;Complement C4-B;Complement C4 beta chain;Complement C4-B alpha chain;C4a anaphylatoxin;C4b-B;C4d-B;Complement C4 gamma chain	C4A;C4B	6.94675	4	+	2.40735	0	2.78981	3.4278	25.9306	NaN	4	0	26.7712	26.4789	25.7179	24.7542	22.5082	24.299	22.5568	23.199
Q9BRJ6	Q9BRJ6	Uncharacterized protein C7orf50	C7orf50	7.97978	5	+	4.94336	0	2.89866	6.9234	25.7578	NaN	4	0	25.729	25.6791	25.8069	25.8162	23.0849	22.9336	23.1883	22.2297
P49589	P49589	Cysteine--tRNA ligase, cytoplasmic	CARS	6.99636	7	+	2.56824	0	2.15332	3.36889	24.9333	NaN	4	0	24.5224	25.421	25.0031	24.7868	22.1529	22.2914	23.8978	22.778
P31944	P31944	Caspase-14;Caspase-14 subunit p17, mature form;Caspase-14 subunit p10, mature form;Caspase-14 subunit p20, intermediate form;Caspase-14 subunit p8, intermediate form	CASP14	6.99088	2	+	2.45775	0.00182677	1.04224	2.45872	23.2611	NaN	4	0	23.3388	23.7686	22.8416	23.0953	22.4735	22.2604	22.1801	21.9612
P60953	P60953	Cell division control protein 42 homolog	CDC42	7.49086	2	+	3.38136	0	1.17111	3.19346	23.8962	NaN	4	0	23.9953	23.7139	23.9109	23.9649	23.0391	22.336	22.6348	22.8906
Q9Y4F5	Q9Y4F5	Centrosomal protein of 170 kDa protein B	CEP170B	7.55644	31	+	3.81436	0	4.30448	6.0506	27.725	NaN	4	0	27.2725	27.8266	27.6043	28.1965	24.2332	24.1713	22.2923	22.9851
Q14011	Q14011	Cold-inducible RNA-binding protein	CIRBP	7.64634	2	+	1.04449	0.0436815	0.768993	1.32303	24.6695	24.5114	4	2	24.5414	24.5414	24.683	24.912	24.6776	23.5176	23.0614	24.3453
O75153;Q9Y5I4	O75153	Clustered mitochondria protein homolog	CLUH	9.99559	70	+	5.67843	0	12.5397	13.796	35.7453	23.2057	4	4	36.3198	36.0934	35.4027	35.1656	22.6109	25.1655	22.5368	22.5095
Q8NFW8	Q8NFW8	N-acylneuraminate cytidylyltransferase	CMAS	7.00668	5	+	1.02556	0.0363707	0.947164	1.39905	23.9829	NaN	4	0	23.8948	23.8285	24.0038	24.2045	24.1414	23.4542	22.0614	22.486
P27658	P27658	Collagen alpha-1(VIII) chain;Vastatin	COL8A1	7.38261	6	+	3.28513	0	3.37673	4.81825	26.1156	NaN	4	0	26.9151	26.6348	26.1052	24.8074	23.0296	22.5932	23.0361	22.2967
Q8NBJ5	Q8NBJ5	Procollagen galactosyltransferase 1	COLGALT1	8.18526	19	+	1.25817	0.0410909	0.624658	1.34893	28.1567	27.532	4	4	28.2374	28.4126	28.4113	27.5656	27.9494	27.5878	27.4614	27.1296
P53621	P53621	Coatomer subunit alpha;Xenin;Proxenin	COPA	7.51172	25	+	2.03537	0	3.12535	3.04149	26.6557	23.4247	4	3	25.0919	25.6865	27.9284	27.9162	23.8474	22.8653	24.4192	22.9897
P53618	P53618	Coatomer subunit beta	COPB1	7.27667	15	+	1.7757	0.00175094	1.7027	2.3693	25.4636	23.7609	4	4	24.411	25.0301	25.82	26.5933	23.7845	23.3966	24.342	23.5205
O14579	O14579	Coatomer subunit epsilon	COPE	7.66824	6	+	2.42205	0	2.37805	3.30465	25.527	NaN	4	0	25.4849	25.4939	25.5328	25.5964	23.8506	22.4177	24.2136	22.1138
Q9Y678;Q9UBF2	Q9Y678	Coatomer subunit gamma-1	COPG1	6.74721	4	+	2.0822	0.000412017	1.72532	2.67104	24.5448	NaN	4	0	24.6429	24.6996	24.6068	24.2299	22.8695	22.0786	22.3106	24.0192
Q99829	Q99829	Copine-1	CPNE1	8.94167	16	+	5.30786	0	6.954	10.6252	30.2998	NaN	4	0	30.6964	31.055	29.8331	29.6145	22.7366	23.1745	23.3125	24.1594
Q8N684	Q8N684	Cleavage and polyadenylation specificity factor subunit 7	CPSF7	7.50214	7	+	5.35149	0	2.22257	6.48371	25.4453	NaN	4	0	25.4401	25.4179	25.6295	25.2939	23.2578	23.431	22.8636	23.3387
O75534	O75534	Cold shock domain-containing protein E1	CSDE1	7.89807	19	+	1.29649	0.00865868	1.55647	1.85713	27.3192	25.7628	4	4	26.6651	26.605	26.9537	29.0532	25.6425	25.5034	25.3808	26.5244
O60716	O60716	Catenin delta-1	CTNND1	6.89542	6	+	2.94954	0	2.42391	3.93539	24.5554	NaN	4	0	24.1658	24.2403	24.491	25.3247	22.7417	22.3272	22.2255	21.2318
Q16531	Q16531	DNA damage-binding protein 1	DDB1	6.76434	7	+	0.91691	0.0444167	0.966769	1.31433	24.3636	NaN	4	0	24.9417	24.3894	24.6871	23.4363	24.0175	24.2004	22.9056	22.4639
Q92841	Q92841	Probable ATP-dependent RNA helicase DDX17	DDX17	8.25356	28	+	1.89979	0.0105869	0.735938	1.79772	28.5009	27.765	4	4	28.2711	28.6084	28.8203	28.304	27.9481	27.6661	28.0931	27.3528
Q9NR30;Q9BQ39	Q9NR30	Nucleolar RNA helicase 2	DDX21	8.14943	27	+	5.45827	0	5.43767	10.1631	28.4966	NaN	4	0	28.1274	28.2686	28.4908	29.0997	22.3201	23.509	23.2518	23.155
Q9BUQ8	Q9BUQ8	Probable ATP-dependent RNA helicase DDX23	DDX23	6.80773	4	+	1.32811	0.0236132	0.800168	1.53589	24.1672	NaN	4	0	23.8334	24.0078	24.497	24.3304	23.3662	23.6609	23.8665	22.5744
O00571;O15523;Q9NQI0	O00571;O15523	ATP-dependent RNA helicase DDX3X;ATP-dependent RNA helicase DDX3Y	DDX3X;DDX3Y	8.37681	33	+	1.65023	0.0128619	0.808461	1.73991	28.6687	27.8603	4	4	28.3114	28.597	28.5555	29.211	27.4634	27.6682	28.0261	28.2833
Q9H0S4	Q9H0S4	Probable ATP-dependent RNA helicase DDX47	DDX47	7.31433	7	+	2.19161	0.000436364	1.71929	2.77121	24.8487	NaN	4	0	24.3105	24.8576	25.2104	25.0163	22.3506	23.4258	24.0269	22.7143
P17844	P17844	Probable ATP-dependent RNA helicase DDX5	DDX5	8.62468	31	+	1.78666	0.0131444	0.709412	1.71039	29.4682	28.7588	4	4	29.4491	29.1209	29.5048	29.7979	28.6906	28.3805	28.7882	29.1757
P26196	P26196	Probable ATP-dependent RNA helicase DDX6	DDX6	7.4	9	+	3.64259	0	2.03226	4.42517	25.4866	NaN	4	0	25.037	25.4016	25.5502	25.9577	23.9317	23.1239	23.4888	23.2731
Q16698	Q16698	2,4-dienoyl-CoA reductase, mitochondrial	DECR1	7.28448	5	+	2.61378	0	2.00984	3.34224	24.9701	NaN	4	0	24.943	24.6756	25.8359	24.426	22.6327	23.2084	22.4398	23.5602
O43143	O43143	Pre-mRNA-splicing factor ATP-dependent RNA helicase DHX15	DHX15	7.66127	15	+	0.876212	0.0327921	1.60986	1.42899	26.2496	25.4632	4	3	25.5615	26.1389	26.0337	27.2645	24.8355	25.6967	25.8575	22.1695
O60231;Q14562	O60231	Putative pre-mRNA-splicing factor ATP-dependent RNA helicase DHX16	DHX16	7.02645	6	+	4.52943	0	2.60647	6.03656	25.1486	NaN	4	0	25.0916	25.0662	25.4931	24.9435	23.1035	22.4197	22.4766	22.1687
Q7Z478	Q7Z478	ATP-dependent RNA helicase DHX29	DHX29	6.77259	11	+	2.41686	0.00028	1.65488	2.94205	24.8107	NaN	4	0	24.3974	24.4554	25.3279	25.0619	23.6481	22.5836	22.762	23.6294
Q08211	Q08211	ATP-dependent RNA helicase A	DHX9	8.07733	28	+	2.04915	0.00860714	0.719369	1.84867	28.6499	27.9305	4	4	28.6105	28.7513	28.8359	28.4019	27.5785	28.1298	28.2771	27.7367
O60832	O60832	H/ACA ribonucleoprotein complex subunit 4	DKC1	7.22866	7	+	3.99901	0	2.26112	5.03525	25.1497	NaN	4	0	24.7733	24.9146	25.5248	25.3862	22.38	23.1194	23.0175	23.0376
P31689	P31689	DnaJ homolog subfamily A member 1	DNAJA1	7.66236	7	+	1.05541	0.0446233	0.746235	1.31691	25.5916	24.8454	4	4	25.1909	25.5626	25.4216	26.1915	24.7888	24.2379	24.6925	25.6624
Q9Y295	Q9Y295	Developmentally-regulated GTP-binding protein 1	DRG1	7.7913	8	+	2.08709	0.00354007	1.00232	2.18649	26.1599	25.1576	4	4	25.734	26.0586	26.1794	26.6675	25.2985	24.7182	25.0898	25.5238
P33316	P33316	Deoxyuridine 5-triphosphate nucleotidohydrolase, mitochondrial	DUT	7.24944	3	+	1.22841	0.0344743	0.719369	1.41191	23.8223	NaN	4	0	23.7588	24.527	23.5034	23.5002	22.6292	23.3962	22.9516	23.4348
P63167;Q96FJ2	P63167;Q96FJ2	Dynein light chain 1, cytoplasmic;Dynein light chain 2, cytoplasmic	DYNLL1;DYNLL2	8.70066	3	+	1.94877	0	3.52807	2.99566	27.2791	26.4969	4	1	27.4693	27.2656	26.7888	27.5926	22.4197	26.4969	23.6697	22.4178
Q99848	Q99848	Probable rRNA-processing protein EBP2	EBNA1BP2	7.77463	7	+	4.90726	0	3.00309	6.98699	26.0825	NaN	4	0	26.0529	26.0947	26.1028	26.0797	23.6917	22.9834	22.5815	23.0612
Q5VTE0;P68104	Q5VTE0;P68104	Putative elongation factor 1-alpha-like 3;Elongation factor 1-alpha 1	EEF1A1P5;EEF1A1	9.61375	20	+	1.80331	0.0125762	0.739637	1.75333	32.0789	31.3393	4	4	31.7052	32.0043	32.0563	32.55	31.0764	31.3723	31.203	31.7055
P26641	P26641	Elongation factor 1-gamma	EEF1G	8.97799	18	+	2.20714	0.0146739	0.565992	1.67785	30.1867	29.6207	4	4	29.9481	30.0417	30.2617	30.4954	29.7264	29.4383	29.6596	29.6586
P13639	P13639	Elongation factor 2	EEF2	8.69336	37	+	1.09153	0.0429976	0.730931	1.33179	30.0174	29.2864	4	4	29.4358	29.9203	30.0989	30.6147	28.6497	29.2137	29.433	29.8494
Q15029	Q15029	116 kDa U5 small nuclear ribonucleoprotein component	EFTUD2	7.2478	10	+	3.32404	0	2.81764	4.61139	26.0559	NaN	4	0	26.1471	25.9953	26.2719	25.8093	23.7798	23.9059	23.1016	22.1658
P19525	P19525	Interferon-induced, double-stranded RNA-activated protein kinase	EIF2AK2	7.72555	11	+	3.91048	0	2.98734	5.52003	26.1017	NaN	4	0	25.7377	25.9774	25.9111	26.7804	22.8432	23.4869	23.5806	22.5467
P05198	P05198	Eukaryotic translation initiation factor 2 subunit 1	EIF2S1	8.35622	15	+	2.68836	0.00118876	0.980481	2.51927	28.0514	27.0709	4	4	27.7943	27.9559	27.9508	28.5045	27.0457	26.9972	26.8674	27.3733
P20042	P20042	Eukaryotic translation initiation factor 2 subunit 2	EIF2S2	8.40577	20	+	3.39167	0	1.48748	3.62062	28.2215	26.734	4	4	27.9982	28.2291	28.1209	28.5378	26.2709	26.7479	26.7887	27.1286
P41091;Q2VIR3	P41091;Q2VIR3	Eukaryotic translation initiation factor 2 subunit 3;Putative eukaryotic translation initiation factor 2 subunit 3-like protein	EIF2S3;EIF2S3L	8.57526	19	+	2.21563	0.000278607	2.03296	2.94124	28.8313	26.7983	4	4	28.4711	28.5761	28.8232	29.4547	25.4959	27.0603	27.3715	27.2655
Q14152	Q14152	Eukaryotic translation initiation factor 3 subunit A	EIF3A	7.79924	35	+	1.24894	0.0168382	1.07048	1.63729	27.5331	26.4626	4	4	26.9976	27.2187	27.7365	28.1796	25.3774	26.6409	26.9693	26.8629
P23588	P23588	Eukaryotic translation initiation factor 4B	EIF4B	8.38097	23	+	1.96068	0.019436	0.570426	1.59745	28.3701	27.7997	4	4	28.1459	28.3589	28.2668	28.7088	27.7697	27.7087	27.6323	28.088
O60841	O60841	Eukaryotic translation initiation factor 5B	EIF5B	7.71931	24	+	2.79209	0	4.05993	4.28547	26.8934	22.4958	4	2	24.936	27.2339	27.0478	28.3561	22.9414	23.4009	22.3724	22.6193
Q92979	Q92979	Ribosomal RNA small subunit methyltransferase NEP1	EMG1	7.51108	5	+	2.73828	0	1.46758	3.07788	24.7075	NaN	4	0	24.3024	24.4807	24.7042	25.3429	23.275	22.9643	23.0488	23.6717
Q01780	Q01780	Exosome component 10	EXOSC10	6.96736	9	+	3.52966	0	2.38614	4.59668	25.3213	NaN	4	0	25.3843	25.2603	25.6512	24.9893	22.4231	23.4191	23.4483	22.45
Q13868	Q13868	Exosome complex component RRP4	EXOSC2	7.42522	6	+	3.94984	0	1.80755	4.4837	24.8574	NaN	4	0	24.7867	24.7875	25.2123	24.6432	23.1652	22.5957	23.0843	23.3542
Q9NQT5	Q9NQT5	Exosome complex component RRP40	EXOSC3	7.40875	5	+	2.84817	0	1.9225	3.52686	24.8354	NaN	4	0	25.1399	24.9332	25.0246	24.2438	23.1195	22.1062	23.3967	23.0291
Q5RKV6	Q5RKV6	Exosome complex component MTR3	EXOSC6	7.42581	3	+	1.9667	0.00352778	1.08514	2.17955	24.2346	NaN	4	0	24.1451	24.127	24.9035	23.7626	22.7903	22.9885	23.2033	23.6155
Q15024	Q15024	Exosome complex component RRP42	EXOSC7	7.24864	6	+	2.95278	0	1.46128	3.2445	24.5441	NaN	4	0	24.8371	24.5776	24.6017	24.1601	22.7591	23.6225	23.1931	22.7567
Q06265	Q06265	Exosome complex component RRP45	EXOSC9	7.38092	4	+	3.12022	0	1.53463	3.45354	24.8439	NaN	4	0	25.0985	24.8098	24.8723	24.5951	22.9869	23.9627	23.1099	23.1778
Q8NCA5	Q8NCA5	Protein FAM98A	FAM98A	7.12629	6	+	2.56431	0	1.84862	3.19984	24.466	NaN	4	0	24.2777	24.2051	24.743	24.6382	22.9423	22.563	23.3059	21.6584
Q52LJ0	Q52LJ0	Protein FAM98B	FAM98B	7.47414	6	+	4.51558	0	2.58766	5.99849	25.3609	NaN	4	0	25.1311	25.191	25.47	25.6516	23.0427	22.3091	23.1511	22.5902
P62861	P62861	40S ribosomal protein S30	FAU	8.7665	2	+	6.32648	0	3.238	9.45987	26.3874	NaN	4	0	26.2761	26.3198	26.3092	26.6446	23.2432	22.8119	23.2966	23.2461
P22087;A6NHQ2	P22087;A6NHQ2	rRNA 2-O-methyltransferase fibrillarin;rRNA/tRNA 2-O-methyltransferase fibrillarin-like protein 1	FBL;FBLL1	7.39438	5	+	2.47607	0.00027451	1.54624	2.92131	25.0003	NaN	4	0	24.7867	24.5814	25.2466	25.3864	23.2575	23.4233	24.2021	22.9332
Q6Y7W6;REV__Q86UU1	Q6Y7W6	PERQ amino acid-rich with GYF domain-containing protein 2	GIGYF2	6.59105	7	+	1.07956	0.0405288	0.788444	1.35963	23.0542	NaN	4	0	22.5	22.8707	23.0374	23.8087	22.7482	22.2714	22.5063	21.5372
Q9BVP2	Q9BVP2	Guanine nucleotide-binding protein-like 3	GNL3	7.68157	12	+	4.08189	0	3.32053	5.99794	26.2912	NaN	4	0	25.8098	26.0807	26.5896	26.6847	23.643	22.2475	23.0421	22.9501
Q12849	Q12849	G-rich sequence factor 1	GRSF1	7.02123	3	+	1.4983	0.01	1.05418	1.8226	24.2644	NaN	4	0	23.5198	24.2248	25.1191	24.1941	22.6512	23.3283	23.3915	23.4699
Q9BQ67	Q9BQ67	Glutamate-rich WD repeat-containing protein 1	GRWD1	7.1303	2	+	1.55896	0.0116648	0.90612	1.76535	24.2689	NaN	4	0	23.9428	24.0956	24.221	24.8162	23.1834	22.7549	23.6384	23.8745
P00390	P00390	Glutathione reductase, mitochondrial	GSR	7.00724	4	+	3.77733	0	1.32081	3.67566	24.1875	NaN	4	0	24.1746	24.5324	24.2426	23.8005	23.0089	22.8776	22.8083	22.7721
Q9Y5Q9	Q9Y5Q9	General transcription factor 3C polypeptide 3	GTF3C3	6.81228	8	+	1.75298	0.00708682	1.08552	2.02932	24.548	NaN	4	0	24.4512	24.552	24.9012	24.2874	22.7714	23.9944	23.9725	23.1113
Q92522	Q92522	Histone H1x	H1FX	8.26276	6	+	4.29726	0	1.34096	4.05264	27.0545	25.7136	4	4	27.0439	27.0635	27.1749	26.9357	25.5085	25.8632	25.9766	25.5059
P51610	P51610	Host cell factor 1;HCF N-terminal chain 1;HCF N-terminal chain 2;HCF N-terminal chain 3;HCF N-terminal chain 4;HCF N-terminal chain 5;HCF N-terminal chain 6;HCF C-terminal chain 1;HCF C-terminal chain 2;HCF C-terminal chain 3;HCF C-terminal chain 4;HCF C-terminal chain 5;HCF C-terminal chain 6	HCFC1	6.88252	10	+	1.54944	0.00623684	1.48463	2.07267	25.1799	23.6952	4	4	25.4298	25.4677	25.7576	24.0644	23.6031	24.426	23.9796	22.7722
Q00341	Q00341	Vigilin	HDLBP	7.94146	44	+	1.99606	0.00176426	1.32666	2.37506	28.3753	27.0487	4	4	28.2152	28.1531	29.0788	28.0542	26.8352	27.1082	27.7616	26.4896
P16403;P16402;Q02539;P22492;P16401	P16403;P16402	Histone H1.2;Histone H1.3	HIST1H1C;HIST1H1D	9.16227	8	+	3.7879	0	1.51003	3.95945	29.6192	28.1091	4	4	29.4298	29.5617	29.7333	29.752	27.8531	28.5756	27.9047	28.1031
Q99879;Q99877;Q93079;Q5QNW6;P62807;P58876;P57053;O60814;Q16778;P33778;P23527;P06899;Q99880;Q8N257;Q96A08;A0A2R8Y619;Q6DRA6;Q6DN03	Q99879;Q99877;Q93079;Q5QNW6;P62807;P58876;P57053;O60814;Q16778;P33778;P23527;P06899;Q99880;Q8N257;Q96A08	Histone H2B type 1-M;Histone H2B type 1-N;Histone H2B type 1-H;Histone H2B type 2-F;Histone H2B type 1-C/E/F/G/I;Histone H2B type 1-D;Histone H2B type F-S;Histone H2B type 1-K;Histone H2B type 2-E;Histone H2B type 1-B;Histone H2B type 1-O;Histone H2B type 1-J;Histone H2B type 1-L;Histone H2B type 3-B;Histone H2B type 1-A	HIST1H2BM;HIST1H2BN;HIST1H2BH;HIST2H2BF;HIST1H2BC;HIST1H2BD;H2BFS;HIST1H2BK;HIST2H2BE;HIST1H2BB;HIST1H2BO;HIST1H2BJ;HIST1H2BL;HIST3H2BB;HIST1H2BA	8.9785	6	+	3.22953	0	1.64229	3.65399	28.5441	26.9018	4	4	28.0334	28.5436	28.8721	28.7273	27.3926	26.7523	26.8391	26.6234
P62805	P62805	Histone H4	HIST1H4A	8.54477	5	+	1.61373	0.00267626	1.79245	2.24171	26.6889	24.8964	4	4	25.7954	26.6147	26.9271	27.4184	26.332	24.3303	24.177	24.7465
Q14527	Q14527	Helicase-like transcription factor	HLTF	7.00915	9	+	3.52203	0	2.8526	4.89546	25.3768	NaN	4	0	25.0178	25.894	25.3599	25.2354	22.7417	22.8945	22.9315	21.5289
Q99729	Q99729	Heterogeneous nuclear ribonucleoprotein A/B	HNRNPAB	7.74795	5	+	1.95774	0.000426667	2.2323	2.7367	25.4183	24.9562	4	1	25.4716	25.1963	25.5865	25.4187	22.5269	24.9562	23.0067	22.2541
P52597	P52597	Heterogeneous nuclear ribonucleoprotein F;Heterogeneous nuclear ribonucleoprotein F, N-terminally processed	HNRNPF	8.16566	10	+	3.65677	0.00179845	0.702608	2.4303	26.8582	26.1556	4	4	26.8574	26.642	27.0446	26.8888	26.1788	26.0931	26.237	26.1135
P52272	P52272	Heterogeneous nuclear ribonucleoprotein M	HNRNPM	9.05968	44	+	5.77832	0	0.961601	3.81153	31.5266	30.565	4	4	31.4781	31.59	31.577	31.4614	30.647	30.4975	30.622	30.4934
Q00839	Q00839	Heterogeneous nuclear ribonucleoprotein U	HNRNPU	8.46786	22	+	3.22397	0.000421053	0.925971	2.71558	29.2533	28.3273	4	4	29.2051	29.2258	29.4661	29.1163	28.1828	28.3693	28.6464	28.1108
Q5SSJ5	Q5SSJ5	Heterochromatin protein 1-binding protein 3	HP1BP3	7.67829	9	+	3.85132	0	3.08349	5.49819	26.3899	NaN	4	0	25.8736	26.3556	26.9938	26.3367	23.882	23.6561	22.6929	22.9947
Q00613;Q03933;Q9ULV5	Q00613	Heat shock factor protein 1	HSF1	8.08257	11	+	4.03145	0	4.34941	6.46479	27.6194	NaN	4	0	28.3898	28.1071	27.6688	26.3118	23.0237	23.4134	23.4826	23.1601
Q9NSE4	Q9NSE4	Isoleucine--tRNA ligase, mitochondrial	IARS2	6.71521	5	+	2.1537	0.000405063	1.55255	2.64515	24.0085	NaN	4	0	23.7566	23.5458	25.1116	23.62	22.5292	22.702	22.1648	22.4279
Q16666;Q6K0P9	Q16666	Gamma-interferon-inducible protein 16	IFI16	7.20564	12	+	1.01377	0.0261608	1.24299	1.49357	24.7675	24.0017	4	2	23.9389	24.4989	24.604	26.0281	22.3203	23.7743	23.5252	24.4782
Q12905	Q12905	Interleukin enhancer-binding factor 2	ILF2	8.28867	13	+	1.90133	0.00172491	1.41252	2.34822	27.707	26.2945	4	4	27.2473	27.7634	28.1215	27.6959	25.4871	26.2535	27.2358	26.2016
Q12906	Q12906	Interleukin enhancer-binding factor 3	ILF3	8.27418	22	+	1.86401	0.0102725	0.760949	1.80863	28.6119	27.8509	4	4	28.6955	28.64	28.8893	28.2227	27.5785	27.8283	28.3377	27.6592
P46940;Q13576;Q86VI3	P46940	Ras GTPase-activating-like protein IQGAP1	IQGAP1	8.18512	61	+	2.81957	0.00427397	0.703526	2.14544	29.3301	28.6265	4	4	29.0785	29.3167	29.2723	29.6528	28.5025	28.6179	28.7171	28.6687
O00139	O00139	Kinesin-like protein KIF2A	KIF2A	7.06032	6	+	2.18499	0.000438356	1.74409	2.77769	24.7545	NaN	4	0	24.4178	24.7066	24.7978	25.0958	22.88	24.1796	22.3504	22.6317
P33176;O60282	P33176	Kinesin-1 heavy chain	KIF5B	7.61763	27	+	1.10877	0.0450162	0.682068	1.30886	26.8519	26.1698	4	4	26.2887	26.7108	26.7264	27.6816	25.8294	26.2559	26.1548	26.4392
Q9Y448	Q9Y448	Small kinetochore-associated protein	KNSTRN	8.96887	11	+	5.26725	0	6.60622	10.3434	29.7201	NaN	4	0	29.7696	29.5423	28.7499	30.8184	23.3287	23.0698	22.8482	23.2086
Q9P2J5	Q9P2J5	Leucine--tRNA ligase, cytoplasmic	LARS	6.76277	5	+	3.1073	0	1.70297	3.60268	24.5623	NaN	4	0	24.3337	24.5997	24.8643	24.4514	23.5914	22.7321	22.548	22.5659
Q9BRT6	Q9BRT6	Protein LLP homolog	LLPH	7.76621	2	+	1.10729	0.0385639	0.787359	1.37863	23.5509	NaN	4	0	23.4079	23.3521	23.1926	24.251	23.4613	22.8182	22.7046	22.0701
Q8N1G4	Q8N1G4	Leucine-rich repeat-containing protein 47	LRRC47	6.96917	5	+	1.45229	0.0106171	1.07482	1.79976	24.0278	NaN	4	0	23.3737	23.9394	24.0521	24.7459	23.4647	22.4765	23.4106	22.46
Q96AG4	Q96AG4	Leucine-rich repeat-containing protein 59	LRRC59	8.39298	12	+	2.03933	0.00511037	0.945934	2.10225	27.692	26.7461	4	4	28.0342	27.4865	28.0072	27.2402	27.0599	26.4707	26.9633	26.4904
Q9NX58	Q9NX58	Cell growth-regulating nucleolar protein	LYAR	7.67023	7	+	2.90363	0	2.41069	3.8747	25.8066	NaN	4	0	25.7509	25.7967	25.4984	26.1803	24.3998	23.2157	23.4945	22.4735
Q9UNF1	Q9UNF1	Melanoma-associated antigen D2	MAGED2	7.33076	7	+	2.73206	0	1.68603	3.24912	25.1709	23.6997	4	3	24.7349	25.1889	25.6944	25.0654	22.8404	23.916	23.8375	23.3456
Q14244	Q14244	Ensconsin	MAP7	7.0293	6	+	2.18901	0.000440367	1.7369	2.77784	24.5938	NaN	4	0	24.2834	24.9701	24.664	24.4579	23.4934	23.5974	22.1068	22.2301
Q9NR56;Q9NUK0;Q5VZF2	Q9NR56;Q9NUK0;Q5VZF2	Muscleblind-like protein 1;Muscleblind-like protein 3;Muscleblind-like protein 2	MBNL1;MBNL3;MBNL2	7.51606	2	+	1.6491	0.0129071	0.782173	1.71445	24.2243	23.4421	4	4	23.7265	24.0798	24.2981	24.7928	23.4367	23.0894	23.591	23.6514
P25205	P25205	DNA replication licensing factor MCM3	MCM3	8.54739	39	+	1.92199	0.00672313	0.97788	2.05912	30.0877	29.1098	4	4	30.2439	30.0971	30.4025	29.6074	29.1969	29.0401	29.6207	28.5816
P33992	P33992	DNA replication licensing factor MCM5	MCM5	8.62009	34	+	2.38545	0.000410256	1.31209	2.66813	30.0383	28.7262	4	4	30.0285	30.0672	30.3993	29.6583	28.3962	28.808	29.3979	28.3029
P50579	P50579	Methionine aminopeptidase 2	METAP2	7.14507	5	+	1.28754	0.00827879	1.65294	1.87432	24.1441	NaN	4	0	23.6498	23.7611	24.0557	25.1098	22.4546	20.8845	22.9157	23.7099
P46013	P46013	Antigen KI-67	MKI67	6.39657	9	+	3.37448	0	2.29597	4.34997	25.1012	NaN	4	0	25.2057	25.091	25.262	24.846	22.0915	23.4553	23.1931	22.481
Q13724	Q13724	Mannosyl-oligosaccharide glucosidase	MOGS	7.49149	12	+	6.03825	0	3.80703	9.83487	26.7252	NaN	4	0	26.8454	26.7045	26.8416	26.5094	23.2364	23.0961	22.8812	22.4591
Q15014	Q15014	Mortality factor 4-like protein 2	MORF4L2	7.24854	6	+	1.65343	0.0079373	1.08761	1.95835	24.5925	NaN	4	0	24.6266	24.8406	24.8009	24.1021	24.0988	23.7154	23.5761	22.6293
P49959	P49959	Double-strand break repair protein MRE11A	MRE11A	7.45332	14	+	1.00821	0.0385604	0.936582	1.38012	25.7394	24.8028	4	4	25.7065	25.8446	26.1567	25.2498	24.5201	25.1381	25.8084	23.7448
P52815	P52815	39S ribosomal protein L12, mitochondrial	MRPL12	7.57322	2	+	1.74639	0.00454608	1.26711	2.13892	24.2636	NaN	4	0	24.5338	24.1364	24.329	24.0551	23.4514	22.0032	22.8342	23.6971
Q9UKD2	Q9UKD2	mRNA turnover protein 4 homolog	MRTO4	7.89841	9	+	3.24274	0	3.06982	4.62571	26.0627	NaN	4	0	25.3954	26.1042	25.8309	26.9205	23.6054	23.0936	23.2294	22.0432
P43246	P43246	DNA mismatch repair protein Msh2	MSH2	6.98833	10	+	2.01626	0.00339223	1.08303	2.21186	24.7405	NaN	4	0	24.4798	24.5372	24.7557	25.1894	23.6314	23.8183	23.0157	24.1646
P52701	P52701	DNA mismatch repair protein Msh6	MSH6	7.3638	21	+	4.68602	0	4.10401	7.55994	26.7704	NaN	4	0	26.343	26.4428	27.1051	27.1907	22.7742	22.7802	23.1812	21.93
Q96DH6	Q96DH6	RNA-binding protein Musashi homolog 2	MSI2	7.48071	3	+	2.14301	0.00451525	0.90258	2.1179	24.3616	NaN	4	0	24.0708	24.1784	24.3701	24.8271	23.1841	23.578	23.2395	23.8345
Q86UE4	Q86UE4	Protein LYRIC	MTDH	7.7887	11	+	1.25488	0.0200729	0.974841	1.59413	26.4721	25.4972	4	4	26.5377	26.4893	27.1701	25.6912	25.943	25.6611	25.702	24.6829
Q9BQG0	Q9BQG0	Myb-binding protein 1A	MYBBP1A	6.70397	8	+	2.60585	0.000430493	1.22969	2.75432	24.5305	NaN	4	0	24.0618	24.3379	25.1432	24.5792	23.353	23.3379	23.4639	23.0486
Q13765;E9PAV3;Q9BZK3	Q13765;E9PAV3	Nascent polypeptide-associated complex subunit alpha;Nascent polypeptide-associated complex subunit alpha, muscle-specific form	NACA	8.59618	5	+	1.8101	0.0116323	0.74703	1.76511	26.9528	26.2057	4	4	26.7717	26.9515	26.6998	27.3881	25.9449	26.4259	25.9144	26.5377
P43490	P43490	Nicotinamide phosphoribosyltransferase	NAMPT	6.95719	4	+	2.04275	0.00169963	1.21231	2.33233	24.0959	NaN	4	0	23.7491	24.4305	23.7559	24.4482	22.5574	22.6178	22.7307	23.6285
Q9H0A0	Q9H0A0	N-acetyltransferase 10	NAT10	7.49982	19	+	3.38455	0	3.63882	5.07274	26.6627	NaN	4	0	25.763	26.5092	27.1025	27.276	22.5939	22.2271	23.2931	23.9813
P19338;REV__P19338	P19338	Nucleolin	NCL	9.23162	27	+	4.06635	0	1.20166	3.65492	31.8459	30.6442	4	4	31.7751	31.9522	31.7848	31.8714	30.3358	30.9054	30.7509	30.5847
Q9NX24	Q9NX24	H/ACA ribonucleoprotein complex subunit 2	NHP2	7.3386	2	+	2.52145	0.00793846	0.653168	1.94302	23.64	NaN	4	0	23.7014	23.6474	23.7552	23.4559	23.2018	22.6489	23.09	23.0065
Q9BYG3	Q9BYG3	MKI67 FHA domain-interacting nucleolar phosphoprotein	NIFK	7.28246	3	+	1.64857	0.00798762	1.07528	1.94675	24.3134	NaN	4	0	24.2925	24.1671	23.9246	24.8696	23.1501	24.0287	23.1398	22.634
Q9Y221	Q9Y221	60S ribosome subunit biogenesis protein NIP7 homolog	NIP7	7.86574	6	+	4.44647	0	2.53562	5.85472	25.647	NaN	4	0	25.5881	25.5882	25.7988	25.6128	23.012	23.0069	23.7514	22.675
Q9BPW8	Q9BPW8	Protein NipSnap homolog 1	NIPSNAP1	7.83029	8	+	2.74166	0	3.06185	3.94242	26.1381	NaN	4	0	26.378	26.1946	27.1407	24.8389	23.6971	22.9625	23.4182	22.2271
P30419	P30419	Glycylpeptide N-tetradecanoyltransferase 1	NMT1	7.26734	4	+	3.08183	0	1.95385	3.78391	24.8346	NaN	4	0	24.6464	24.9649	24.8054	24.9218	23.1773	22.3069	23.6044	22.4345
Q9H6R4	Q9H6R4	Nucleolar protein 6	NOL6	6.87876	7	+	3.30626	0	1.94141	3.99998	24.7334	NaN	4	0	24.6267	24.901	25.2535	24.1525	22.8755	22.3643	22.7634	23.1649
P46087	P46087	Probable 28S rRNA (cytosine(4447)-C(5))-methyltransferase	NOP2	8.04786	20	+	5.49956	0	5.08809	10.0065	28.0717	NaN	4	0	27.9663	28.0643	28.2506	28.0058	22.7485	23.8688	22.8074	22.5099
O00567	O00567	Nucleolar protein 56	NOP56	7.1359	8	+	3.81418	0	1.77724	4.3224	24.8019	NaN	4	0	24.548	24.7517	25.2742	24.6337	22.8546	23.2755	23.2309	22.7376
P06748	P06748	Nucleophosmin	NPM1	9.71631	10	+	1.78985	0.0326305	0.502036	1.42739	31.6747	31.1727	4	4	31.5362	31.6237	31.5034	32.0356	31.2748	31.3502	30.9498	31.1159
Q08J23	Q08J23	tRNA (cytosine(34)-C(5))-methyltransferase	NSUN2	8.28607	24	+	3.37761	0	1.34559	3.43381	29.0303	27.6847	4	4	28.7966	29.2124	29.1028	29.0093	27.347	28.0259	27.9256	27.4402
Q9UKK9	Q9UKK9	ADP-sugar pyrophosphatase	NUDT5	7.53259	6	+	2.3625	0	2.05722	3.10504	24.9455	NaN	4	0	25.0705	25.9809	24.2899	24.4408	23.0957	22.7239	23.4685	22.265
Q14980	Q14980	Nuclear mitotic apparatus protein 1	NUMA1	7.43764	42	+	1.69978	0.000740741	2.83654	2.5736	27.6317	25.3596	4	3	28.0888	27.7629	28.9588	25.7163	25.0079	25.3092	25.7616	23.1018
Q9BXS6	Q9BXS6	Nucleolar and spindle-associated protein 1	NUSAP1	7.12694	6	+	0.973229	0.0367379	1.04918	1.39413	23.8465	NaN	4	0	23.5289	23.3476	23.4789	25.0307	22.8811	21.6873	23.3852	23.2357
Q9UBU9	Q9UBU9	Nuclear RNA export factor 1	NXF1	6.72112	4	+	1.30145	0.046347	0.546252	1.29084	23.4955	NaN	4	0	23.2089	23.3604	23.5796	23.8332	23.1387	22.8022	23.3266	22.5294
Q9UKS6	Q9UKS6	Protein kinase C and casein kinase substrate in neurons protein 3	PACSIN3	7.43891	7	+	1.95453	0.000408511	2.0213	2.66505	25.2487	NaN	4	0	25.1655	25.222	24.9865	25.6206	24.2501	22.3384	24.0777	22.2432
Q9NWT1	Q9NWT1	p21-activated protein kinase-interacting protein 1	PAK1IP1	7.05169	4	+	3.50576	0	1.31084	3.47641	24.2009	NaN	4	0	24.2005	24.297	24.4566	23.8496	23.1518	22.5679	22.9651	22.8755
P09874	P09874	Poly [ADP-ribose] polymerase 1	PARP1	8.16256	32	+	2.31344	0.00140239	1.17817	2.49996	28.539	27.3608	4	4	28.0356	28.5294	28.5393	29.0515	27.0915	27.2716	27.2067	27.8734
P22061	P22061	Protein-L-isoaspartate(D-aspartate) O-methyltransferase	PCMT1	7.98845	7	+	2.90426	0	3.43737	4.28714	26.5218	NaN	4	0	27.2973	27.1304	26.0841	25.5755	23.2242	22.0517	24.1642	22.8976
Q53EL6	Q53EL6	Programmed cell death protein 4	PDCD4	7.17246	6	+	1.42095	0.0124778	1.03715	1.75459	24.4394	NaN	4	0	24.7502	24.3467	24.8477	23.8131	23.3752	23.5631	24.089	22.5817
Q14554	Q14554	Protein disulfide-isomerase A5	PDIA5	7.03591	6	+	0.939886	0.0491802	0.806898	1.26525	24.3442	NaN	4	0	24.2991	24.2218	24.4429	24.4131	23.5257	24.2664	24.0385	22.3187
Q9BRX2	Q9BRX2	Protein pelota homolog	PELO	7.2724	3	+	0.98636	0.041019	0.902063	1.34698	23.8872	NaN	4	0	23.2894	23.3454	23.8787	25.0354	22.5669	22.7132	23.0214	23.6392
P17858	P17858	ATP-dependent 6-phosphofructokinase, liver type	PFKL	7.53384	15	+	1.24652	0.0105843	1.48724	1.78844	25.9439	25.2367	4	2	25.216	25.7298	26.6484	26.1813	22.9115	24.4416	25.073	25.4005
P08237	P08237	ATP-dependent 6-phosphofructokinase, muscle type	PFKM	8.03627	21	+	1.74042	0.00180545	2.00596	2.43641	27.3386	25.3326	4	4	25.9251	26.972	27.8008	28.6566	24.7348	25.4521	25.7877	25.356
Q01813	Q01813	ATP-dependent 6-phosphofructokinase, platelet type	PFKP	8.16101	21	+	1.03236	0.0498697	0.681748	1.25924	27.6416	26.9598	4	4	26.9388	27.5691	27.7866	28.272	26.3815	27.0002	27.2197	27.238
A6NDG6	A6NDG6	Phosphoglycolate phosphatase	PGP	7.2449	5	+	1.53888	0.00453061	1.66025	2.12549	24.7104	NaN	4	0	25.4126	25.835	24.0899	23.5042	22.5126	23.1131	23.1311	23.444
Q16513	Q16513	Serine/threonine-protein kinase N2	PKN2	6.54917	4	+	1.07053	0.0435804	0.73661	1.32125	23.7192	NaN	4	0	23.3515	23.5142	23.9863	24.0248	22.4477	23.7712	22.5011	23.2104
Q02809	Q02809	Procollagen-lysine,2-oxoglutarate 5-dioxygenase 1	PLOD1	7.5634	13	+	1.09699	0.0484273	0.64411	1.27276	26.4703	25.8262	4	4	26.2016	26.7682	26.992	25.9193	26.0061	25.8729	26.1174	25.3084
O15160	O15160	DNA-directed RNA polymerases I and III subunit RPAC1	POLR1C	7.38355	5	+	1.22955	0.0127562	1.33742	1.72585	24.6275	24.1716	4	2	24.4914	24.7785	25.0181	24.2221	22.9088	21.9085	24.1762	24.167
P19388	P19388	DNA-directed RNA polymerases I, II, and III subunit RPABC1	POLR2E	7.80305	5	+	1.86862	0.000737705	2.00922	2.57142	25.6269	NaN	4	0	25.3437	25.8853	25.9534	25.3252	22.645	24.8345	24.2877	22.7036
Q9NW08	Q9NW08	DNA-directed RNA polymerase III subunit RPC2	POLR3B	6.5402	5	+	1.98332	0.00281851	1.1326	2.22871	23.9212	NaN	4	0	23.7873	23.9368	24.6042	23.3564	22.9201	22.2942	22.9049	23.035
Q92954	Q92954	Proteoglycan 4;Proteoglycan 4 C-terminal part	PRG4	6.76753	7	+	3.79156	0	2.1159	4.663	25.5932	NaN	4	0	25.545	25.602	25.7609	25.465	23.5851	22.9197	23.3136	24.0909
P78527	P78527	DNA-dependent protein kinase catalytic subunit	PRKDC	7.71533	95	+	2.70941	0	2.60059	3.73107	29.5285	26.9279	4	4	29.0978	29.2793	30.5028	29.2341	26.2721	27.1166	27.9051	26.4178
Q9UMS4	Q9UMS4	Pre-mRNA-processing factor 19	PRPF19	8.04755	11	+	1.65307	0.0299801	0.554361	1.45436	26.7531	26.1987	4	4	26.5312	26.6273	26.7594	27.0945	26.5779	25.9644	26.1654	26.0872
O43172	O43172	U4/U6 small nuclear ribonucleoprotein Prp4	PRPF4	6.72504	3	+	1.40035	0.0433709	0.537692	1.32596	23.6167	NaN	4	0	23.6368	23.5971	23.7269	23.506	23.4829	22.5318	23.2167	23.0846
Q6P2Q9	Q6P2Q9	Pre-mRNA-processing-splicing factor 8	PRPF8	6.90751	16	+	3.77946	0	3.17313	5.44777	26.3453	NaN	4	0	26.284	26.2861	26.7208	26.0905	22.641	24.2273	22.9791	22.8414
Q9Y520	Q9Y520	Protein PRRC2C	PRRC2C	6.61294	8	+	2.0705	0.0018125	1.33279	2.43851	24.6078	NaN	4	0	24.2261	24.3932	24.4609	25.3511	23.5942	22.7502	23.0057	23.75
Q13610	Q13610	Periodic tryptophan protein 1 homolog	PWP1	7.45315	5	+	2.27485	0.000270531	1.83205	2.90859	25.27	NaN	4	0	25.0105	25.2403	25.0059	25.8233	23.8219	24.2489	23.1971	22.4838
Q92626	Q92626	Peroxidasin homolog	PXDN	6.97585	13	+	2.90715	0	2.42695	3.88719	25.7321	NaN	4	0	25.7119	25.9859	26.5868	24.644	23.2803	23.296	23.0219	23.6224
P32322	P32322	Pyrroline-5-carboxylate reductase 1, mitochondrial	PYCR1	8.96509	15	+	6.43217	0	7.05907	14.1819	30.0824	23.1309	4	2	30.3999	30.5175	30.0259	29.3864	22.9524	22.8792	23.4753	22.7865
Q96C36	Q96C36	Pyrroline-5-carboxylate reductase 2	PYCR2	8.5097	12	+	5.30314	0	5.87173	10.0464	28.6905	NaN	4	0	29.032	28.9693	28.7605	28.0003	23.3208	22.6306	22.0449	23.2789
P51148;P61020;P20339	P51148;P61020;P20339	Ras-related protein Rab-5C;Ras-related protein Rab-5B;Ras-related protein Rab-5A	RAB5C;RAB5B;RAB5A	7.28062	3	+	1.29234	0.0425024	0.591092	1.3342	23.5484	NaN	4	0	23.5858	23.482	24.0226	23.1034	22.6569	22.757	23.0976	23.3179
P62826	P62826	GTP-binding nuclear protein Ran	RAN	9.30218	11	+	2.65765	0.0192441	0.466219	1.60083	30.1647	29.6984	4	4	29.9364	30.2866	30.155	30.2807	29.7181	29.7006	29.7842	29.5908
P49792;P0DJD0;P0DJD1;Q99666;O14715	P49792	E3 SUMO-protein ligase RanBP2	RANBP2	6.6525	10	+	3.80833	0	2.5092	5.02988	25.0176	NaN	4	0	24.9706	24.9129	25.5077	24.6794	22.4314	21.9524	22.5178	23.132
Q9NW13	Q9NW13	RNA-binding protein 28	RBM28	7.20445	10	+	3.29124	0	2.18125	4.17329	25.4049	NaN	4	0	25.0513	25.3504	25.7691	25.4489	22.8728	23.9483	23.4034	22.6702
Q9BWF3;Q9BQ04	Q9BWF3;Q9BQ04	RNA-binding protein 4;RNA-binding protein 4B	RBM4;RBM4B	7.52438	8	+	4.24467	0	2.95268	5.97255	25.3651	NaN	4	0	25.1871	25.3356	25.5705	25.3673	22.5609	23.1111	21.7696	22.2083
Q9P258	Q9P258	Protein RCC2	RCC2	7.73851	11	+	1.62401	0.00265714	1.73375	2.23301	26.2727	24.5389	4	4	25.521	25.9859	25.9137	27.6701	23.6598	24.9645	24.4483	25.0831
P35241	P35241	Radixin	RDX	7.50767	17	+	2.18816	0.000275862	2.05701	2.92246	25.7201	24.277	4	2	25.1133	25.5336	25.5068	26.7269	22.8904	24.1615	23.2082	24.3925
P46063	P46063	ATP-dependent DNA helicase Q1	RECQL	8.10394	20	+	2.72062	0.000403361	1.06407	2.64482	27.9127	26.8486	4	4	27.4417	28.1202	28.0087	28.0802	26.7153	27.0605	26.561	27.0577
P35251	P35251	Replication factor C subunit 1	RFC1	6.61568	5	+	1.57792	0.015766	0.750718	1.64422	24.2415	NaN	4	0	24.2736	24.0206	24.8348	23.837	23.0861	23.5749	23.6165	23.6855
P35250	P35250	Replication factor C subunit 2	RFC2	8.17748	7	+	6.50334	0	5.25425	12.6426	28.1821	NaN	4	0	28.2518	28.272	28.376	27.8286	22.6957	22.9944	23.4045	22.6167
P40938	P40938	Replication factor C subunit 3	RFC3	7.63261	10	+	3.42013	0	3.00633	4.84099	26.115	NaN	4	0	26.0236	26.0569	26.396	25.9837	24.1671	22.2223	23.2446	22.8009
P35249	P35249	Replication factor C subunit 4	RFC4	7.85133	12	+	1.24869	0.0345588	0.704756	1.41284	26.0999	25.3951	4	4	25.4987	26.7016	26.3486	25.8506	25.4163	25.2965	25.7585	25.1091
P40937	P40937	Replication factor C subunit 5	RFC5	7.57145	7	+	1.91617	0.0067013	0.958882	2.03842	25.6059	24.6471	4	4	25.8249	25.5334	25.9215	25.1439	24.9762	24.6166	24.9203	24.075
P61586;P08134	P61586;P08134	Transforming protein RhoA;Rho-related GTP-binding protein RhoC	RHOA;RHOC	7.33546	2	+	1.92519	0.00704153	0.925949	2.01355	23.5547	NaN	4	0	23.4083	23.5626	23.9065	23.3414	23.1989	22.4244	22.1411	22.7506
P27635;Q96L21	P27635;Q96L21	60S ribosomal protein L10;60S ribosomal protein L10-like	RPL10;RPL10L	8.69016	6	+	4.00752	0	4.7384	6.58003	27.7521	NaN	4	0	26.8627	27.7269	27.8709	28.5479	23.0039	23.8221	23.2603	21.9684
P62906	P62906	60S ribosomal protein L10a	RPL10A	9.26593	9	+	3.24566	0	2.07299	4.04329	30.082	28.009	4	4	29.6845	30.0389	30.109	30.4955	27.2378	28.1232	28.4328	28.2422
P62913	P62913	60S ribosomal protein L11	RPL11	9.06993	5	+	4.21298	0	1.31537	3.95209	29.4614	28.146	4	4	29.4749	29.2184	29.4887	29.6633	28.1452	27.9685	28.0568	28.4134
P30050	P30050	60S ribosomal protein L12	RPL12	9.26238	9	+	2.91878	0.0004	0.966489	2.62549	29.8988	28.9323	4	4	30.1163	29.7227	29.6405	30.1155	29.0065	28.9198	28.6372	29.1656
P26373	P26373	60S ribosomal protein L13	RPL13	8.60236	9	+	3.13621	0	2.56985	4.23804	27.597	25.0272	4	4	26.9681	27.6298	27.2837	28.5067	24.5888	25.6331	25.151	24.736
P40429;Q6NVV1	P40429	60S ribosomal protein L13a	RPL13A	8.7612	7	+	2.43171	0	2.02366	3.16127	28.1393	26.1156	4	4	27.6201	28.2432	28.0828	28.611	25.0042	26.7563	26.5272	26.1747
P50914	P50914	60S ribosomal protein L14	RPL14	8.98582	6	+	2.49096	0	3.00348	3.59631	28.4447	25.4412	4	4	27.6223	28.4203	28.601	29.1351	24.1821	26.872	25.2667	25.444
P61313	P61313	60S ribosomal protein L15	RPL15	8.14461	6	+	2.94375	0	3.11728	4.23385	26.2391	NaN	4	0	25.1582	26.0444	26.3976	27.3564	23.0141	22.4343	23.8116	23.2275
P18621	P18621	60S ribosomal protein L17	RPL17	8.99219	8	+	2.59608	0	1.66207	3.10883	28.9092	27.2471	4	4	28.2374	28.8038	29.0314	29.5643	26.7184	27.599	27.4312	27.24
Q07020	Q07020	60S ribosomal protein L18	RPL18	8.1495	4	+	2.46314	0	2.35742	3.34324	25.7231	NaN	4	0	24.5613	25.4413	26.1786	26.7114	23.1158	23.845	23.506	22.9961
Q02543	Q02543	60S ribosomal protein L18a	RPL18A	8.96153	9	+	3.088	0	4.4494	4.84426	28.6197	24.1702	4	4	27.2333	28.2447	29.0267	29.9739	23.2412	25.1251	23.7347	24.5801
P84098	P84098	60S ribosomal protein L19	RPL19	8.65094	4	+	3.7672	0	4.3118	5.96916	27.0989	NaN	4	0	25.9453	26.8806	27.4965	28.0733	22.2877	22.5473	22.8341	23.4793
P46778	P46778	60S ribosomal protein L21	RPL21	9.07199	6	+	2.6369	0	3.83163	4.00373	28.7407	25.6045	4	3	27.9686	28.705	28.9361	29.3531	22.8228	25.7883	25.4342	25.591
P35268	P35268	60S ribosomal protein L22	RPL22	9.2664	2	+	1.90612	0.00802439	0.835762	1.91266	28.5899	27.7541	4	4	28.3725	28.5729	28.2604	29.1537	27.4639	27.7585	27.7037	28.0903
P62829	P62829	60S ribosomal protein L23	RPL23	8.82249	8	+	3.73217	0	1.47372	3.86665	28.3119	26.8382	4	4	27.9304	28.1139	28.4754	28.7278	26.8056	26.9091	26.8539	26.7841
P62750	P62750	60S ribosomal protein L23a	RPL23A	9.42778	6	+	3.55115	0	1.13726	3.24261	29.8792	28.7419	4	4	29.7279	29.9655	29.7502	30.0732	28.3965	28.8965	28.7221	28.9527
P83731	P83731	60S ribosomal protein L24	RPL24	8.63051	7	+	3.62922	0	2.86419	5.04777	27.6628	24.7986	4	4	27.2132	27.7804	27.6209	28.0366	23.9813	25.5688	24.8299	24.8144
P61254;Q9UNX3	P61254;Q9UNX3	60S ribosomal protein L26;60S ribosomal protein L26-like 1	RPL26;RPL26L1	9.19493	8	+	2.814	0	1.77693	3.39176	29.08	27.3031	4	4	28.8591	29.1546	28.9935	29.3129	26.3827	27.6796	27.5197	27.6304
P61353	P61353	60S ribosomal protein L27	RPL27	9.55872	6	+	2.79206	0	1.60667	3.24078	30.3131	28.7064	4	4	30.0803	30.41	30.131	30.631	27.9265	29.11	28.9652	28.824
P46776	P46776	60S ribosomal protein L27a	RPL27A	8.4657	5	+	6.01725	0	4.30963	10.4216	27.0952	NaN	4	0	27.3516	26.599	27.1868	27.2435	22.9377	23.0747	22.5455	22.5845
P46779	P46779	60S ribosomal protein L28	RPL28	8.86537	7	+	3.32287	0	5.15733	5.41344	28.031	NaN	4	0	26.5629	27.8249	28.3175	29.4186	23.0014	22.9582	23.896	21.639
P47914	P47914	60S ribosomal protein L29	RPL29	8.71426	2	+	3.53732	0	4.22184	5.53482	26.8419	NaN	4	0	25.878	27.083	26.5965	27.8102	22.5165	23.6927	21.8316	22.4396
P39023;Q92901	P39023	60S ribosomal protein L3	RPL3	8.7431	19	+	2.52011	0	4.902	4.00973	28.7011	24.7377	4	2	26.748	28.2116	29.5073	30.3373	23.5876	25.2781	24.1972	22.1333
P62888	P62888	60S ribosomal protein L30	RPL30	9.21168	7	+	1.17276	0.0134239	1.41912	1.69729	29.0275	27.6084	4	4	30.6268	28.111	28.3731	28.9992	27.276	28.0168	26.9586	28.1822
P62899	P62899	60S ribosomal protein L31	RPL31	9.09356	6	+	3.58783	0	2.85301	4.98466	28.9038	26.0507	4	4	27.9413	28.8854	29.3319	29.4563	26.2772	25.7535	25.8555	26.3168
P49207	P49207	60S ribosomal protein L34	RPL34	8.61819	5	+	3.83189	0	4.23658	6.05463	26.9994	NaN	4	0	26.1179	26.6842	27.1142	28.0813	22.0418	23.3775	22.9449	22.6871
P42766	P42766	60S ribosomal protein L35	RPL35	8.81774	3	+	2.05128	0	2.90844	3.01765	26.3743	NaN	4	0	24.548	26.2372	26.8545	27.8573	23.4536	23.466	22.6919	24.2518
P18077	P18077	60S ribosomal protein L35a	RPL35A	9.15794	8	+	2.93779	0	1.95284	3.63766	29.191	27.2381	4	4	28.988	29.0694	29.3061	29.4003	26.2981	27.5563	27.7365	27.3616
Q9Y3U8	Q9Y3U8	60S ribosomal protein L36	RPL36	8.60415	4	+	2.15531	0	2.69492	3.09368	25.5884	NaN	4	0	24.5259	24.8751	25.8269	27.1257	23.2976	23.4324	22.8955	21.9485
P61513	P61513	60S ribosomal protein L37a	RPL37A	8.98074	3	+	4.86988	0	1.92578	5.50906	27.8908	25.965	4	4	27.577	27.9592	27.9575	28.0694	25.6742	26.1656	26.0158	26.0045
P63173	P63173	60S ribosomal protein L38	RPL38	8.88129	3	+	2.00439	0.00428866	1.02238	2.15178	26.8702	25.8478	4	4	26.3882	26.707	26.7982	27.5873	25.7494	25.6791	25.8136	26.1491
P36578	P36578	60S ribosomal protein L4	RPL4	8.61156	13	+	2.5026	0	2.98833	3.60693	28.5367	25.5484	4	4	27.659	28.6121	28.7543	29.1215	24.2084	26.867	25.4176	25.7005
P46777	P46777	60S ribosomal protein L5	RPL5	8.68472	11	+	2.40428	0	2.09145	3.16462	28.1333	26.0419	4	4	27.4357	27.9563	28.2689	28.8724	24.9936	26.4148	26.3904	26.3688
Q02878	Q02878	60S ribosomal protein L6	RPL6	8.38376	11	+	2.11318	0.000277228	2.30996	2.93269	27.4372	25.1272	4	4	26.3107	27.664	27.4859	28.2882	24.6029	26.3556	24.9561	24.5943
P18124	P18124	60S ribosomal protein L7	RPL7	8.89633	13	+	2.5895	0	1.71782	3.14096	29.1005	27.3827	4	4	28.3713	29.2373	29.2207	29.5728	26.8265	27.9709	27.3519	27.3815
P62424	P62424	60S ribosomal protein L7a	RPL7A	9.16483	12	+	2.82156	0	2.76754	3.93814	29.6417	26.8741	4	4	28.8199	29.396	29.8629	30.4878	25.9702	27.5956	26.6667	27.2639
P62917	P62917	60S ribosomal protein L8	RPL8	9.15612	8	+	2.6781	0	3.08225	3.86467	29.6942	26.6119	4	4	28.8776	29.6585	29.9562	30.2846	25.245	27.7143	26.5433	26.9451
P32969	P32969	60S ribosomal protein L9	RPL9	8.59316	6	+	2.57113	0	3.42154	3.81487	27.5144	25.0428	4	2	26.6098	27.3966	27.4845	28.5666	23.4308	22.8549	24.806	25.2796
P05388;Q8NHW5	P05388;Q8NHW5	60S acidic ribosomal protein P0;60S acidic ribosomal protein P0-like	RPLP0;RPLP0P6	9.42737	14	+	4.37204	0	1.40998	4.22727	31.0417	29.6317	4	4	30.9737	30.9695	30.9915	31.2322	29.4802	29.6175	29.4612	29.968
P78346	P78346	Ribonuclease P protein subunit p30	RPP30	7.45935	5	+	5.15881	0	1.97286	5.85918	25.0138	NaN	4	0	25.0592	24.9679	25.1948	24.8335	23.1102	22.9566	23.3158	22.7813
P46783;Q9NQ39	P46783	40S ribosomal protein S10	RPS10	9.50083	12	+	5.03373	0.000273171	0.738694	2.91083	30.456	29.7173	4	4	30.3174	30.4571	30.4795	30.57	29.7081	29.7532	29.7144	29.6935
P62280	P62280	40S ribosomal protein S11	RPS11	9.15854	11	+	2.93945	0	1.76063	3.49703	29.7545	27.9939	4	4	29.5552	29.6257	29.8574	29.9798	27.148	28.3013	28.3905	28.1357
P62277	P62277	40S ribosomal protein S13	RPS13	9.21005	8	+	4.17903	0	1.60461	4.40491	29.8179	28.2133	4	4	29.5621	29.5442	29.9716	30.1938	28.2023	28.1499	28.1741	28.3271
P62263	P62263	40S ribosomal protein S14	RPS14	9.59786	6	+	3.85027	0	1.15291	3.44186	29.8688	28.7158	4	4	29.6138	29.8484	30.1753	29.8375	28.612	28.682	28.9203	28.649
P62841	P62841	40S ribosomal protein S15	RPS15	8.73837	5	+	2.57133	0.000415584	1.18258	2.68254	27.7284	26.5458	4	4	27.8043	27.3714	27.9017	27.8361	26.6033	26.2337	26.2325	27.1136
P62244	P62244	40S ribosomal protein S15a	RPS15A	9.19265	7	+	3.89607	0	1.4458	3.94917	29.4839	28.0381	4	4	29.4795	29.1819	29.6903	29.5841	27.9008	27.7629	28.3054	28.1836
P62249	P62249	40S ribosomal protein S16	RPS16	9.29221	11	+	3.85171	0	1.2205	3.56043	30.3523	29.1318	4	4	30.1834	30.181	30.6728	30.3719	28.9521	29.1407	29.3528	29.0815
P08708	P08708	40S ribosomal protein S17	RPS17	9.12463	7	+	3.54125	0	1.30138	3.48718	28.6979	27.3966	4	4	28.836	28.3684	28.9526	28.6347	27.1807	27.2537	27.7027	27.4492
P62269	P62269	40S ribosomal protein S18	RPS18	9.57031	11	+	3.57374	0	1.31719	3.53204	31.0425	29.7253	4	4	31.1833	31.0427	31.0848	30.8591	29.2921	29.7939	30.0572	29.7579
P39019	P39019	40S ribosomal protein S19	RPS19	9.57923	10	+	1.91491	0.0128264	0.676706	1.73088	31.0017	30.325	4	4	30.9119	31.0219	31.061	31.0117	30.7555	29.8386	30.321	30.3847
P15880	P15880	40S ribosomal protein S2	RPS2	8.23175	7	+	4.06317	0	4.98885	6.78447	27.6208	NaN	4	0	26.8315	27.4873	28.2038	27.9607	23.4163	22.8433	22.9046	21.3637
P60866	P60866	40S ribosomal protein S20	RPS20	9.36795	4	+	1.65799	0.0236317	0.622982	1.54581	29.3074	28.6844	4	4	28.7806	29.4245	29.4482	29.5763	28.8005	28.4878	28.8917	28.5576
P62266	P62266	40S ribosomal protein S23	RPS23	8.9475	4	+	2.6977	0	2.04911	3.45137	28.233	26.1839	4	4	27.7242	27.9224	28.5898	28.6956	25.6004	27.031	26.2402	25.864
P62847	P62847	40S ribosomal protein S24	RPS24	8.89368	4	+	4.1513	0	1.45961	4.15701	27.8994	26.4398	4	4	27.8243	27.6488	28.0819	28.0427	26.2598	26.5389	26.7108	26.2498
P62851	P62851	40S ribosomal protein S25	RPS25	9.36006	5	+	2.70348	0.000424779	1.14943	2.735	29.3638	28.2144	4	4	28.9454	29.2218	29.7202	29.5679	28.0028	28.1023	28.6093	28.1431
P62854;Q5JNZ5	P62854;Q5JNZ5	40S ribosomal protein S26;Putative 40S ribosomal protein S26-like 1	RPS26;RPS26P11	8.93026	4	+	2.96082	0	2.43604	3.95507	28.0382	25.6021	4	4	27.1554	28.0516	28.358	28.5877	26.3914	25.4801	25.3945	25.1425
P42677	P42677	40S ribosomal protein S27	RPS27	8.96899	4	+	2.00793	0.000266667	2.50841	2.87075	27.8166	25.9773	4	3	27.7781	27.6181	27.8995	27.9708	23.3009	25.9735	25.9345	26.0239
Q71UM5	Q71UM5	40S ribosomal protein S27-like	RPS27L	8.02457	4	+	3.59258	0	2.12498	4.45685	24.9616	NaN	4	0	24.6629	24.9677	25.14	25.076	22.3015	23.0476	23.4469	22.5506
P23396	P23396	40S ribosomal protein S3	RPS3	9.16256	20	+	3.33279	0.000264151	0.962885	2.83255	30.6117	29.6488	4	4	30.3578	30.5395	30.8385	30.711	29.4512	29.6283	29.9007	29.615
P61247	P61247	40S ribosomal protein S3a	RPS3A	9.19028	18	+	2.28573	0.000259259	1.60644	2.79415	30.5545	28.9481	4	4	30.3332	30.3289	30.7707	30.7852	28.2174	29.4089	29.6764	28.4895
P62701;Q8TD47;P22090	P62701	40S ribosomal protein S4, X isoform	RPS4X	9.19396	18	+	2.04851	0.000419214	1.86326	2.70027	30.52	28.6567	4	4	30.1456	30.3761	30.7368	30.8214	27.3009	29.1042	29.3675	28.8544
P46782	P46782	40S ribosomal protein S5;40S ribosomal protein S5, N-terminally processed	RPS5	8.93226	10	+	4.18214	0	1.30008	3.90494	28.8586	27.5586	4	4	28.6587	28.7195	29.0591	28.9973	27.3719	27.4452	27.7255	27.6917
P62753	P62753	40S ribosomal protein S6	RPS6	8.62863	6	+	3.75159	0	3.98919	5.81181	27.6483	NaN	4	0	26.8013	27.4818	28.002	28.308	24.4045	22.6893	23.6925	23.8499
P51812;Q15349;Q9UK32	P51812;Q15349	Ribosomal protein S6 kinase alpha-3;Ribosomal protein S6 kinase alpha-2	RPS6KA3;RPS6KA2	6.62295	4	+	1.62689	0.00871006	0.950675	1.84407	23.4513	NaN	4	0	23.0437	23.2964	23.2942	24.171	22.5365	22.1605	23.0393	22.2664
P62081	P62081	40S ribosomal protein S7	RPS7	9.29704	9	+	4.10726	0	1.37231	3.98183	30.2239	28.8516	4	4	30.0359	30.2588	30.2597	30.3411	28.4802	28.9864	29.0577	28.8818
P62241	P62241	40S ribosomal protein S8	RPS8	9.02358	10	+	3.18601	0	2.28929	4.13006	29.2568	26.9675	4	4	28.8711	29.0748	29.5269	29.5544	26.1162	27.5559	27.2684	26.9294
P46781	P46781	40S ribosomal protein S9	RPS9	8.3894	8	+	2.47651	0	2.82001	3.52307	27.3298	24.9645	4	3	26.5408	27.3067	27.889	27.5828	23.1458	25.7129	24.5366	24.6439
Q9P2E9;Q8N4C6	Q9P2E9	Ribosome-binding protein 1	RRBP1	7.44231	28	+	1.28906	0.0106476	1.3969	1.80093	27.3243	25.9274	4	4	27.3695	27.6581	28.074	26.1957	26.5941	26.2836	26.0992	24.733
O76021	O76021	Ribosomal L1 domain-containing protein 1	RSL1D1	7.80268	12	+	2.82787	0	3.12563	4.07941	26.1386	NaN	4	0	24.9914	25.4265	26.8237	27.3128	22.9138	22.7728	23.3416	23.0236
Q9Y3I0	Q9Y3I0	tRNA-splicing ligase RtcB homolog	RTCB	8.53391	19	+	2.53877	0.0105245	0.574272	1.80166	28.7004	28.1261	4	4	28.5561	28.5791	28.89	28.7763	28.3659	28.0795	28.1121	27.947
O60568	O60568	Procollagen-lysine,2-oxoglutarate 5-dioxygenase 3	PLOD3	7.80083	16		0.85037	0.0581802	0.820673	1.19919	27.2992	26.4785	4	4	27.6258	27.6514	27.6209	26.2986	27.0581	26.7786	26.6161	25.4612
P98179	P98179	RNA-binding protein 3	RBM3	7.75798	2		0.644338	0.0983471	0.812647	1.01129	24.0625	NaN	4	0	23.6131	23.605	23.7082	25.3239	23.927	22.5239	24.0672	22.4815
P15311	P15311	Ezrin	EZR	7.47194	18		0.414726	0.185166	0.809587	0.761	24.9433	24.1337	4	4	23.9	24.2757	24.8058	26.7918	23.2362	23.0466	25.0077	25.2444
P06703	P06703	Protein S100-A6	S100A6	8.06367	3	+	2.75144	0	1.54417	3.1544	24.9517	NaN	4	0	24.749	24.9997	24.7037	25.3544	22.961	23.2833	23.2679	24.1178
O43290	O43290	U4/U6.U5 tri-snRNP-associated protein 1	SART1	6.6611	4	+	1.62508	0.00801242	1.10619	1.94909	23.9109	NaN	4	0	23.8423	24.0248	24.2331	23.5433	21.8958	23.5197	22.9661	22.8372
Q8NC51	Q8NC51	Plasminogen activator inhibitor 1 RNA-binding protein	SERBP1	9.07074	16	+	2.59269	0.00171218	0.881411	2.33341	30.1006	29.2192	4	4	29.8868	30.0252	29.9272	30.5631	29.0696	29.1976	29.1527	29.4568
O15371	O15371	Eukaryotic translation initiation factor 3 subunit D	EIF3D	7.75711	9		0.751327	0.0772596	0.793899	1.10349	26.0272	25.2333	4	4	25.3207	25.8214	26.1009	26.8658	24.3552	24.8404	26.2254	25.5122
Q15393	Q15393	Splicing factor 3B subunit 3	SF3B3	7.04724	9	+	4.9127	0	2.62661	6.55718	25.5091	NaN	4	0	25.7409	25.4151	25.7583	25.1219	22.8557	23.2486	22.8017	22.6238
P42285	P42285	Superkiller viralicidic activity 2-like 2	SKIV2L2	6.97505	10	+	2.23603	0.000267943	1.86829	2.88826	25.3473	NaN	4	0	25.2575	25.4283	25.5247	25.1787	23.58	22.2368	23.8074	24.2918
Q14683	Q14683	Structural maintenance of chromosomes protein 1A	SMC1A	7.27256	23	+	5.80465	0	3.41486	8.89773	26.5808	NaN	4	0	26.2785	26.5589	26.7853	26.7003	23.0631	23.5874	23.1026	22.9106
O95347	O95347	Structural maintenance of chromosomes protein 2	SMC2	7.00117	12	+	3.88567	0	2.95068	5.45978	25.4715	NaN	4	0	25.18	25.1682	25.6211	25.9166	22.6652	23.0994	22.5932	21.7255
P52434	P52434	DNA-directed RNA polymerases I, II, and III subunit RPABC3	POLR2H	7.6376	4		0.761467	0.0767932	0.781929	1.10762	24.2984	23.9314	4	3	24.4292	24.5332	24.6058	23.6254	22.2717	23.5476	24.4107	23.836
Q9UQE7	Q9UQE7	Structural maintenance of chromosomes protein 3	SMC3	7.29887	23	+	2.62656	0	3.19997	3.83121	26.4787	24.607	4	1	26.4197	26.5885	26.7662	26.1404	24.607	22.8914	21.7423	23.8743
Q92878	Q92878	DNA repair protein RAD50	RAD50	7.37597	27		0.569017	0.125042	0.76332	0.922002	26.562	25.7987	4	4	26.5587	26.4846	27.4193	25.7854	26.2197	26.1009	26.6323	24.2419
Q9NTJ3	Q9NTJ3	Structural maintenance of chromosomes protein 4	SMC4	7.17855	15	+	4.80742	0	2.6222	6.41506	26.1822	NaN	4	0	25.8502	26.0888	26.2032	26.5866	23.9838	23.4119	23.4369	23.4075
A6NHR9	A6NHR9	Structural maintenance of chromosomes flexible hinge domain-containing protein 1	SMCHD1	6.46229	10	+	2.37009	0.000271845	1.67064	2.90925	24.7105	NaN	4	0	24.7119	24.7988	24.9973	24.3341	22.4294	22.5557	23.9355	23.2389
Q7KZF4	Q7KZF4	Staphylococcal nuclease domain-containing protein 1	SND1	7.49184	20	+	1.32584	0.00858006	1.49663	1.86778	26.5122	25.575	4	3	26.2493	26.3274	26.8195	26.6528	25.2992	26.0675	23.3373	25.3585
O75643	O75643	U5 small nuclear ribonucleoprotein 200 kDa helicase	SNRNP200	7.13223	23	+	3.43994	0	3.72126	5.19153	26.7309	22.9179	4	3	26.3364	25.8312	27.8247	26.9312	23.2849	22.5535	23.693	22.5071
P09012	P09012	U1 small nuclear ribonucleoprotein A	SNRPA	7.63134	4	+	2.91731	0	2.03276	3.67042	25.2807	NaN	4	0	25.4699	25.6084	25.4644	24.58	23.1677	24.0031	22.788	23.0329
P09661	P09661	U2 small nuclear ribonucleoprotein A	SNRPA1	7.59726	4	+	3.11695	0	2.20246	3.99573	24.7751	NaN	4	0	24.953	24.9909	25.0592	24.0972	22.8222	22.8999	22.797	21.7714
P62314	P62314	Small nuclear ribonucleoprotein Sm D1	SNRPD1	8.03818	2	+	0.867123	0.0490113	0.959199	1.26722	24.6409	24.5127	4	2	24.246	24.696	25.2435	24.3782	23.2713	24.4268	24.5987	22.4301
P62304	P62304	Small nuclear ribonucleoprotein E	SNRPE	8.01724	2	+	2.74183	0	1.64602	3.22767	24.3925	NaN	4	0	24.4408	24.3168	24.622	24.1904	23.5578	22.502	22.1691	22.7571
Q96R06	Q96R06	Sperm-associated antigen 5	SPAG5	8.76113	53	+	5.08518	0	7.31052	10.1324	30.8784	NaN	4	0	30.8249	30.7215	29.8978	32.0696	24.2901	23.208	23.6503	23.1233
P37108	P37108	Signal recognition particle 14 kDa protein	SRP14	9.08386	8	+	2.29979	0.00270545	0.948516	2.25913	29.0217	28.0732	4	4	29.1977	28.904	29.1145	28.8706	28.5804	28.1266	28.0009	27.5848
Q9UHB9	Q9UHB9	Signal recognition particle subunit SRP68	SRP68	7.12271	5	+	2.97688	0	1.6739	3.46001	24.8929	NaN	4	0	24.3378	24.7276	25.2856	25.2206	23.1819	22.8588	23.6999	23.1355
O76094	O76094	Signal recognition particle subunit SRP72	SRP72	7.16438	10	+	2.56769	0	1.72803	3.1275	24.9651	NaN	4	0	24.5015	24.7919	25.0863	25.4809	23.5729	22.3932	23.4146	23.5677
P49458	P49458	Signal recognition particle 9 kDa protein	SRP9	8.54679	6	+	2.83359	0.00119355	0.924893	2.51938	27.1633	26.2384	4	4	27.2184	27.4139	27.1512	26.8696	26.1502	26.5953	26.18	26.028
Q96SB4;Q9UPE1;P78362	Q96SB4	SRSF protein kinase 1	SRPK1	6.95515	4	+	1.12878	0.0236735	1.0739	1.53905	23.6176	NaN	4	0	22.9579	22.9847	23.4865	25.0412	22.3485	22.4721	22.763	22.5911
Q07955	Q07955	Serine/arginine-rich splicing factor 1	SRSF1	8.30557	9	+	1.5599	0.0310868	0.574583	1.44171	27.1894	26.6149	4	4	27.3843	27.1813	27.3741	26.818	26.9576	26.5848	26.6772	26.2398
Q01130;Q9BRL6	Q01130	Serine/arginine-rich splicing factor 2	SRSF2	8.45066	8	+	2.85486	0.000413793	1.0237	2.67137	27.2451	26.2214	4	4	27.1368	27.2204	27.6259	26.9971	26.2294	26.543	26.1708	25.9422
P55769	P55769	NHP2-like protein 1;NHP2-like protein 1, N-terminally processed	NHP2L1	7.64718	4		0.556947	0.136677	0.682453	0.884761	24.3435	24.3994	4	2	24.6458	24.5461	24.3823	23.7997	24.8211	23.6122	22.2331	23.9776
P84103	P84103	Serine/arginine-rich splicing factor 3	SRSF3	8.40523	5	+	2.16673	0.00976608	0.670007	1.83116	26.6994	26.0294	4	4	26.9234	26.5485	26.7604	26.5653	26.2469	25.9453	26.2563	25.6692
Q13243	Q13243	Serine/arginine-rich splicing factor 5	SRSF5	8.25452	5	+	7.29066	0	3.78595	12.0338	26.5924	NaN	4	0	26.4389	26.5393	26.7167	26.6748	22.8956	23.0327	22.6581	22.6395
Q13247	Q13247	Serine/arginine-rich splicing factor 6	SRSF6	7.67777	4	+	3.47536	0	2.49501	4.60878	25.6227	NaN	4	0	25.6099	25.3958	25.7446	25.7404	22.4775	23.4681	23.8873	22.6778
P40939	P40939	Trifunctional enzyme subunit alpha, mitochondrial;Long-chain enoyl-CoA hydratase;Long chain 3-hydroxyacyl-CoA dehydrogenase	HADHA	7.37647	14		0.358884	0.231384	0.675804	0.667153	25.5458	25.6191	4	3	25.5988	25.6368	26.0382	24.9094	25.2578	25.3858	26.2137	22.6227
P23193	P23193	Transcription elongation factor A protein 1	TCEA1	7.13564	4	+	1.44585	0.00986589	1.13309	1.82619	24.08	NaN	4	0	23.5608	24.4911	23.9481	24.32	23.2726	23.8251	22.3999	22.29
Q15370	Q15370	Transcription elongation factor B polypeptide 2	TCEB2	7.83596	6	+	2.85674	0	2.28893	3.75662	25.3215	NaN	4	0	25.3235	25.5507	25.599	24.813	24.0699	23.0213	22.4196	22.6197
P15924	P15924	Desmoplakin	DSP	7.40951	46		0.7504	0.0906417	0.647895	1.03771	27.5396	26.8917	4	4	27.2986	27.5185	26.9822	28.3591	26.2053	27.6371	26.6481	27.0762
O75521	O75521	Enoyl-CoA delta isomerase 2, mitochondrial	ECI2	7.55627	8		0.940259	0.0629804	0.647645	1.17492	25.0472	24.3996	4	4	24.5102	24.8831	25.8592	24.9364	24.3346	24.5397	24.8451	23.879
Q14241	Q14241	Transcription elongation factor B polypeptide 3	TCEB3	6.69257	5	+	2.21342	0.0409928	0.39967	1.34718	23.6369	NaN	4	0	23.5091	23.6652	23.751	23.6224	23.0527	23.4173	23.1521	23.327
O15226	O15226	NF-kappa-B-repressing factor	NKRF	6.49627	5		1.04298	0.0540268	0.639689	1.23605	23.1926	NaN	4	0	23.0292	22.7487	23.4224	23.5701	23.3094	22.239	22.2263	22.437
Q9UQ80	Q9UQ80	Proliferation-associated protein 2G4	PA2G4	8.31742	17		0.682382	0.108486	0.630662	0.975053	27.4779	26.8472	4	4	26.6543	27.2963	27.4983	28.4625	26.5165	26.8209	26.5057	27.5456
O75821	O75821	Eukaryotic translation initiation factor 3 subunit G	EIF3G	7.53555	8		0.466477	0.176959	0.628244	0.777137	24.7305	24.6796	4	3	24.4982	24.447	24.9451	25.0318	22.3704	24.7411	24.9366	24.361
Q07157	Q07157	Tight junction protein ZO-1	TJP1	6.20882	3	+	3.08012	0	1.17077	3.00423	23.7462	NaN	4	0	23.9658	23.4919	23.7122	23.815	22.8349	22.1038	22.7015	22.6617
Q96GM8	Q96GM8	Target of EGR1 protein 1	TOE1	7.04265	3	+	1.04331	0.0379855	0.888401	1.38625	24.2204	NaN	4	0	24.2896	24.2658	24.2799	24.0461	24.1875	23.6874	23.3181	22.1348
P00367;P49448	P00367;P49448	Glutamate dehydrogenase 1, mitochondrial;Glutamate dehydrogenase 2, mitochondrial	GLUD1;GLUD2	7.98934	16		0.634895	0.121528	0.62153	0.931459	27.3515	26.73	4	4	27.2592	27.3204	28.2826	26.544	26.727	25.8817	27.0861	27.2252
Q0VDF9	Q0VDF9	Heat shock 70 kDa protein 14	HSPA14	6.79007	3		0.915501	0.0723162	0.600883	1.12672	23.3363	NaN	4	0	22.8685	23.1719	23.168	24.1367	22.251	23.0808	22.6395	22.9702
P26038	P26038	Moesin	MSN	8.65599	30		0.776825	0.0920332	0.600414	1.03143	29.2754	28.675	4	4	28.5509	29.028	29.3891	30.1338	28.3589	28.4948	28.6398	29.2066
O60701	O60701	UDP-glucose 6-dehydrogenase	UGDH	6.96378	5		0.60908	0.132614	0.600174	0.899989	23.639	NaN	4	0	23.2328	23.2855	23.3017	24.7361	23.5821	22.7943	23.4411	22.3379
P11387;Q969P6	P11387	DNA topoisomerase 1	TOP1	7.70418	17	+	2.54839	0	2.5509	3.51798	26.9089	25.1449	4	2	26.4613	26.6031	27.0646	27.5067	23.3925	23.7499	25.3606	24.9292
Q14258	Q14258	E3 ubiquitin/ISG15 ligase TRIM25	TRIM25	7.8741	15	+	1.55328	0.00340426	1.90451	2.21261	26.7412	25.2158	4	3	26.2174	26.2737	26.1962	28.2774	23.6993	24.8892	25.0595	25.6987
P23921	P23921	Ribonucleoside-diphosphate reductase large subunit	RRM1	7.44325	15		0.370706	0.234493	0.585055	0.661016	25.3515	24.7664	4	4	24.5496	24.7578	25.0267	27.0718	23.976	24.3471	25.2314	25.5113
Q7Z2T5	Q7Z2T5	TRMT1-like protein	TRMT1L	6.68448	3	+	1.53388	0.0088	1.04284	1.84203	23.9502	NaN	4	0	23.9683	23.8379	24.2456	23.7489	22.0392	23.0311	23.7388	22.8203
Q2NL82	Q2NL82	Pre-rRNA-processing protein TSR1 homolog	TSR1	7.32241	8	+	1.83682	0.000401674	2.32271	2.62786	25.1506	NaN	4	0	24.1407	24.6278	25.5923	26.2415	23.7873	21.7015	22.3069	23.5158
Q9UNZ5	Q9UNZ5	Leydig cell tumor 10 kDa protein homolog	C19orf53	8.16947	3		1.06643	0.0587105	0.57388	1.19694	25.3455	24.7716	4	4	25.2447	25.9076	24.6833	25.5464	24.9054	24.987	24.5382	24.6558
Q9NUQ3;Q9BZA5	Q9NUQ3	Gamma-taxilin	TXLNG	7.35102	9	+	2.5343	0	1.82115	3.15426	25.0256	NaN	4	0	24.3954	24.7085	25.0073	25.9911	23.5748	23.1501	23.2566	22.8362
Q99873;Q9NR22	Q99873	Protein arginine N-methyltransferase 1	PRMT1	7.08707	3		0.43969	0.200447	0.57013	0.731228	23.7835	23.9717	4	2	23.9418	23.8713	23.9467	23.3744	24.6576	23.2859	22.9865	21.9237
P0DN76;Q01081;Q8WU68	P0DN76;Q01081	Splicing factor U2AF 35 kDa subunit	U2AF1	7.50274	3	+	1.74966	0.00266667	1.44732	2.23564	24.6237	NaN	4	0	24.3758	24.4781	25.165	24.4759	23.9092	22.408	23.8561	22.5323
P51116	P51116	Fragile X mental retardation syndrome-related protein 2	FXR2	7.4005	6		0.888956	0.0822063	0.559674	1.07995	25.4023	24.8427	4	4	24.7619	25.2463	25.871	25.7301	24.5107	24.516	25.0721	25.2719
P61964	P61964	WD repeat-containing protein 5	WDR5	7.38055	5		0.618419	0.136195	0.558614	0.887901	24.2974	24.4682	4	2	24.3777	24.2621	24.2963	24.2534	23.1172	22.9014	24.3122	24.6242
P26368	P26368	Splicing factor U2AF 65 kDa subunit	U2AF2	7.73104	8	+	4.57372	0	3.00624	6.49796	25.8868	NaN	4	0	25.873	25.9665	25.9896	25.718	22.6111	23.544	22.9932	22.3738
P67809;Q9Y2T7	P67809	Nuclease-sensitive element-binding protein 1	YBX1	8.88281	13		1.16506	0.0548027	0.54955	1.22733	28.9354	28.3858	4	4	28.6613	28.9119	28.8526	29.3156	27.832	28.5895	28.3371	28.7846
Q93009	Q93009	Ubiquitin carboxyl-terminal hydrolase 7	USP7	6.60487	8	+	1.89991	0.00351557	1.14017	2.17442	24.0518	NaN	4	0	23.7892	24.0034	24.3302	24.0844	23.7397	22.2855	22.7258	22.8955
P26640	P26640	Valine--tRNA ligase	VARS	6.93496	11	+	3.01607	0	2.07527	3.80212	25.0863	NaN	4	0	25.1821	25.281	25.0819	24.8	23.483	22.2674	22.65	23.6435
Q9H0D6	Q9H0D6	5-3 exoribonuclease 2	XRN2	6.73679	6	+	1.84967	0.00781073	0.922561	1.96407	24.1296	NaN	4	0	23.7189	24.1828	24.3417	24.2749	22.973	23.7477	22.7064	23.4009
P14923	P14923	Junction plakoglobin	JUP	6.771	7		0.55866	0.163144	0.512947	0.816337	23.2424	NaN	4	0	23.8521	23.3641	22.4745	23.279	21.9879	23.5108	22.8874	22.5318
Q9BUJ2	Q9BUJ2	Heterogeneous nuclear ribonucleoprotein U-like protein 1	HNRNPUL1	7.58718	11		0.642718	0.137682	0.511928	0.8811	26.0093	25.4974	4	4	25.7745	25.8307	26.1682	26.2638	24.7168	25.111	25.8303	26.3314
Q9ULX3	Q9ULX3	RNA-binding protein NOB1	NOB1	6.86503	4		0.36387	0.252324	0.507718	0.631651	23.1493	NaN	4	0	22.3907	22.8831	22.94	24.3836	23.5427	22.9947	21.5466	22.4824
Q8WU90	Q8WU90	Zinc finger CCCH domain-containing protein 15	ZC3H15	7.83696	13	+	1.45211	0.00355245	2.28023	2.18671	26.3968	24.8932	4	3	25.9548	25.9463	26.3976	27.2886	21.7867	25.1299	24.7139	24.836
P38919	P38919	Eukaryotic initiation factor 4A-III;Eukaryotic initiation factor 4A-III, N-terminally processed	EIF4A3	8.23523	18		1.09158	0.0708584	0.497557	1.13741	27.4827	26.9851	4	4	27.1048	27.3417	27.6058	27.8784	26.7273	26.7015	27.0999	27.4118
P34897	P34897	Serine hydroxymethyltransferase, mitochondrial	SHMT2	7.5493	11		0.563334	0.164746	0.495511	0.811021	25.7066	25.2111	4	4	25.3196	25.5119	26.5095	25.4854	24.6027	25.4022	25.9906	24.8487
Q7Z589	Q7Z589	Protein EMSY	EMSY	7.28946	13		0.130277	0.555196	0.491027	0.3036	25.9194	25.4284	4	4	27.3798	27.0025	25.9856	23.3097	26.4371	27.1723	25.804	22.3001
O60563	O60563	Cyclin-T1	CCNT1	7.10374	6		0.642252	0.143716	0.484214	0.863746	24.145	23.6608	4	4	24.0632	24.1428	24.5018	23.8724	23.6748	23.8693	24.3508	22.7485
Q14764	Q14764	Major vault protein	MVP	7.58273	16		0.454834	0.208862	0.478837	0.711002	26.5669	26.088	4	4	27.1684	27.2923	26.3318	25.475	26.5117	26.3893	25.8294	25.6218
Q7Z2W4	Q7Z2W4	Zinc finger CCCH-type antiviral protein 1	ZC3HAV1	6.85019	6	+	2.8796	0.000432432	1.07553	2.75513	24.7951	NaN	4	0	24.5182	24.6291	24.92	25.1132	23.7812	24.0146	23.7136	23.3689
P35606	P35606	Coatomer subunit beta	COPB2	7.22606	11		0.715519	0.132519	0.464814	0.899644	25.1011	24.6363	4	4	24.5057	24.6868	25.7193	25.4927	24.6182	24.4564	24.9467	24.5238
P78347;Q86UP8;Q6EKJ0	P78347	General transcription factor II-I	GTF2I	7.6567	18		0.599027	0.163478	0.456353	0.815094	26.8772	26.4208	4	4	27.0835	27.1694	27.2072	26.0485	26.3741	26.792	26.7265	25.7906
O60884	O60884	DnaJ homolog subfamily A member 2	DNAJA2	7.32617	4		1.28323	0.0635826	0.455303	1.17227	24.6297	24.2984	4	3	24.2422	24.7231	24.7214	24.8321	24.4468	24.228	24.2204	23.8024
Q92900	Q92900	Regulator of nonsense transcripts 1	UPF1	7.2566	14		0.234715	0.38506	0.446176	0.460858	25.4285	25.6866	4	3	25.0933	25.0785	25.7654	25.7768	22.8695	25.0289	26.0847	25.9463
Q13573	Q13573	SNW domain-containing protein 1	SNW1	6.64695	3		0.553132	0.177481	0.445162	0.774473	22.9291	NaN	4	0	22.8885	22.5621	22.706	23.5596	21.8891	22.8708	22.0508	23.1249
Q6PKG0	Q6PKG0	La-related protein 1	LARP1	6.69824	4		0.366887	0.269378	0.42848	0.606847	23.7707	NaN	4	0	23.4317	23.3924	23.7069	24.5517	22.9226	24.0094	22.3383	24.0986
Q99878;Q96KK5;Q9BTM1;Q93077;Q7L7L0;P20671;P0C0S8;P04908;Q16777;Q6FI13;P16104;Q8IUE6;Q96QV6;REV__Q8NB25	Q99878;Q96KK5;Q9BTM1;Q93077;Q7L7L0;P20671;P0C0S8;P04908;Q16777;Q6FI13;P16104;Q8IUE6;Q96QV6	Histone H2A type 1-J;Histone H2A type 1-H;Histone H2A.J;Histone H2A type 1-C;Histone H2A type 3;Histone H2A type 1-D;Histone H2A type 1;Histone H2A type 1-B/E;Histone H2A type 2-C;Histone H2A type 2-A;Histone H2AX;Histone H2A type 2-B;Histone H2A type 1-A	HIST1H2AJ;HIST1H2AH;H2AFJ;HIST1H2AC;HIST3H2A;HIST1H2AD;HIST1H2AG;HIST1H2AB;HIST2H2AC;HIST2H2AA3;H2AFX;HIST2H2AB;HIST1H2AA	8.89796	5		0.853853	0.118567	0.419828	0.939355	27.7176	27.2978	4	4	27.7437	27.5668	27.6972	27.8625	27.983	27.2013	27.1349	26.8719
P05387	P05387	60S acidic ribosomal protein P2	RPLP2	9.64342	7		0.918575	0.109598	0.419044	0.970498	30.1976	29.7786	4	4	30.0883	30.4603	29.8359	30.406	30.2252	29.536	29.4417	29.9114
P60891;P21108;P11908	P60891;P21108;P11908	Ribose-phosphate pyrophosphokinase 1;Ribose-phosphate pyrophosphokinase 3;Ribose-phosphate pyrophosphokinase 2	PRPS1;PRPS1L1;PRPS2	7.82226	7		0.832558	0.126889	0.408489	0.917141	25.6066	25.1981	4	4	25.3689	25.5687	25.3826	26.1063	25.1232	25.1507	24.8413	25.6773
O43670	O43670	BUB3-interacting and GLEBS motif-containing protein ZNF207	ZNF207	7.73778	4	+	2.56639	0.00965396	0.586303	1.83402	25.2844	24.6981	4	4	25.1117	25.2496	25.1701	25.6061	24.7309	24.5739	24.7013	24.7861
Q13642	Q13642	Four and a half LIM domains protein 1	FHL1	7.67988	2		0.42558	0.244184	0.398149	0.646487	25.3185	24.9204	4	4	24.4169	24.9769	25.9436	25.9365	25.0474	24.4056	25.2057	25.0228
P55084	P55084	Trifunctional enzyme subunit beta, mitochondrial;3-ketoacyl-CoA thiolase	HADHB	7.20213	7		0.321513	0.31001	0.392257	0.546887	24.3133	23.9211	4	4	24.3553	24.604	24.8329	23.4611	23.7973	23.7227	25.0876	23.0768
Q8TEQ6	Q8TEQ6	Gem-associated protein 5	GEMIN5	6.55353	7		0.454737	0.232479	0.388882	0.665223	23.7159	NaN	4	0	23.3294	23.5459	23.518	24.4702	23.1613	23.0974	24.1689	22.8804
Q04637;O43432;REV__Q8NEG2	Q04637	Eukaryotic translation initiation factor 4 gamma 1	EIF4G1	7.86348	38		0.591203	0.185068	0.386574	0.760733	27.7207	27.3341	4	4	27.4606	27.4321	27.6941	28.2958	26.8634	27.0919	27.4427	27.9383
P29692	P29692	Elongation factor 1-delta	EEF1D	8.98001	13		1.4903	0.0721456	0.38205	1.13091	29.6397	29.2576	4	4	29.2942	29.7133	29.6904	29.861	29.4528	29.2154	29.1769	29.1855
Q92499	Q92499	ATP-dependent RNA helicase DDX1	DDX1	8.28391	23		1.67655	0.0623581	0.381715	1.1816	28.5819	28.2002	4	4	28.5021	28.5294	28.7073	28.5889	28.321	27.8576	28.2994	28.3228
P21291	P21291	Cysteine and glycine-rich protein 1	CSRP1	8.28825	5		0.437532	0.245489	0.375186	0.643514	26.6704	26.2952	4	4	25.908	26.4074	26.7892	27.5771	26.0472	26.1101	26.3065	26.7171
Q9UKN8	Q9UKN8	General transcription factor 3C polypeptide 4	GTF3C4	6.54235	5		0.321414	0.316644	0.368098	0.53696	23.7631	NaN	4	0	23.7728	23.6411	24.2582	23.3805	22.8411	22.9941	23.0068	24.7382
P12956	P12956	X-ray repair cross-complementing protein 6	XRCC6	8.43827	28		1.43396	0.0860461	0.34892	1.05582	28.7811	28.4322	4	4	28.8021	28.8443	28.898	28.58	28.1546	28.5629	28.6485	28.3628
P13010	P13010	X-ray repair cross-complementing protein 5	XRCC5	8.38102	26		1.43472	0.0860084	0.34828	1.05485	28.9291	28.5808	4	4	28.8609	28.9505	29.1527	28.7522	28.7128	28.6148	28.7034	28.2922
Q13263	Q13263	Transcription intermediary factor 1-beta	TRIM28	8.2189	25		0.586891	0.203446	0.344647	0.723451	28.0122	27.6675	4	4	28.0652	28.0525	28.2123	27.7186	28.1896	27.4901	27.9549	27.0355
P06493;Q00535;P24941;P11802;Q00526;Q00534;Q96Q40;O94921;Q07002;Q00536;Q00537;Q9NYV4;Q14004	P06493	Cyclin-dependent kinase 1	CDK1	7.54261	8		0.292562	0.352121	0.336579	0.494624	24.7346	24.398	4	4	24.4193	24.221	24.4235	25.8747	24.4979	24.0261	23.8918	25.1764
Q05639	Q05639	Elongation factor 1-alpha 2	EEF1A2	8.38878	17		0.942973	0.13963	0.331798	0.874306	27.8506	27.5188	4	4	27.4092	27.8746	27.9123	28.2063	27.3494	27.6747	27.5882	27.4629
O43148	O43148	mRNA cap guanine-N7 methyltransferase	RNMT	6.86829	4		0.241539	0.40762	0.330466	0.437623	23.5914	NaN	4	0	24.1256	24.2269	22.0701	23.9429	23.1363	23.9081	22.9924	23.0068
Q8IX12	Q8IX12	Cell division cycle and apoptosis regulator protein 1	CCAR1	6.42495	4		0.276563	0.375415	0.318191	0.470464	23.2974	NaN	4	0	23.4077	23.2269	23.8534	22.7017	23.3002	22.0579	23.9538	22.6051
P63162;P14678	P63162;P14678	Small nuclear ribonucleoprotein-associated protein N;Small nuclear ribonucleoprotein-associated proteins B and B	SNRPN;SNRPB	7.76924	3		0.639143	0.203927	0.312838	0.720983	25.5594	25.2465	4	4	24.898	25.7492	25.9262	25.664	25.282	25.104	25.2282	25.3719
Q13435	Q13435	Splicing factor 3B subunit 2	SF3B2	7.60042	18		0.620246	0.209169	0.312469	0.711022	26.57	26.2576	4	4	26.4297	26.7612	26.7313	26.358	26.6863	26.2842	26.3992	25.6606
P53396	P53396	ATP-citrate synthase	ACLY	7.41332	16		0.322195	0.338027	0.310562	0.510122	26.0228	25.7122	4	4	25.356	25.9558	26.2525	26.5268	24.7741	25.9759	26.2399	25.859
P24534	P24534	Elongation factor 1-beta	EEF1B2	8.83062	9		1.16086	0.132308	0.304417	0.90149	28.6723	28.3679	4	4	28.4019	28.7658	28.5571	28.9646	28.5501	28.2778	28.2953	28.3484
Q13547;O15379	Q13547	Histone deacetylase 1	HDAC1	7.6148	7		0.354049	0.319993	0.303201	0.532976	25.513	25.2098	4	4	25.5742	25.4777	25.9399	25.0601	25.8111	25.5103	25.1958	24.3218
P47813;O14602	P47813;O14602	Eukaryotic translation initiation factor 1A, X-chromosomal;Eukaryotic translation initiation factor 1A, Y-chromosomal	EIF1AX;EIF1AY	7.95512	3		0.452215	0.269983	0.303041	0.604785	24.8937	24.7671	4	3	24.513	24.9981	24.7401	25.3235	24.0612	24.9114	24.2958	25.0941
P26599;O95758	P26599	Polypyrimidine tract-binding protein 1	PTBP1	8.74655	15		1.34577	0.12012	0.29688	0.934553	29.1489	28.852	4	4	29.0686	29.1642	29.2028	29.16	28.6036	28.8247	29.1572	28.8226
P60903	P60903	Protein S100-A10	S100A10	8.96193	3		0.540679	0.240227	0.296172	0.652275	27.5936	27.2974	4	4	27.4034	27.6415	27.8342	27.4953	27.6274	27.3471	27.6002	26.6151
P31151;Q86SG5	P31151	Protein S100-A7	S100A7	8.33066	12		0.0985167	0.657786	0.290586	0.226875	25.8665	25.5759	4	4	26.2258	26.3648	26.8904	23.9849	24.0009	24.5924	27.9348	25.7756
Q99613;B5ME19	Q99613;B5ME19	Eukaryotic translation initiation factor 3 subunit C;Eukaryotic translation initiation factor 3 subunit C-like protein	EIF3C;EIF3CL	7.5713	14		0.708228	0.203605	0.288342	0.724281	26.1504	25.8621	4	4	26.0288	25.859	26.3527	26.3613	25.4254	25.8662	26.0498	26.1069
Q15365	Q15365	Poly(rC)-binding protein 1	PCBP1	8.08429	10		1.0438	0.154815	0.28633	0.837142	26.7376	26.4513	4	4	27.1136	26.5058	26.6498	26.6814	26.3939	26.4613	26.3492	26.6007
Q15427	Q15427	Splicing factor 3B subunit 4	SF3B4	7.20539	3		0.948792	0.165343	0.285882	0.807908	23.7972	23.5113	4	4	23.7267	24.0169	23.7542	23.6908	23.2562	23.7913	23.6909	23.3066
P62857	P62857	40S ribosomal protein S28	RPS28	8.88647	4		0.927997	0.169316	0.284809	0.799618	26.9352	26.6504	4	4	27.3874	26.8429	26.7618	26.7488	26.7327	26.603	26.6843	26.5816
P38159;Q96E39;O75526;Q8N7X1	P38159;Q96E39	RNA-binding motif protein, X chromosome;RNA-binding motif protein, X chromosome, N-terminally processed;RNA binding motif protein, X-linked-like-1	RBMX;RBMXL1	7.55336	7		0.531296	0.259571	0.270639	0.62142	25.4178	25.1472	4	4	25.2836	25.2843	25.5407	25.5628	25.0205	24.7231	25.0719	25.7733
Q9Y230	Q9Y230	RuvB-like 2	RUVBL2	7.61033	10		0.980436	0.177153	0.260472	0.774468	25.8043	25.5439	4	4	25.7836	25.8183	25.8545	25.7608	25.9016	25.2599	25.5643	25.4496
Q86UP2	Q86UP2	Kinectin	KTN1	6.47362	6		0.269021	0.411814	0.258092	0.433383	23.8051	NaN	4	0	23.4293	23.7269	24.6755	23.3885	22.8517	24.0651	23.7605	23.5107
P16989	P16989	Y-box-binding protein 3	YBX3	8.12267	9		0.568396	0.263375	0.249982	0.616	26.3663	26.1164	4	4	26.1815	26.3836	26.2429	26.6573	25.9926	25.7657	26.1053	26.6017
P33993	P33993	DNA replication licensing factor MCM7	MCM7	8.08289	27		0.310579	0.387779	0.242455	0.458212	27.8216	27.5792	4	4	27.8515	27.8091	28.2717	27.3542	27.9863	27.3579	28.0546	26.918
P63220	P63220	40S ribosomal protein S21	RPS21	8.12401	5		0.568777	0.270664	0.239013	0.602539	25.0335	24.7945	4	4	25.052	25.4494	24.734	24.8986	24.633	25.162	24.6739	24.7091
Q14103	Q14103	Heterogeneous nuclear ribonucleoprotein D0	HNRNPD	8.52196	8		0.423998	0.327211	0.232211	0.523835	27.8496	27.6174	4	4	28.242	27.8145	27.8285	27.5134	27.8557	27.1695	28.007	27.4375
P25705	P25705	ATP synthase subunit alpha, mitochondrial	ATP5A1	7.16891	8		0.127611	0.60917	0.231561	0.262857	24.3739	24.5982	4	3	24.5109	23.8299	25.4828	23.6721	24.2892	22.7747	25.4198	24.0857
Q15149	Q15149	Plectin	PLEC	7.57058	101		0.263426	0.436126	0.227674	0.41008	29.0131	28.7854	4	4	29.2748	29.0776	29.1609	28.539	29.2417	28.9999	29.0481	27.8519
O60506	O60506	Heterogeneous nuclear ribonucleoprotein Q	SYNCRIP	8.21717	20		0.972716	0.213921	0.223432	0.703218	28.0312	27.8078	4	4	27.917	27.9079	28.0662	28.2337	27.8509	27.5748	28.0068	27.7986
Q8N163	Q8N163	Cell cycle and apoptosis regulator protein 2	CCAR2	7.61546	19		0.234139	0.467529	0.21944	0.379268	26.7705	26.551	4	4	26.9891	26.94	27.1275	26.0252	26.1038	26.8353	27.2097	26.0553
Q14694	Q14694	Ubiquitin carboxyl-terminal hydrolase 10	USP10	6.6095	6		0.210986	0.50039	0.209136	0.351691	23.3011	NaN	4	0	22.8774	23.0866	23.2921	23.9482	23.7382	22.2797	22.9165	23.4333
Q07666;Q5VWX1	Q07666	KH domain-containing, RNA-binding, signal transduction-associated protein 1	KHDRBS1	8.39023	6		0.218828	0.50666	0.188807	0.346281	26.9336	26.7448	4	4	26.9556	26.8686	27.192	26.7183	26.0217	26.743	27.6205	26.5939
Q9Y5A9	Q9Y5A9	YTH domain-containing family protein 2	YTHDF2	7.60192	10		0.0654206	0.769032	0.184745	0.153357	24.499	24.753	4	3	23.5745	24.1888	24.0869	26.1458	22.998	23.2884	24.3122	26.6584
P49411	P49411	Elongation factor Tu, mitochondrial	TUFM	8.10264	15		0.188297	0.544795	0.18152	0.31398	27.5108	27.3293	4	4	27.5701	27.5313	28.1665	26.7752	27.4599	27.1028	27.955	26.7993
P11586	P11586	C-1-tetrahydrofolate synthase, cytoplasmic;Methylenetetrahydrofolate dehydrogenase;Methenyltetrahydrofolate cyclohydrolase;Formyltetrahydrofolate synthetase;C-1-tetrahydrofolate synthase, cytoplasmic, N-terminally processed	MTHFD1	7.64054	23		0.252834	0.499192	0.166089	0.354642	26.6568	26.4907	4	4	26.0521	26.8782	26.6984	26.9983	26.0003	26.7341	26.5942	26.6339
Q12874	Q12874	Splicing factor 3A subunit 3	SF3A3	7.20602	4		0.170082	0.582544	0.163022	0.285374	24.4065	24.4868	4	3	24.3235	24.7207	24.2751	24.3066	25.0395	23.5136	24.6302	23.7905
Q96PK6	Q96PK6	RNA-binding protein 14	RBM14	7.8637	13		0.314864	0.459954	0.161325	0.387341	26.261	26.0997	4	4	26.1246	26.4237	26.1085	26.3872	26.0176	25.5683	26.3849	26.4278
Q9Y3F4	Q9Y3F4	Serine-threonine kinase receptor-associated protein	STRAP	8.00634	13		0.169583	0.585222	0.158223	0.281906	26.407	26.2487	4	4	25.8231	26.1858	26.2735	27.3454	25.9399	26.1296	26.2668	26.6587
Q9P0L0;O95292	Q9P0L0	Vesicle-associated membrane protein-associated protein A	VAPA	7.48362	5		0.269181	0.499564	0.153735	0.353024	24.4939	24.3402	4	4	24.6044	24.5349	24.8119	24.0244	24.5767	24.1398	24.6636	23.9807
P33991;Q9UJA3	P33991	DNA replication licensing factor MCM4	MCM4	8.04269	22		0.215817	0.542605	0.153502	0.317113	28.0159	27.8624	4	4	28.0144	27.9333	28.2839	27.832	28.329	27.5654	28.295	27.2602
P60842	P60842	Eukaryotic initiation factor 4A-I	EIF4A1	8.56342	19		0.218516	0.543583	0.149803	0.315867	28.5444	28.3946	4	4	28.1501	28.3259	28.5941	29.1075	28.2158	27.9876	28.6143	28.7607
Q8WXX5	Q8WXX5	DnaJ homolog subfamily C member 9	DNAJC9	7.40827	6		0.23353	0.531388	0.147393	0.324042	23.8413	23.6939	4	4	23.4381	23.8743	23.7187	24.3342	23.686	23.492	23.4148	24.1828
Q7Z739	Q7Z739	YTH domain-containing family protein 3	YTHDF3	7.99403	15		0.0345553	0.870698	0.147305	0.0881328	25.2771	25.1298	4	4	24.0254	24.5435	24.9367	27.6029	24.3502	22.2476	25.7923	28.1292
Q14157	Q14157	Ubiquitin-associated protein 2-like	UBAP2L	8.4131	21		0.0256127	0.895	0.146911	0.0679685	26.1232	25.9763	4	4	24.6137	24.645	25.7883	29.4456	24.1261	22.9502	26.6699	30.1587
Q15366;P57721	Q15366	Poly(rC)-binding protein 2	PCBP2	7.92448	9		0.193213	0.570229	0.145685	0.293284	25.9499	25.8042	4	4	25.2607	25.8188	26.2829	26.437	26.0219	25.5925	25.552	26.0503
Q9Y3B9	Q9Y3B9	RRP15-like protein	RRP15	6.9567	4		0.215714	0.549478	0.144578	0.309154	23.0181	NaN	4	0	22.4499	22.9973	23.037	23.5884	23.249	22.6361	22.849	22.7603
P43686	P43686	26S protease regulatory subunit 6B	PSMC4	6.13024	1		0.133752	0.646253	0.139465	0.235119	NaN	21.9765	0	4	22.4162	21.1269	22.4024	22.5182	22.5161	21.7362	22.0997	21.5538
P50454	P50454	Serpin H1	SERPINH1	8.16316	12		0.155282	0.617398	0.138929	0.255915	27.391	27.2521	4	4	27.1607	27.4248	27.8748	27.1038	27.4661	27.379	27.7598	26.4034
O43684	O43684	Mitotic checkpoint protein BUB3	BUB3	7.80787	8		0.476651	0.446053	0.130346	0.402291	25.3973	25.2669	4	4	25.2564	25.2056	25.4195	25.7076	25.2757	25.2192	25.1681	25.4049
Q9BRP8	Q9BRP8	Partner of Y14 and mago	WIBG	7.65511	3		0.555947	0.429373	0.128163	0.416851	24.6878	24.5597	4	4	24.8626	24.7715	24.673	24.4442	24.6296	24.6515	24.3922	24.5654
O43663	O43663	Protein regulator of cytokinesis 1	PRC1	6.8198	6		0.08175	0.753734	0.126264	0.166631	23.3928	NaN	4	0	22.9427	22.8684	22.9575	24.8028	23.9785	23.5074	22.962	22.6184
Q9UDY2	Q9UDY2	Tight junction protein ZO-2	TJP2	6.23416	4		0.0752127	0.768982	0.119714	0.15519	22.8083	NaN	4	0	22.1872	22.7847	22.8306	23.4307	23.1781	23.7332	22.4857	21.3575
P25786	P25786	Proteasome subunit alpha type-1	PSMA1	6.94972	2		0.109932	0.705948	0.116648	0.196856	22.7701	NaN	4	0	23.1098	23.1	23.1677	21.703	22.4615	23.1167	22.659	22.3766
Q9BZE4	Q9BZE4	Nucleolar GTP-binding protein 1	GTPBP4	6.58407	3		0.227537	0.581619	0.115103	0.285249	23.1234	NaN	4	0	23.0667	22.9506	23.2301	23.2464	22.4413	23.168	23.1509	23.2731
Q13283	Q13283	Ras GTPase-activating protein-binding protein 1	G3BP1	8.53226	16		0.0762681	0.768926	0.1136	0.15451	28.2156	28.102	4	4	27.9816	27.7292	28.0219	29.1298	27.7568	27.3855	27.8992	29.3667
P08865	P08865	40S ribosomal protein SA	RPSA	8.34219	8		0.211037	0.598057	0.111329	0.271505	27.1422	27.0309	4	4	27.2371	27.0424	27.2984	26.991	27.4819	26.526	27.0996	27.0161
Q13151	Q13151	Heterogeneous nuclear ribonucleoprotein A0	HNRNPA0	8.32811	6		0.518953	0.484824	0.108793	0.3669	27.0363	26.9275	4	4	26.8925	26.9311	27.0854	27.2361	26.8102	26.8625	26.9789	27.0583
Q9UN86	Q9UN86	Ras GTPase-activating protein-binding protein 2	G3BP2	8.02727	13		0.0590282	0.808649	0.104184	0.126414	26.4609	26.3568	4	4	25.8785	26.1002	26.5879	27.2771	25.9783	25.205	26.4575	27.7862
P07355;A6NMY6	P07355;A6NMY6	Annexin A2;Putative annexin A2-like protein	ANXA2;ANXA2P2	9.07525	25		0.158578	0.655453	0.103439	0.229569	30.4396	30.3361	4	4	30.3682	30.4272	30.9023	30.0606	30.5401	30.1	30.7347	29.9697
P62316	P62316	Small nuclear ribonucleoprotein Sm D2	SNRPD2	8.02148	4		0.0958306	0.753915	0.0904536	0.165947	25.2461	25.1557	4	4	25.4716	25.2611	25.6341	24.6178	25.7369	25.1157	25.3014	24.4687
Q14204	Q14204	Cytoplasmic dynein 1 heavy chain 1	DYNC1H1	6.37072	16		0.21057	0.633488	0.0903106	0.243612	24.7496	24.6593	4	4	24.5907	24.8756	24.5237	25.0086	24.5959	24.7591	24.9377	24.3446
Q13011	Q13011	Delta(3,5)-Delta(2,4)-dienoyl-CoA isomerase, mitochondrial	ECH1	7.88328	6		0.113103	0.730949	0.0896697	0.181493	26.0152	25.9255	4	4	26.0331	25.7223	26.6022	25.7031	26.3583	25.6599	26.1867	25.4971
Q01844	Q01844	RNA-binding protein EWS	EWSR1	8.33417	6		0.0687946	0.798251	0.0860395	0.133116	27.1971	27.111	4	4	26.7848	26.7987	27.3188	27.8859	26.4899	26.6206	27.2614	28.0722
P36873	P36873	Serine/threonine-protein phosphatase PP1-gamma catalytic subunit	PPP1CC	7.75786	6		0.148118	0.706222	0.0805054	0.197708	25.3683	25.2878	4	4	24.8866	25.3782	25.7355	25.4728	25.3295	25.1686	25.0833	25.5696
O75533	O75533	Splicing factor 3B subunit 1	SF3B1	6.76869	8		0.0781248	0.803463	0.0644884	0.129725	24.3022	24.2377	4	4	24.5527	24.4026	24.6008	23.6526	24.6571	24.1544	24.4131	23.7261
Q7Z417	Q7Z417	Nuclear fragile X mental retardation-interacting protein 2	NUFIP2	7.28675	8		0.0536195	0.84917	0.0609598	0.101608	24.6982	24.6372	4	4	24.4938	24.3469	24.8283	25.1236	24.3608	24.0951	24.3941	25.6989
P05455	P05455	Lupus La protein	SSB	8.14987	14		0.151518	0.751174	0.0585928	0.168473	27.3428	27.2842	4	4	27.3359	27.5765	27.3241	27.1345	27.5401	27.3796	26.9915	27.2255
Q08554	Q08554	Desmocollin-1	DSC1	7.03177	5		0.0283196	0.901991	0.0570464	0.0640389	24.7144	24.68	4	3	25.7063	25.463	23.1301	24.5584	24.5897	25.6284	23.8234	24.5881
Q99575	Q99575	Ribonucleases P/MRP protein subunit POP1	POP1	6.5102	4		0.0549005	0.849705	0.0567408	0.100598	23.4698	NaN	4	0	22.881	23.1198	23.9317	23.9465	23.1492	24.1247	23.2341	23.1441
P35580;REV__Q8IYT3	P35580	Myosin-10	MYH10	7.62531	65		0.0171295	0.934684	0.054143	0.0425955	26.8482	26.7941	4	4	25.7794	25.8552	27.4143	28.344	25.6919	26.4519	25.6852	29.3473
P62318	P62318	Small nuclear ribonucleoprotein Sm D3	SNRPD3	8.5431	2		0.0915508	0.823454	0.0437899	0.117016	26.5258	26.4821	4	4	26.5316	26.5423	26.1332	26.8963	26.6906	26.3532	26.5101	26.3744
O95816	O95816	BAG family molecular chaperone regulator 2	BAG2	7.87742	7		0.0415137	0.892927	0.0342693	0.0703747	25.849	25.8148	4	4	26.181	25.9358	25.9269	25.3524	26.2436	26.0446	25.7717	25.1991
Q9H078	Q9H078	Caseinolytic peptidase B protein homolog	CLPB	6.97749	5		0.0344158	0.909768	0.0290499	0.0591277	24.0578	24.0288	4	4	23.9953	24.1047	24.4292	23.702	24.7348	23.7141	24.0247	23.6414
P09651;Q32P51	P09651;Q32P51	Heterogeneous nuclear ribonucleoprotein A1;Heterogeneous nuclear ribonucleoprotein A1, N-terminally processed;Heterogeneous nuclear ribonucleoprotein A1-like 2	HNRNPA1;HNRNPA1L2	9.06908	16		0.0569548	0.890708	0.0265994	0.0729099	29.8846	29.858	4	4	29.6873	29.7725	29.786	30.2929	29.8427	29.6277	29.8954	30.0664
P63244	P63244	Guanine nucleotide-binding protein subunit beta-2-like 1;Guanine nucleotide-binding protein subunit beta-2-like 1, N-terminally processed	GNB2L1	8.29737	14		0.0219666	0.945644	0.0146861	0.0343341	27.5794	27.5648	4	4	27.3223	27.3165	27.9766	27.7023	27.7225	27.1961	27.9264	27.414
Q9HCE1	Q9HCE1	Putative helicase MOV-10	MOV10	6.72748	8		0.0108625	0.965591	0.0139556	0.0220686	23.623	23.7833	4	3	23.3251	23.0628	24.2964	23.8077	23.0864	24.3903	23.9469	23.0127
Q9Y265	Q9Y265	RuvB-like 1	RUVBL1	7.63123	7		0.0250878	0.945704	0.0123825	0.0335853	25.4275	25.4151	4	4	25.3103	25.3006	25.5486	25.5506	25.8689	25.2745	25.3182	25.1989
Q13347	Q13347	Eukaryotic translation initiation factor 3 subunit I	EIF3I	7.95536	8		0.00833993	0.972752	0.00803947	0.0153569	26.4023	26.3943	4	4	25.9129	26.3073	26.7299	26.6592	27.0607	25.7711	26.3897	26.3556
Q9BY44	Q9BY44	Eukaryotic translation initiation factor 2A;Eukaryotic translation initiation factor 2A, N-terminally processed	EIF2A	7.53342	12		0.00868369	0.981826	0.0034523	0.0103526	25.5415	25.538	4	4	25.3586	25.4622	25.6439	25.701	25.7236	25.2469	25.509	25.6724
P62820;Q9H0U4;Q92930;P61006;Q92928;P51153;P59190	P62820;Q9H0U4	Ras-related protein Rab-1A;Ras-related protein Rab-1B	RAB1A;RAB1B	7.79183	5		0.000142685	0.999563	-0.000152111	-0.000274342	25.4591	25.4592	4	4	25.6535	25.7976	25.4175	24.9677	25.8871	25.209	26.0226	24.7183
P50991	P50991	T-complex protein 1 subunit delta	CCT4	7.7167	13		0.0043337	0.987426	-0.00349951	-0.00744926	26.083	26.0865	4	4	25.5931	26.0648	25.9163	26.7579	26.0001	25.8399	26.1387	26.3672
Q6UXN9	Q6UXN9	WD repeat-containing protein 82	WDR82	6.96695	2		0.0103759	0.964371	-0.0154176	-0.0220313	23.4386	NaN	4	0	23.5069	23.6838	23.6424	22.9214	22.3567	23.7866	24.5494	23.1234
P31327	P31327	Carbamoyl-phosphate synthase [ammonia], mitochondrial	CPS1	8.25959	51		0.0087924	0.966796	-0.0160875	-0.0197548	29.3643	29.3804	4	4	29.6779	29.4857	30.1583	28.1353	29.4852	29.2999	30.4306	28.3058
P40227;Q92526	P40227	T-complex protein 1 subunit zeta	CCT6A	7.40288	10		0.0219218	0.938133	-0.0210915	-0.0399669	24.8821	25.209	4	3	24.8117	25.1565	24.7755	24.7847	23.9858	25.0825	25.128	25.4164
P56192	P56192	Methionine--tRNA ligase, cytoplasmic	MARS	7.62015	14		0.0266784	0.928873	-0.0235348	-0.0468812	26.4151	26.4386	4	4	26.7009	26.6862	26.5333	25.7399	26.5962	26.5951	26.7123	25.851
P18085	P18085	ADP-ribosylation factor 4	ARF4	8.0803	7		0.0334923	0.9178	-0.023767	-0.0534485	26.0887	26.1125	4	4	26.0021	26.3141	26.2735	25.7651	26.3246	25.8528	26.5876	25.6847
P63010	P63010	AP-2 complex subunit beta	AP2B1	7.01288	8		0.0194388	0.937704	-0.0249834	-0.0392441	24.2878	24.6254	4	3	24.5192	23.7167	24.6836	24.2318	24.4306	23.375	25.232	24.2136
P50750	P50750	Cyclin-dependent kinase 9	CDK9	7.26813	6		0.0494754	0.890926	-0.0296082	-0.0722717	24.1249	24.1545	4	4	24.0555	24.2389	24.4571	23.748	24.289	24.4268	24.1539	23.7482
Q8WXF1	Q8WXF1	Paraspeckle component 1	PSPC1	7.59539	10		0.109739	0.849724	-0.0313644	-0.102593	25.3723	25.4037	4	4	25.4106	25.3955	25.5555	25.1278	25.3371	25.5396	25.451	25.2871
Q9UBS4	Q9UBS4	DnaJ homolog subfamily B member 11	DNAJB11	7.49168	6		0.0818085	0.849249	-0.0372791	-0.102257	24.4502	24.4875	4	4	24.2092	24.4845	24.7213	24.3859	24.8041	24.2252	24.5542	24.3666
P52292	P52292	Importin subunit alpha-1	KPNA2	7.39792	8		0.0102843	0.959123	-0.038938	-0.0264274	22.9571	22.9718	4	2	21.5694	21.7293	22.4105	26.1192	22.8791	23.1614	21.2858	24.6579
O00148;Q13838	O00148;Q13838	ATP-dependent RNA helicase DDX39A;Spliceosome RNA helicase DDX39B	DDX39A;DDX39B	6.9969	5		0.0420924	0.888627	-0.0394192	-0.0749801	23.1639	23.2033	4	4	23.0301	23.2261	23.7838	22.6154	23.2995	23.0888	23.7339	22.6909
Q14847	Q14847	LIM and SH3 domain protein 1	LASP1	7.38092	5		0.0495465	0.878524	-0.0403094	-0.0830996	23.8497	23.89	4	4	23.2276	23.8041	23.9484	24.4188	23.5927	23.9308	23.7638	24.2728
Q09666;P48552	Q09666	Neuroblast differentiation-associated protein AHNAK	AHNAK	7.49375	91		0.0480243	0.877233	-0.042079	-0.0830679	28.7253	28.7673	4	4	28.3676	28.605	28.3207	29.6078	28.9214	28.6787	28.8023	28.667
P68133;P68032;P63267;P62736	P68133;P68032;P63267;P62736	Actin, alpha skeletal muscle;Actin, alpha cardiac muscle 1;Actin, gamma-enteric smooth muscle;Actin, aortic smooth muscle	ACTA1;ACTC1;ACTG2;ACTA2	8.33973	12		0.0334044	0.893124	-0.0486732	-0.0693013	27.1002	27.1488	4	4	26.4383	27.2628	27.2795	27.4201	27.0568	27.5098	25.9527	28.076
O43390	O43390	Heterogeneous nuclear ribonucleoprotein R	HNRNPR	7.77118	20		0.117931	0.788886	-0.0495625	-0.139027	26.5497	26.5993	4	4	26.7136	26.5088	26.7918	26.1848	26.6005	26.7696	26.6357	26.3913
P39748	P39748	Flap endonuclease 1	FEN1	7.70189	8		0.116299	0.784715	-0.0524855	-0.142689	25.4336	25.486	4	4	25.1596	25.558	25.2415	25.775	25.5752	25.3497	25.3275	25.6917
P35637	P35637	RNA-binding protein FUS	FUS	8.5195	6		0.0791583	0.817498	-0.053318	-0.120447	27.5878	27.6411	4	4	27.4049	27.4015	27.648	27.8967	27.5034	27.1482	27.758	28.1548
Q9UNQ2	Q9UNQ2	Probable dimethyladenosine transferase	DIMT1	6.95546	4		0.0397467	0.877214	-0.0583715	-0.0822603	23.0128	NaN	4	0	21.9696	22.4444	23.4446	24.1927	22.8054	23.0533	23.2997	23.1264
P0DMV9;P0DMV8	P0DMV9;P0DMV8	Heat shock 70 kDa protein 1B;Heat shock 70 kDa protein 1A	HSPA1B;HSPA1A	8.37218	20		0.133316	0.760122	-0.0595975	-0.161728	28.5055	28.5651	4	4	28.707	28.6896	28.4691	28.1563	28.8199	28.3071	28.6424	28.4908
P51991	P51991	Heterogeneous nuclear ribonucleoprotein A3	HNRNPA3	7.87355	8		0.104382	0.777444	-0.0611615	-0.147104	25.9366	25.9978	4	4	25.5822	25.8402	26.1983	26.1257	25.9084	25.6447	26.0081	26.43
P00966	P00966	Argininosuccinate synthase	ASS1	8.34827	14		0.111991	0.768249	-0.0646052	-0.156135	27.8018	27.8664	4	4	27.4639	27.9785	27.9954	27.7693	27.8217	27.8048	28.3396	27.4993
P11142;P54652	P11142	Heat shock cognate 71 kDa protein	HSPA8	8.88145	31		0.138864	0.729545	-0.0727882	-0.18269	30.2754	30.3482	4	4	30.5406	30.5107	30.2196	29.8306	30.6161	30.084	30.3925	30.3001
Q71DI3;Q16695;P84243;P68431;Q6NXT2	Q71DI3;Q16695;P84243;P68431;Q6NXT2	Histone H3.2;Histone H3.1t;Histone H3.3;Histone H3.1;Histone H3.3C	HIST2H3A;HIST3H3;H3F3A;HIST1H3A;H3F3C	8.50854	2		0.075577	0.796658	-0.0743346	-0.13437	25.8418	25.9161	4	4	25.206	25.7739	25.8906	26.4965	26.5591	25.9496	25.6608	25.4949
O00303	O00303	Eukaryotic translation initiation factor 3 subunit F	EIF3F	7.8992	7		0.122982	0.740613	-0.0747862	-0.174995	25.7047	25.7795	4	4	25.4942	25.4558	25.9443	25.9247	26.0776	25.2465	25.959	25.835
O94906	O94906	Pre-mRNA-processing factor 6	PRPF6	6.14016	2		0.0903816	0.774307	-0.0749669	-0.149392	22.5988	NaN	4	0	22.5188	22.4929	22.9847	22.3987	23.2951	22.0448	22.4486	22.9065
Q9Y262	Q9Y262	Eukaryotic translation initiation factor 3 subunit L	EIF3L	7.88071	18		0.165837	0.696278	-0.0772524	-0.203354	26.5455	26.6228	4	4	26.1611	26.5895	26.6834	26.7482	26.4787	26.3548	26.8523	26.8053
P61978	P61978	Heterogeneous nuclear ribonucleoprotein K	HNRNPK	8.94724	22		0.324195	0.591311	-0.0867319	-0.276589	29.9265	30.0132	4	4	29.9151	29.8445	30.0384	29.9078	30.0288	29.7227	30.2302	30.0711
Q15637	Q15637	Splicing factor 1	SF1	8.01055	9		0.164663	0.677424	-0.0870485	-0.215479	26.1034	26.1904	4	4	25.9147	25.9677	26.2712	26.2598	26.237	25.7044	26.2405	26.5799
Q14566	Q14566	DNA replication licensing factor MCM6	MCM6	7.74969	18		0.0830604	0.769547	-0.0926991	-0.153605	27.0251	27.1178	4	4	27.3203	27.0543	27.4798	26.2461	27.3111	27.1461	27.7104	26.3037
Q6RFH5	Q6RFH5	WD repeat-containing protein 74	WDR74	6.70869	2		0.085501	0.764578	-0.0963387	-0.158388	22.7136	NaN	4	0	22.2232	22.3858	22.5286	23.7169	22.3219	22.5864	23.3525	22.9791
P43487	P43487	Ran-specific GTPase-activating protein	RANBP1	7.81355	4		0.151376	0.657795	-0.106902	-0.227519	24.8095	24.9164	4	4	24.9363	25.3906	24.7927	24.1183	24.983	24.8495	24.7878	25.0453
Q9UHX1	Q9UHX1	Poly(U)-binding-splicing factor PUF60	PUF60	7.77333	7		0.155833	0.630191	-0.125052	-0.246333	26.1839	26.309	4	4	26.305	26.451	26.1645	25.8153	27.0013	25.742	26.4754	26.0172
Q16576	Q16576	Histone-binding protein RBBP7	RBBP7	8.04348	13		0.137928	0.654972	-0.125243	-0.230443	26.522	26.6473	4	4	26.6744	26.7715	26.6169	26.0252	27.3559	26.5409	26.7818	25.9104
P23246	P23246	Splicing factor, proline- and glutamine-rich	SFPQ	8.53685	23		0.50421	0.440701	-0.129142	-0.406981	28.8713	29.0004	4	4	28.8055	28.7999	28.9567	28.9231	29.1745	28.7752	28.848	29.2041
Q9BXP5	Q9BXP5	Serrate RNA effector molecule homolog	SRRT	6.89526	6		0.0881807	0.731589	-0.140306	-0.180376	23.8896	24.4352	4	3	24.2497	23.8968	24.3286	23.0834	22.814	24.7598	24.9457	23.6001
P49368	P49368	T-complex protein 1 subunit gamma	CCT3	7.64924	11		0.343227	0.458167	-0.151677	-0.389542	25.8764	26.028	4	4	25.5553	25.817	25.9737	26.1594	25.6142	26.1083	26.2144	26.1753
P04040	P04040	Catalase	CAT	7.75734	13		0.153548	0.605247	-0.157589	-0.265832	26.3869	26.5445	4	4	26.4943	26.8236	26.6849	25.545	26.9545	26.7948	26.6634	25.7654
P54136	P54136	Arginine--tRNA ligase, cytoplasmic	RARS	7.84268	17		0.253674	0.502483	-0.160514	-0.350018	27.0063	27.1668	4	4	27.1988	27.0949	27.2402	26.4914	27.5567	27.1327	27.3216	26.6564
Q14444	Q14444	Caprin-1	CAPRIN1	8.30784	13		0.140233	0.616829	-0.168275	-0.257018	27.2932	27.4615	4	4	26.9555	26.5983	27.4973	28.1217	27.2025	26.8882	27.4225	28.3327
P35579;REV__Q9UKV3	P35579	Myosin-9	MYH9	9.06126	117		0.0604266	0.785115	-0.168941	-0.141969	31.4809	31.6498	4	4	30.816	30.644	31.377	33.0864	30.6996	31.5332	30.3743	33.9922
O43242	O43242	26S proteasome non-ATPase regulatory subunit 3	PSMD3	6.67116	4		0.258686	0.48678	-0.173016	-0.364917	23.0163	NaN	4	0	23.1509	23.0269	22.9979	22.8897	23.6106	23.027	23.6211	22.4988
Q9HB71	Q9HB71	Calcyclin-binding protein	CACYBP	7.80924	7		0.336045	0.418797	-0.186203	-0.426463	25.1239	25.3101	4	4	24.8019	25.0853	25.057	25.5516	25.3588	24.9667	25.1293	25.7858
P62273	P62273	40S ribosomal protein S29	RPS29	8.67218	2		0.177936	0.54961	-0.189496	-0.308237	25.4938	25.6833	4	4	26.1047	25.9792	24.3627	25.5286	25.7599	25.987	25.4446	25.5417
Q15084	Q15084	Protein disulfide-isomerase A6	PDIA6	8.06491	11		0.196042	0.526903	-0.192757	-0.327997	26.5842	26.777	4	4	26.8762	26.5364	27.0786	25.8457	27.1983	26.4864	27.2842	26.139
Q13200	Q13200	26S proteasome non-ATPase regulatory subunit 2	PSMD2	6.77076	6		0.151237	0.58568	-0.196469	-0.282136	23.8481	24.4727	4	3	24.0452	24.1159	23.7993	23.4319	24.8402	22.7599	24.6547	23.9232
Q15233	Q15233	Non-POU domain-containing octamer-binding protein	NONO	8.63586	20		0.620245	0.28991	-0.204867	-0.573853	28.6544	28.8593	4	4	28.7498	28.4992	28.6688	28.6999	28.8748	28.7925	28.5284	29.2415
P19474	P19474	E3 ubiquitin-protein ligase TRIM21	TRIM21	8.79426	25		0.63735	0.279312	-0.212738	-0.591877	29.6739	29.8867	4	4	29.8557	29.9777	29.3029	29.5593	29.9721	29.7584	29.8623	29.9538
P38646	P38646	Stress-70 protein, mitochondrial	HSPA9	8.36472	24		0.576349	0.28081	-0.225773	-0.588294	28.6706	28.8964	4	4	28.7554	28.6023	28.8298	28.4949	29.1829	28.4566	29.131	28.815
P41252	P41252	Isoleucine--tRNA ligase, cytoplasmic	IARS	7.69949	25		0.54543	0.28043	-0.23681	-0.589543	27.0509	27.2877	4	4	27.19	27.1589	27.1076	26.7471	27.5022	27.2736	27.5719	26.8033
Q16630	Q16630	Cleavage and polyadenylation specificity factor subunit 6	CPSF6	7.74545	8		0.302439	0.390745	-0.246879	-0.454904	25.7725	26.0194	4	4	26.2	25.966	25.786	25.1381	26.6137	26.0213	26.0787	25.3639
P55884	P55884	Eukaryotic translation initiation factor 3 subunit B	EIF3B	7.71341	14		0.742063	0.224173	-0.247409	-0.680535	26.3708	26.6182	4	4	26.1075	26.3492	26.5314	26.495	26.8056	26.2259	26.7203	26.7209
P84090	P84090	Enhancer of rudimentary homolog	ERH	8.23457	3		0.425274	0.310557	-0.254184	-0.545867	25.3796	25.6337	4	4	25.6319	25.5329	25.6277	24.7258	26.0341	25.4715	25.6816	25.3478
P17980	P17980	26S protease regulatory subunit 6A	PSMC3	6.88142	3		0.235583	0.446557	-0.257528	-0.401157	23.3314	NaN	4	0	23.5811	23.3852	23.183	23.1761	22.3336	24.0735	24.2243	23.7242
Q15436	Q15436	Protein transport protein Sec23A	SEC23A	6.69292	3		0.793079	0.203336	-0.264755	-0.724123	23.1378	23.4026	4	4	23.2399	23.0656	23.1439	23.1019	23.304	23.0115	23.5256	23.7692
P14868	P14868	Aspartate--tRNA ligase, cytoplasmic	DARS	8.13577	27		0.598293	0.237011	-0.272957	-0.656985	27.9392	28.2121	4	4	28.2932	27.8421	27.9806	27.6408	28.5278	28.0148	28.458	27.848
P27816	P27816	Microtubule-associated protein 4	MAP4	8.2643	31		0.172766	0.515599	-0.280856	-0.33803	28.9471	29.2279	4	4	29.1516	29.328	28.4987	28.8099	30.0943	30.1782	29.0494	27.5898
P47897	P47897	Glutamine--tRNA ligase	QARS	7.55068	15		0.55571	0.235073	-0.295004	-0.659337	26.2339	26.5289	4	4	26.4969	26.1629	26.3874	25.8885	26.9927	26.3207	26.7376	26.0646
P07814	P07814	Bifunctional glutamate/proline--tRNA ligase;Glutamate--tRNA ligase;Proline--tRNA ligase	EPRS	7.92408	35		0.57035	0.225092	-0.3066	-0.678739	28.3372	28.6438	4	4	28.6875	28.3898	28.3957	27.876	29.0025	28.6407	28.803	28.1292
P28340	P28340	DNA polymerase delta catalytic subunit	POLD1	6.06681	3		0.440081	0.27092	-0.311211	-0.602892	22.4667	NaN	4	0	22.0509	22.4475	22.9266	22.4417	22.2922	23.3765	22.3944	23.0483
P07437	P07437	Tubulin beta chain	TUBB	8.14032	17		1.90213	0.0812827	-0.312822	-1.08286	26.9049	27.2177	4	4	26.9263	27.0046	26.8571	26.8316	27.3712	26.9933	27.2403	27.2661
Q13155	Q13155	Aminoacyl tRNA synthase complex-interacting multifunctional protein 2	AIMP2	7.72254	7		1.09644	0.130458	-0.318819	-0.906858	25.4579	25.7767	4	4	25.5852	25.629	25.5219	25.0956	25.8457	25.8236	25.9203	25.5174
P14618;P30613	P14618	Pyruvate kinase PKM	PKM	8.70315	25		1.59235	0.0909356	-0.319153	-1.03576	29.491	29.8101	4	4	29.2679	29.6232	29.4828	29.5899	29.6777	29.8163	30.0105	29.736
Q12904	Q12904	Aminoacyl tRNA synthase complex-interacting multifunctional protein 1;Endothelial monocyte-activating polypeptide 2	AIMP1	7.684	7		0.686568	0.186309	-0.325375	-0.757822	25.3295	25.6548	4	4	25.5371	25.3309	25.4669	24.9829	26.1657	25.4908	25.7061	25.2567
Q15459	Q15459	Splicing factor 3A subunit 1	SF3A1	7.06967	7		0.791209	0.165654	-0.328047	-0.808759	24.4484	24.7765	4	4	24.5384	24.4513	24.625	24.179	25.086	24.8154	24.9468	24.2577
Q9NQT4	Q9NQT4	Exosome complex component RRP46	EXOSC5	6.7613	2		0.310625	0.33535	-0.338002	-0.513073	22.4752	NaN	4	0	22.5929	22.532	22.7786	21.9975	22.8716	23.9377	22.5543	21.8894
Q13148	Q13148	TAR DNA-binding protein 43	TARDBP	7.53789	5		0.725196	0.167745	-0.350023	-0.803123	24.3008	24.6509	4	4	24.4945	23.9708	24.7708	23.9673	24.5604	24.3543	24.7502	24.9386
P31943	P31943	Heterogeneous nuclear ribonucleoprotein H;Heterogeneous nuclear ribonucleoprotein H, N-terminally processed	HNRNPH1	8.58683	11		1.00979	0.115717	-0.366889	-0.947442	28.1722	28.5391	4	4	28.2405	27.9308	28.3514	28.166	28.7775	28.2109	28.8642	28.3037
Q9UBQ5	Q9UBQ5	Eukaryotic translation initiation factor 3 subunit K	EIF3K	7.52839	4		0.719225	0.160083	-0.372149	-0.822512	23.9172	24.2893	4	4	24.1561	23.3392	23.8125	24.3608	24.1068	24.0756	24.4227	24.5522
P68371;P04350;Q3ZCM7;A6NNZ2;CON__ENSEMBL:ENSBTAP00000025008;Q9H4B7	P68371;P04350	Tubulin beta-4B chain;Tubulin beta-4A chain	TUBB4B;TUBB4A	8.63175	17		1.28406	0.0863215	-0.373455	-1.05366	28.3052	28.6786	4	4	28.2762	28.5183	28.2323	28.1939	28.4838	28.411	28.8565	28.9633
Q9BZK7;Q9BQ87;O60907	Q9BZK7	F-box-like/WD repeat-containing protein TBL1XR1	TBL1XR1	6.92427	4		0.62588	0.177544	-0.378854	-0.776038	23.0697	NaN	4	0	23.1202	23.0128	23.5665	22.5791	23.8508	23.2045	23.7364	23.0023
P21333;Q14315	P21333	Filamin-A	FLNA	7.81662	61		1.25956	0.0783779	-0.406757	-1.09597	28.6197	29.0265	4	4	28.558	28.7545	28.7935	28.3728	29.347	28.9094	29.1496	28.6998
P10809	P10809	60 kDa heat shock protein, mitochondrial	HSPD1	8.77288	25		0.542796	0.193916	-0.407277	-0.742871	29.7163	30.1235	4	4	29.8476	29.7437	30.2005	29.0733	30.5045	29.8226	30.6082	29.5588
P43243	P43243	Matrin-3	MATR3	7.393	9		1.0045	0.101122	-0.408713	-0.998016	25.4432	25.8519	4	4	25.5148	25.6194	25.4797	25.159	25.6167	25.6827	26.4026	25.7058
P22234	P22234	Multifunctional protein ADE2;Phosphoribosylaminoimidazole-succinocarboxamide synthase;Phosphoribosylaminoimidazole carboxylase	PAICS	7.43194	7		0.743182	0.140246	-0.411025	-0.871979	24.5952	25.0062	4	4	24.7666	24.9691	24.4122	24.2329	25.5473	24.8023	25.1193	24.556
O75822	O75822	Eukaryotic translation initiation factor 3 subunit J	EIF3J	7.76779	6		0.755801	0.137416	-0.41314	-0.880918	24.9498	25.3629	4	4	24.3974	25.1508	24.9453	25.3055	25.076	25.2647	25.2163	25.8946
Q99714	Q99714	3-hydroxyacyl-CoA dehydrogenase type-2	HSD17B10	7.45116	6		0.418157	0.242957	-0.415211	-0.648734	24.1088	24.524	4	4	24.0938	23.7538	24.7878	23.7997	24.6917	24.4657	25.3645	23.5739
P23528;Q9Y281;P60981	P23528	Cofilin-1	CFL1	8.59448	11		0.835921	0.123554	-0.416093	-0.926461	27.5527	27.9688	4	4	28.023	27.5064	27.2121	27.4695	28.1061	28.2538	27.4342	28.0811
P42704	P42704	Leucine-rich PPR motif-containing protein, mitochondrial	LRPPRC	7.0766	15		1.16106	0.0820336	-0.418901	-1.07567	25.5719	25.9908	4	4	25.5455	25.5913	25.8521	25.2988	25.9954	25.7796	26.4186	25.7698
P11021	P11021	78 kDa glucose-regulated protein	HSPA5	8.72558	26		0.790838	0.129038	-0.425046	-0.911098	29.5071	29.9322	4	4	29.679	29.5859	29.6462	29.1175	30.428	29.7855	30.1558	29.3594
P51659	P51659	Peroxisomal multifunctional enzyme type 2;(3R)-hydroxyacyl-CoA dehydrogenase;Enoyl-CoA hydratase 2	HSD17B4	7.01887	8		0.254138	0.362242	-0.43807	-0.484251	24.1235	24.5616	4	4	24.1918	23.821	24.1692	24.312	26.5632	24.4136	23.8325	23.4371
P46060	P46060	Ran GTPase-activating protein 1	RANGAP1	7.03651	5		0.622662	0.159894	-0.444784	-0.824012	23.5023	23.947	4	4	23.8177	23.1276	23.8183	23.2454	24.2952	23.7949	24.4878	23.2103
P48643	P48643	T-complex protein 1 subunit epsilon	CCT5	7.38888	11		1.28053	0.0660606	-0.449056	-1.16287	25.338	25.787	4	4	25.4628	25.4518	25.2201	25.2171	26.1202	25.3011	25.8682	25.8587
Q9UHD8	Q9UHD8	Septin-9	2009-09-01	7.97613	21		0.276253	07:57:31.968000	-0.464516	-0.518408	26.7543	27.2188	4	4	25.8594	26.3098	26.6665	28.1815	26.7948	27.515	26.1659	28.3997
O15372	O15372	Eukaryotic translation initiation factor 3 subunit H	EIF3H	7.61595	7		0.690698	0.136733	-0.466839	-0.885089	25.0024	25.4692	4	4	24.266	24.9218	25.5722	25.2496	25.5974	24.9671	25.5735	25.7389
O43809	O43809	Cleavage and polyadenylation specificity factor subunit 5	NUDT21	8.17447	8		0.828033	0.109489	-0.46712	-0.969338	26.5283	26.9954	4	4	26.5556	27.0071	26.6153	25.9353	27.4279	26.7977	27.1134	26.6428
P60228	P60228	Eukaryotic translation initiation factor 3 subunit E	EIF3E	7.84499	14	+	1.61977	0.0434729	-0.475239	-1.326	26.3038	26.779	4	4	26.0626	26.1653	26.3679	26.6192	26.9439	26.5488	26.6741	26.9492
P51149	P51149	Ras-related protein Rab-7a	RAB7A	7.60241	6		0.582565	0.16317	-0.475941	-0.814951	24.785	25.261	4	4	25.1615	24.5328	25.3265	24.1193	25.9888	24.8682	25.3026	24.8841
O14818;Q8TAA3	O14818	Proteasome subunit alpha type-7	PSMA7	7.45591	3	+	1.56541	0.0450691	-0.476068	-1.30806	24.0929	24.569	4	4	24.3657	24.0595	24.0508	23.8957	24.2814	24.6193	24.4721	24.9032
P50416	P50416	Carnitine O-palmitoyltransferase 1, liver isoform	CPT1A	6.32732	2		0.748882	0.119992	-0.482943	-0.934412	22.4341	NaN	4	0	22.1014	22.0943	23.2199	22.3207	22.6588	23.4084	22.8806	22.7203
P80723	P80723	Brain acid soluble protein 1	BASP1	8.29296	12		0.738308	0.122954	-0.483672	-0.928214	26.8335	27.3171	4	4	26.8915	27.3583	27.1117	25.9725	27.1409	27.6084	27.3524	27.1669
Q5T3J3	Q5T3J3	Ligand-dependent nuclear receptor-interacting factor 1	LRIF1	7.35332	9		0.273972	0.330744	-0.484715	-0.520398	25.3194	25.8042	4	4	26.2169	25.8952	25.3389	23.8269	26.791	25.9026	26.1224	24.4006
P63165;G2XKQ0	P63165	Small ubiquitin-related modifier 1	SUMO1	7.62644	5		0.653551	0.1399	-0.488876	-0.874737	23.7734	24.3775	4	3	24.1499	23.9709	23.6603	23.3127	24.2597	25.1291	23.9169	23.7436
O43324	O43324	Eukaryotic translation elongation factor 1 epsilon-1	EEF1E1	7.87853	5		0.790684	0.110188	-0.490819	-0.966535	25.3564	25.8472	4	4	25.7662	25.482	25.4695	24.7079	26.329	25.9134	25.8315	25.315
Q15046	Q15046	Lysine--tRNA ligase	KARS	7.80066	16		1.10175	0.0694796	-0.498916	-1.14381	26.4311	26.93	4	4	26.705	26.6599	26.4608	25.8986	27.2948	26.906	26.941	26.5782
P19105;O14950	P19105;O14950	Myosin regulatory light chain 12A;Myosin regulatory light chain 12B	MYL12A;MYL12B	9.00766	8		0.224262	0.387271	-0.508742	-0.457991	27.612	28.1207	4	4	26.8278	26.994	27.3392	29.2869	27.7407	28.173	26.5703	29.9989
Q7L2H7	Q7L2H7	Eukaryotic translation initiation factor 3 subunit M	EIF3M	7.61862	6		0.730534	0.117371	-0.511776	-0.942978	24.6484	25.1601	4	4	24.1896	24.6197	24.4702	25.3139	24.6476	25.4523	24.8512	25.6894
Q06830	Q06830	Peroxiredoxin-1	PRDX1	9.11193	13		1.12786	0.0638612	-0.51224	-1.17057	29.7323	30.2445	4	4	29.8648	30.0772	29.8785	29.1086	30.3542	30.4676	29.9964	30.1599
O76070	O76070	Gamma-synuclein	SNCG	7.62274	3		0.287122	0.310923	-0.520062	-0.544993	23.7131	24.2332	4	4	23.6648	25.3544	23.2168	22.6165	23.8305	25.6494	23.7265	23.7263
P60660;P14649	P60660	Myosin light polypeptide 6	MYL6	9.23623	8		0.277353	0.319632	-0.521292	-0.532749	28.8164	29.3377	4	4	28.2628	28.2784	28.7254	29.999	28.6601	29.5305	28.0543	31.1059
Q6NUQ4	Q6NUQ4	Transmembrane protein 214	TMEM214	6.433	4		0.416517	0.217838	-0.530122	-0.694204	22.8242	NaN	4	0	22.5546	22.7591	23.7443	22.2386	24.1508	24.1012	22.8676	22.2975
Q15269	Q15269	Periodic tryptophan protein 2 homolog	PWP2	6.40518	2		0.942259	0.0802797	-0.530759	-1.08914	22.9065	NaN	4	0	23.0795	22.8943	22.8068	22.8453	22.7262	23.5581	24.0877	23.3769
Q16181;Q6ZU15;O43236	Q16181	Septin-7	2007-09-01	8.00574	12		0.369819	05:51:00.259000	-0.534486	-0.646204	26.0478	26.5823	4	4	25.104	25.7907	26.0037	27.293	26.1499	26.9263	25.6517	27.6014
Q02952	Q02952	A-kinase anchor protein 12	AKAP12	6.8835	8		0.563787	0.155375	-0.540995	-0.834354	24.8382	25.3792	4	4	24.9979	25.5808	24.784	23.9904	25.3868	26.2155	25.1286	24.786
Q7Z460;O75122	Q7Z460	CLIP-associating protein 1	CLASP1	6.20984	5		0.627872	0.136157	-0.545336	-0.888533	22.8964	NaN	4	0	22.3949	22.6003	22.5329	24.0574	23.8445	23.4051	23.2116	23.3056
P78371	P78371	T-complex protein 1 subunit beta	CCT2	7.82053	13	+	2.42396	0.0127912	-0.55582	-1.72971	26.4193	26.9751	4	4	26.3847	26.6337	26.2777	26.3811	27.2017	26.7376	26.9704	26.9908
P51858	P51858	Hepatoma-derived growth factor	HDGF	7.7209	8		0.702686	0.114447	-0.557491	-0.952128	25.2328	25.7903	4	4	24.9718	26.0594	25.0089	24.8912	25.1765	26.377	25.5356	26.0721
Q99497	Q99497	Protein deglycase DJ-1	PARK7	7.40519	3	+	1.75781	0.0248405	-0.561406	-1.50616	23.6854	24.2468	4	4	23.7079	24.0201	23.5312	23.4822	24.0069	24.5155	24.0737	24.3909
P22626	P22626	Heterogeneous nuclear ribonucleoproteins A2/B1	HNRNPA2B1	8.49563	15	+	2.14843	0.0152533	-0.565392	-1.65664	27.9678	28.5332	4	4	27.8038	27.951	27.9789	28.1375	28.6784	28.1813	28.5439	28.7292
Q14974	Q14974	Importin subunit beta-1	KPNB1	7.22422	9	+	1.27576	0.0454805	-0.565965	-1.29983	24.807	25.3729	4	4	24.9747	24.637	24.9796	24.6365	25.5602	25.285	25.824	24.8225
P63241;Q9GZV4;Q6IS14	P63241;Q9GZV4	Eukaryotic translation initiation factor 5A-1;Eukaryotic translation initiation factor 5A-2	EIF5A;EIF5A2	8.68388	7		1.0908	0.0566799	-0.572497	-1.20938	27.3917	27.9642	4	4	26.9427	27.8287	27.4357	27.3598	28.2946	28.3145	27.4863	27.7616
P49327	P49327	Fatty acid synthase;[Acyl-carrier-protein] S-acetyltransferase;[Acyl-carrier-protein] S-malonyltransferase;3-oxoacyl-[acyl-carrier-protein] synthase;3-oxoacyl-[acyl-carrier-protein] reductase;3-hydroxyacyl-[acyl-carrier-protein] dehydratase;Enoyl-[acyl-carrier-protein] reductase;Oleoyl-[acyl-carrier-protein] hydrolase	FASN	6.86453	17	+	1.30383	0.0435794	-0.574332	-1.32255	25.2956	25.87	4	4	25.6476	25.3856	25.2876	24.8618	25.8585	25.8035	26.3156	25.5023
O00541	O00541	Pescadillo homolog	PES1	6.61623	4		0.860098	0.0806934	-0.594323	-1.08564	22.7544	NaN	4	0	22.2707	22.1996	23.0649	23.4826	22.9313	23.3661	23.4358	23.6617
Q8WWM7	Q8WWM7	Ataxin-2-like protein	ATXN2L	7.54437	13		0.605487	0.133804	-0.595456	-0.894811	25.5764	26.1718	4	4	25.0419	25.3089	25.3741	26.5806	25.9855	25.9061	25.6958	27.0999
P50990	P50990	T-complex protein 1 subunit theta	CCT8	7.40929	14	+	1.64903	0.024599	-0.598504	-1.51113	25.4116	26.0101	4	4	25.6363	25.2448	25.4944	25.2708	26.0737	25.5339	26.0741	26.3586
P05783;CON__H-INV:HIT000015463;CON__Q92764;CON__Q497I4;Q92764;CON__Q14525;CON__Q9UE12;CON__Q15323;CON__A2A5Y0;CON__Q14532;CON__A2AB72;CON__O76015;CON__O76013;CON__O76014;CON__REFSEQ:XP_986630;Q14525;Q15323;Q14532;O76014;O76015;O76013	P05783	Keratin, type I cytoskeletal 18	KRT18	9.09269	29	+	1.20236	0.0459725	-0.599742	-1.29539	30.4036	31.0033	4	4	30.5688	30.5088	30.4593	30.0774	31.4781	30.8309	31.2887	30.4156
P61604	P61604	10 kDa heat shock protein, mitochondrial	HSPE1	8.62658	7		0.477435	0.175657	-0.606749	-0.781415	27.2444	27.8511	4	4	27.8856	28.007	27.347	25.7379	28.2255	28.1726	27.8418	27.1646
P17987	P17987	T-complex protein 1 subunit alpha	TCP1	7.49888	11	+	2.81878	0.0079125	-0.608218	-1.95803	25.1596	25.7679	4	4	25.1887	25.164	24.9669	25.319	25.6168	25.978	25.8242	25.6524
Q96AE4	Q96AE4	Far upstream element-binding protein 1	FUBP1	7.80742	16		0.173662	0.457158	-0.614923	-0.390432	24.6917	25.3067	4	4	23.5352	23.5181	24.1987	27.515	23.9586	23.9476	25.1719	28.1485
Q99832	Q99832	T-complex protein 1 subunit eta	CCT7	7.35608	10	+	1.65817	0.0232615	-0.626412	-1.55011	24.8426	25.469	4	4	24.5025	25.0486	24.6592	25.16	25.3678	25.1442	25.6592	25.7047
P00338	P00338	L-lactate dehydrogenase A chain	LDHA	8.37155	12	+	1.4651	0.0294963	-0.633144	-1.46535	27.3728	28.0059	4	4	27.0941	27.5993	27.5906	27.207	27.9694	27.542	28.4804	28.0318
P05109	P05109	Protein S100-A8;Protein S100-A8, N-terminally processed	S100A8	8.8294	11		0.296232	0.285775	-0.64457	-0.580422	27.317	27.9616	4	4	27.0596	28.3703	25.7588	28.0793	26.2339	27.6985	29.5603	28.3535
P63313	P63313	Thymosin beta-10	TMSB10	8.98266	2		0.645305	0.114215	-0.648114	-0.952021	25.9551	26.6032	4	4	25.5567	27.0397	25.3816	25.8424	25.9937	27.1545	26.174	27.0905
P62979;P62987;P0CG47;P0CG48	P62979;P62987;P0CG47;P0CG48	Ubiquitin-40S ribosomal protein S27a;Ubiquitin;40S ribosomal protein S27a;Ubiquitin-60S ribosomal protein L40;Ubiquitin;60S ribosomal protein L40;Polyubiquitin-B;Ubiquitin;Polyubiquitin-C;Ubiquitin	RPS27A;UBA52;UBB;UBC	9.22412	7	+	1.20016	0.0418242	-0.654389	-1.34258	28.7308	29.3852	4	4	28.8462	29.3495	28.2684	28.4589	28.9903	29.5914	29.6929	29.266
O60934	O60934	Nibrin	NBN	6.12352	3	+	1.32765	0.0337101	-0.655749	-1.41591	22.2765	NaN	4	0	21.9824	22.4018	22.6303	22.0916	22.9929	22.5418	23.5207	22.6737
P53999	P53999	Activated RNA polymerase II transcriptional coactivator p15	SUB1	8.20374	4	+	1.70317	0.017545	-0.667252	-1.6203	24.9065	25.5738	4	4	24.4721	25.3422	24.7775	25.0343	25.5706	25.6674	25.2898	25.7672
Q9BQE3;Q71U36;P68363;P0DPH8;P0DPH7;P68366;Q6PEY2;Q9NY65;A6NHL2	Q9BQE3;Q71U36;P68363;P0DPH8;P0DPH7;P68366;Q6PEY2	Tubulin alpha-1C chain;Tubulin alpha-1A chain;Tubulin alpha-1B chain;Tubulin alpha-4A chain;Tubulin alpha-3E chain	TUBA1C;TUBA1A;TUBA1B;TUBA4A;TUBA3E	8.82545	13	+	3.85383	0.00178462	-0.669052	-2.40485	29.1315	29.8006	4	4	28.9968	29.2768	29.0769	29.1755	29.803	29.6741	29.8098	29.9153
Q9NQC3	Q9NQC3	Reticulon-4	RTN4	6.87781	5		0.510478	0.155107	-0.672111	-0.835538	24.0252	24.6973	4	4	25.1805	24.3905	23.9226	22.6071	24.8058	24.8083	25.2378	23.9372
P28799	P28799	Granulins;Acrogranin;Paragranulin;Granulin-1;Granulin-2;Granulin-3;Granulin-4;Granulin-5;Granulin-6;Granulin-7	GRN	8.36061	13		0.469295	0.171336	-0.67238	-0.792965	27.7471	28.4195	4	4	28.4603	27.969	28.1109	26.4483	29.2263	28.7243	28.6696	27.0578
P08238;Q58FF7	P08238	Heat shock protein HSP 90-beta	HSP90AB1	8.85119	27	+	2.74437	0.00647059	-0.677506	-2.06911	29.9254	30.6029	4	4	29.8795	30.0536	29.9387	29.8298	30.728	30.325	30.856	30.5027
P61981	P61981	14-3-3 protein gamma;14-3-3 protein gamma, N-terminally processed	YWHAG	7.90472	9	+	2.83298	0.00487838	-0.680521	-2.10693	25.7579	26.4384	4	4	25.7087	25.8984	25.8375	25.587	26.5103	26.1574	26.4486	26.6374
P12004	P12004	Proliferating cell nuclear antigen	PCNA	7.64995	7		0.952035	0.0573656	-0.681303	-1.20457	24.8388	25.5201	4	4	24.9349	25.3641	25.0842	23.9718	26.0982	25.2126	25.5289	25.2406
Q9NVA2	Q9NVA2	Septin-11	2011-09-01	7.64754	10		0.31359	06:24:46.771000	-0.687416	-0.61069	24.4462	25.1336	4	4	23.4206	24.1394	23.9587	26.2661	24.2705	25.6286	23.8129	26.8224
O14979	O14979	Heterogeneous nuclear ribonucleoprotein D-like	HNRNPDL	7.3543	3		0.980038	0.0543964	-0.696918	-1.23376	23.99	24.6869	4	4	23.7715	23.5581	23.8719	24.7585	24.6137	24.1116	24.6857	25.3368
P52907;P47755	P52907	F-actin-capping protein subunit alpha-1	CAPZA1	7.49445	4	+	2.14721	0.00855422	-0.699752	-1.86615	23.8297	24.5294	4	4	23.5731	23.8971	23.8295	24.019	24.6081	24.7754	24.1009	24.6334
P04080	P04080	Cystatin-B	CSTB	8.02991	5	+	3.10113	0.00269565	-0.706028	-2.25309	24.758	25.464	4	4	24.7474	25.0057	24.7607	24.5181	25.4123	25.6013	25.3505	25.4918
P60709;P63261;Q6S8J3;Q562R1;A5A3E0;P0CG38;Q9BYX7;P0CG39	P60709;P63261	Actin, cytoplasmic 1;Actin, cytoplasmic 1, N-terminally processed;Actin, cytoplasmic 2;Actin, cytoplasmic 2, N-terminally processed	ACTB;ACTG1	9.42987	19	+	1.56633	0.0194869	-0.710733	-1.59849	30.8914	31.6022	4	4	30.7841	30.9304	30.9372	30.914	31.559	31.7524	30.9688	32.1284
P55145	P55145	Mesencephalic astrocyte-derived neurotrophic factor	MANF	7.28332	2	+	1.33089	0.02913	-0.716248	-1.47143	23.6088	24.0779	2	4	23.4805	23.7371	23.3046	22.9246	24.1629	24.6951	23.6885	23.7653
Q9H8Y5	Q9H8Y5	Ankyrin repeat and zinc finger domain-containing protein 1	ANKZF1	6.60097	4		0.956906	0.0546489	-0.720459	-1.23168	22.9321	NaN	4	0	22.4648	22.5557	22.9439	23.764	23.0102	23.74	23.6545	24.2055
Q00610;P53675	Q00610	Clathrin heavy chain 1	CLTC	7.40802	26	+	3.2689	0.00171852	-0.721657	-2.34473	26.541	27.2626	4	4	26.6724	26.5709	26.5436	26.3769	27.4142	27.0465	27.401	27.1888
Q05682	Q05682	Caldesmon	CALD1	6.53945	2		0.635743	0.108838	-0.724851	-0.973812	22.3731	NaN	4	0	22.4165	22.5238	22.424	22.1282	23.596	23.8553	23.4344	21.5062
P25398	P25398	40S ribosomal protein S12	RPS12	8.84217	6		0.613984	0.113621	-0.72815	-0.954701	27.4732	28.2013	4	4	28.8468	26.6256	27.38	27.0403	28.9471	27.9425	27.5997	28.316
Q13409	Q13409	Cytoplasmic dynein 1 intermediate chain 2	DYNC1I2	6.60317	4	+	1.06484	0.0445197	-0.732626	-1.3148	NaN	23.2584	0	4	22.4674	22.2142	22.169	23.2524	23.2089	23.9676	22.7667	23.0903
O00425;Q9Y6M1	O00425	Insulin-like growth factor 2 mRNA-binding protein 3	IGF2BP3	7.73551	14	+	2.25335	0.00759365	-0.745409	-1.97844	25.7735	26.519	4	4	25.6645	25.5669	25.9363	25.9265	26.8191	26.2428	26.7348	26.2792
P29401	P29401	Transketolase	TKT	8.01603	15	+	1.60271	0.0149062	-0.759584	-1.66661	26.6646	27.4242	4	4	26.4759	27.1419	26.7869	26.2538	27.1834	27.9209	27.281	27.3116
Q7L1Q6	Q7L1Q6	Basic leucine zipper and W2 domain-containing protein 1	BZW1	7.16343	4	+	2.32328	0.00683871	-0.761925	-2.03399	23.8215	24.5834	4	4	23.7579	23.7106	23.8968	23.9206	24.3938	24.2125	24.8226	24.9047
O00410	O00410	Importin-5	IPO5	6.49646	3	+	0.981505	0.0478269	-0.774312	-1.28012	22.602	23.3763	4	4	22.5857	21.7546	22.7724	23.2954	23.2956	22.7756	23.4534	23.9809
P30041	P30041	Peroxiredoxin-6	PRDX6	7.86305	8	+	3.15958	0.00179151	-0.784174	-2.42962	25.499	26.2832	4	4	25.4184	25.8158	25.5123	25.2495	26.2117	26.2517	26.3416	26.3276
Q15019	Q15019	Septin-2	2002-09-01	8.13685	17		0.52394	03:17:04.186000	-0.794308	-0.883363	26.1629	26.9572	4	4	24.9579	25.7966	26.2005	27.6966	26.627	27.0208	26.1476	28.0334
P26447	P26447	Protein S100-A4	S100A4	8.20986	3		0.80536	0.0683197	-0.799115	-1.15222	25.0749	25.874	4	4	24.9603	26.0666	24.4276	24.845	25.0013	26.4572	25.6246	26.413
O43175	O43175	D-3-phosphoglycerate dehydrogenase	PHGDH	7.53196	7	+	2.0329	0.00796296	-0.804594	-1.94664	25.0276	25.8322	4	4	24.9568	25.5491	24.9901	24.6144	25.7372	25.6804	26.0869	25.8242
P49321	P49321	Nuclear autoantigenic sperm protein	NASP	7.03346	11	+	1.2403	0.0276491	-0.805945	-1.48209	24.415	25.221	4	4	24.3322	24.9519	24.6183	23.7576	25.1939	25.4505	24.5832	25.6562
P31948	P31948	Stress-induced-phosphoprotein 1	STIP1	7.37236	11	+	2.31248	0.00535548	-0.811654	-2.09744	25.1614	25.973	4	4	25.3321	25.4751	25.1854	24.6529	25.9888	26.0214	25.8223	26.0596
P08670;P17661;P41219;P14136;Q16352;P07196;P07197	P08670	Vimentin	VIM	8.24952	28		0.846609	0.0602188	-0.812216	-1.19243	27.9789	28.7911	4	4	28.6354	28.3844	27.6874	27.2083	29.6342	28.9029	28.7165	27.9108
O43852	O43852	Calumenin	CALU	8.11701	13		0.796001	0.0683621	-0.814279	-1.15039	26.475	27.2893	4	4	26.8649	27.272	26.5174	25.2457	27.3997	27.6329	27.5919	26.5326
P16949;Q9H169	P16949	Stathmin	STMN1	7.9105	7	+	1.01832	0.0431604	-0.817176	-1.3308	24.8327	25.6499	4	4	24.7688	25.8679	24.2711	24.4232	25.6598	26.0174	25.079	25.8434
P62937;P0DN26;A0A0B4J2A2;A0A075B767;A0A075B759;Q9Y536;F5H284	P62937	Peptidyl-prolyl cis-trans isomerase A;Peptidyl-prolyl cis-trans isomerase A, N-terminally processed	PPIA	8.47103	7	+	0.966001	0.0464531	-0.819417	-1.29183	26.9813	27.8007	4	4	26.6771	27.2078	26.9974	27.0427	28.9431	27.2744	27.9072	27.0781
P14866	P14866	Heterogeneous nuclear ribonucleoprotein L	HNRNPL	7.97377	13	+	3.81581	0.000434389	-0.820585	-2.75887	26.27	27.0906	4	4	26.294	26.1944	26.4197	26.1719	27.266	26.8934	27.1551	27.0479
P31153;Q00266	P31153	S-adenosylmethionine synthase isoform type-2	MAT2A	6.67521	3	+	1.36012	0.0211532	-0.833483	-1.58102	NaN	23.1567	0	4	21.9073	22.2953	22.0551	23.0351	23.0406	22.8941	22.9112	23.7808
P40926	P40926	Malate dehydrogenase, mitochondrial	MDH2	7.58922	8	+	0.926296	0.0490045	-0.83397	-1.26736	24.9252	25.7592	4	4	25.298	24.5851	25.7031	24.1147	25.0701	25.8471	26.4706	25.6489
P01040	P01040	Cystatin-A;Cystatin-A, N-terminally processed	CSTA	8.34195	11		0.250489	0.317853	-0.836224	-0.535439	24.6551	25.4913	4	4	26.4759	24.2942	23.9421	23.9082	24.4724	23.8661	29.1118	24.5151
P32119	P32119	Peroxiredoxin-2	PRDX2	8.35064	10	+	1.32223	0.0229614	-0.840135	-1.56052	26.8848	27.7249	4	4	27.2339	27.4503	26.5425	26.3124	27.7236	28.2167	27.2293	27.73
P22314	P22314	Ubiquitin-like modifier-activating enzyme 1	UBA1	6.73759	4	+	1.95867	0.00803738	-0.844859	-1.9516	23.5364	24.4541	4	3	23.3015	23.8126	23.6694	23.3621	24.1628	24.2355	24.9733	24.1534
P00441	P00441	Superoxide dismutase [Cu-Zn]	SOD1	8.04856	4	+	1.50595	0.0137019	-0.853321	-1.6903	25.1779	26.0312	4	4	24.8692	25.9258	25.0255	24.8909	25.6064	26.4475	26.0579	26.0129
Q13045	Q13045	Protein flightless-1 homolog	FLII	6.16572	4	+	1.63822	0.0111709	-0.859655	-1.7783	22.2409	NaN	4	0	21.6943	22.186	22.1527	22.9306	23.0315	23.3123	23.2729	22.7856
Q15717	Q15717	ELAV-like protein 1	ELAVL1	7.72338	8	+	1.77088	0.00852853	-0.863649	-1.86217	25.0157	25.8794	4	4	24.8198	24.6218	25.4494	25.1718	26.2517	25.3625	26.0312	25.872
P55209	P55209	Nucleosome assembly protein 1-like 1	NAP1L1	7.43127	4	+	2.46855	0.00268592	-0.866498	-2.24952	23.6125	24.479	4	4	23.3889	23.3229	23.761	23.9772	24.2664	24.6984	24.3545	24.5967
P28066	P28066	Proteasome subunit alpha type-5	PSMA5	7.66935	5	+	3.72715	0.000262911	-0.870015	-2.83247	24.3697	25.2397	4	4	24.4215	24.2595	24.6098	24.1881	25.2406	25.1145	25.3687	25.2353
P10599	P10599	Thioredoxin	TXN	8.70147	5	+	1.65175	0.0105568	-0.871875	-1.79708	27.1076	27.9795	4	4	27.1231	27.7221	26.8099	26.7753	27.7722	28.4232	27.6053	28.1172
P07237	P07237	Protein disulfide-isomerase	P4HB	8.29785	24		0.625163	0.0985507	-0.880241	-1.01151	28.0547	28.935	4	4	28.6119	28.7386	28.6052	26.2633	29.2745	29.2961	29.1364	28.033
P06733;P13929;P09104	P06733	Alpha-enolase	ENO1	8.80481	16	+	4.09856	0	-0.882197	-3.0077	29.0233	29.9055	4	4	28.9346	29.0349	29.0965	29.0273	29.6447	29.9862	30.0081	29.9832
P0DP25;P0DP24;P0DP23;P27482;P02585	P0DP25;P0DP24;P0DP23			8.44173	8	+	1.45879	0.0140108	-0.887914	-1.68558	26.4498	27.3377	4	4	26.2341	27.2315	26.1603	26.1733	27.0153	27.8558	27.0502	27.4295
P11940;Q9H361;Q4VXU2;Q96DU9	P11940;Q9H361	Polyadenylate-binding protein 1;Polyadenylate-binding protein 3	PABPC1;PABPC3	8.52444	25	+	2.08675	0.00607261	-0.891187	-2.07347	28.6825	29.5737	4	4	28.5947	28.3048	28.7975	29.0328	29.7752	29.0907	29.5842	29.8445
Q9Y266	Q9Y266	Nuclear migration protein nudC	NUDC	7.34602	5	+	2.07335	0.0064918	-0.895289	-2.07024	24.1626	25.0579	4	4	24.1799	24.4973	23.8887	24.0844	24.8852	25.5096	24.6165	25.2202
P38117	P38117	Electron transfer flavoprotein subunit beta	ETFB	7.06303	5		0.877898	0.0500717	-0.907779	-1.25794	NaN	23.847	0	4	22.623	23.0862	23.861	22.1866	23.4974	23.9555	24.852	23.083
P07900;Q14568;Q58FG0;Q58FG1	P07900	Heat shock protein HSP 90-alpha	HSP90AA1	8.1856	25	+	2.26131	0.00338028	-0.914136	-2.19782	27.5854	28.4995	4	4	27.5214	27.8591	27.822	27.1389	28.6944	28.2069	28.7682	28.3284
Q15428	Q15428	Splicing factor 3A subunit 2	SF3A2	6.95581	2	+	2.93713	0.000734694	-0.924063	-2.57087	22.9531	23.5132	4	1	23.0507	23.0699	23.0344	22.6576	23.5132	24.0711	24.0033	23.9212
P41214	P41214	Eukaryotic translation initiation factor 2D	EIF2D	6.39062	2	+	2.04838	0.00514478	-0.94451	-2.10632	22.431	NaN	4	0	22.1124	22.3137	22.2528	23.045	23.0902	23.6619	23.538	23.2119
Q04917	Q04917	14-3-3 protein eta	YWHAH	6.71665	4	+	2.10692	0.00356491	-0.994925	-2.19185	NaN	23.5079	0	4	22.2603	22.9367	22.5436	22.3114	23.5236	22.9398	23.7032	23.865
Q6UB35	Q6UB35	Monofunctional C1-tetrahydrofolate synthase, mitochondrial	MTHFD1L	7.20249	12	+	1.74771	0.00778616	-0.995066	-1.95907	24.8598	25.8549	4	4	24.6295	24.2046	25.5097	25.0955	25.8537	25.7696	26.1867	25.6095
Q86U42	Q86U42	Polyadenylate-binding protein 2	PABPN1	7.22256	3	+	2.04626	0.00430345	-0.997525	-2.15611	NaN	23.4353	0	4	22.0524	22.9155	22.6267	22.1565	23.714	23.5524	23.526	22.9488
P12268;P20839	P12268	Inosine-5-monophosphate dehydrogenase 2	IMPDH2	7.74678	10	+	4.71235	0	-1.01345	-3.57119	25.4766	26.4901	4	4	25.4601	25.5118	25.3742	25.5604	26.6951	26.4833	26.3492	26.4327
P67936;Q2TAC2	P67936	Tropomyosin alpha-4 chain	TPM4	8.37367	16	+	1.63606	0.008	-1.0179	-1.89901	27.0459	28.0638	4	4	26.8083	27.419	27.087	26.8691	27.8697	28.5165	27.2824	28.5865
P07195;Q6ZMR3;P07864	P07195	L-lactate dehydrogenase B chain	LDHB	8.36197	13	+	2.38195	0.00177099	-1.02327	-2.39125	27.1755	28.1987	4	4	27.2389	27.3449	27.2889	26.8291	28.3471	27.6368	28.5368	28.2743
P00558;P07205	P00558	Phosphoglycerate kinase 1	PGK1	8.20777	17	+	2.73757	0.000396694	-1.02849	-2.61	27.3146	28.3431	4	4	27.2127	27.5033	27.6342	26.9082	28.3066	28.0666	28.5763	28.4229
Q92945	Q92945	Far upstream element-binding protein 2	KHSRP	7.80586	18	+	1.47404	0.0104972	-1.03547	-1.79334	26.0902	27.1257	4	4	25.9214	25.6167	26.0747	26.7482	26.8447	26.4739	27.3867	27.7975
P30048	P30048	Thioredoxin-dependent peroxide reductase, mitochondrial	PRDX3	7.5619	5		0.780566	0.0568053	-1.04095	-1.21062	24.3855	25.4264	4	4	24.7417	24.9437	24.9266	22.9299	26.0248	25.352	26.1324	24.1966
P04792	P04792	Heat shock protein beta-1	HSPB1	8.24299	9	+	1.78344	0.0070641	-1.05394	-2.02819	26.4164	27.4704	4	4	26.166	26.9692	26.0322	26.4983	26.9431	27.4861	27.3424	28.1098
P14625;Q58FF3	P14625	Endoplasmin	HSP90B1	8.2216	26	+	0.925787	0.0410839	-1.06004	-1.35474	27.9721	29.0321	4	4	28.5232	28.3098	28.4535	26.6019	29.5741	28.8536	29.6096	28.0912
Q13310;P0CB38	Q13310	Polyadenylate-binding protein 4	PABPC4	7.83795	19	+	2.46234	0.00139683	-1.06425	-2.48582	26.2675	27.3318	4	4	26.1015	25.8278	26.607	26.5339	27.6034	26.9662	27.4313	27.3262
P62258	P62258	14-3-3 protein epsilon	YWHAE	8.49067	12	+	3.60635	0	-1.07356	-3.16651	27.3877	28.4612	4	4	27.3316	27.5497	27.633	27.0364	28.3533	28.527	28.515	28.4497
P60174	P60174	Triosephosphate isomerase	TPI1	8.34627	13	+	2.56262	0.000731707	-1.08046	-2.56678	27.3007	28.3812	4	4	27.0525	27.4731	27.57	27.1073	27.9397	28.603	28.2499	28.7321
P06744;CON__Q3ZBD7;Q8N196	P06744	Glucose-6-phosphate isomerase	GPI	7.17875	6	+	1.43435	0.0104676	-1.08759	-1.79298	23.9663	25.0538	4	4	23.5493	24.7739	24.099	23.4428	25.4183	24.3047	25.4676	25.0248
Q9NRX1	Q9NRX1	RNA-binding protein PNO1	PNO1	6.54646	1	+	2.18306	0.00170588	-1.09208	-2.33257	21.6846	NaN	4	0	21.251	21.305	21.9394	22.243	22.7	23.1024	22.5771	22.7273
P12270	P12270	Nucleoprotein TPR	TPR	6.34797	13	+	1.69664	0.00735032	-1.09537	-1.99515	23.6872	24.5524	3	4	23.9506	23.8829	23.2282	22.7663	24.617	24.8888	24.7453	23.9584
P30101	P30101	Protein disulfide-isomerase A3	PDIA3	8.05189	18	+	1.26936	0.0148172	-1.0986	-1.66701	26.9666	28.0652	4	4	27.34	27.1942	27.4151	25.9171	28.6184	27.9138	28.4233	27.3054
Q14697	Q14697	Neutral alpha-glucosidase AB	GANAB	7.45796	17	+	1.07215	0.0250606	-1.10806	-1.50329	25.4549	26.563	4	4	25.4333	25.8548	26.083	24.4486	26.8827	26.6907	27.2545	25.424
P04406;O14556	P04406	Glyceraldehyde-3-phosphate dehydrogenase	GAPDH	8.98001	16	+	4.08883	0	-1.11739	-3.50655	28.8563	29.9737	4	4	28.7236	28.9145	28.9893	28.798	29.7139	30.1111	29.9066	30.1634
Q13162	Q13162	Peroxiredoxin-4	PRDX4	8.30715	11	+	0.981886	0.0327111	-1.12802	-1.42854	26.8979	28.0259	4	4	27.5563	27.2775	27.2016	25.556	28.6953	28.0192	28.4134	26.9756
Q6P582;Q6NZ67	Q6P582;Q6NZ67	Mitotic-spindle organizing protein 2A;Mitotic-spindle organizing protein 2B	MZT2A;MZT2B	6.7762	2	+	0.94548	0.0365158	-1.13481	-1.39662	21.5031	NaN	4	0	20.826	21.1253	21.1365	22.9245	23.4752	22.3148	21.7448	23.0167
Q15293	Q15293	Reticulocalbin-1	RCN1	8.25285	11	+	1.17707	0.0186385	-1.13884	-1.60664	26.6509	27.7898	4	4	27.1496	27.5126	26.4518	25.4896	27.8755	28.1502	28.062	27.0713
P08758	P08758	Annexin A5	ANXA5	7.10792	5	+	2.27258	0.00181961	-1.14612	-2.44257	23.1264	24.2725	4	4	22.7784	23.3279	23.4429	22.9563	24.0279	23.8981	24.2758	24.8881
P63104	P63104	14-3-3 protein zeta/delta	YWHAZ	8.13783	9	+	3.99072	0	-1.14984	-3.51545	26.0978	27.2476	4	4	26.147	26.3509	26.1409	25.7522	27.1995	27.3034	27.2264	27.2611
P37802	P37802	Transgelin-2	TAGLN2	7.76985	7	+	2.13307	0.00173134	-1.15707	-2.35463	24.7053	25.8624	4	4	24.5224	25.3947	24.6027	24.3015	25.7802	25.9545	25.4566	26.2582
P13667	P13667	Protein disulfide-isomerase A4	PDIA4	6.98977	6		0.779833	0.0528859	-1.17033	-1.24181	24.4471	24.939	3	4	24.296	24.4892	24.5561	21.7335	25.4497	25.0243	25.1932	24.0889
P04075	P04075	Fructose-bisphosphate aldolase A	ALDOA	8.31996	18	+	5.04765	0	-1.18801	-4.15374	27.3907	28.5787	4	4	27.2932	27.3975	27.5533	27.3187	28.5955	28.4099	28.5944	28.715
Q9H7Z7	Q9H7Z7	Prostaglandin E synthase 2;Prostaglandin E synthase 2 truncated form	PTGES2	6.35315	2	+	1.1151	0.0218915	-1.18816	-1.57036	21.909	NaN	4	0	21.6234	21.9003	23.1803	20.9319	23.4081	23.1301	23.5991	22.2513
P22392;O60361	P22392;O60361	Nucleoside diphosphate kinase B;Putative nucleoside diphosphate kinase	NME2;NME2P1	8.33355	8	+	2.8508	0.000269231	-1.213	-2.90549	26.7805	27.9935	4	4	26.6867	27.2836	26.8323	26.3196	28.199	28.0186	27.7754	27.9812
Q01105;P0DME0	Q01105;P0DME0	Protein SET;Protein SETSIP	SET;SETSIP	8.49464	6	+	1.36434	0.0104943	-1.22131	-1.80116	26.6345	27.8558	4	4	26.7428	27.5678	26.5792	25.6481	27.4766	28.6409	27.5091	27.7965
Q9H4F8	Q9H4F8	SPARC-related modular calcium-binding protein 1	SMOC1	6.29152	2	+	2.41759	0.00039834	-1.22172	-2.61321	21.9659	NaN	4	0	21.815	21.9193	22.6278	21.5016	22.8878	23.4515	23.1057	23.3056
P31946	P31946	14-3-3 protein beta/alpha;14-3-3 protein beta/alpha, N-terminally processed	YWHAB	7.48512	7	+	1.09215	0.0230206	-1.22356	-1.56135	24.4615	25.123	3	4	24.3387	24.7291	24.3167	22.2131	25.4364	25.0949	24.8237	25.1368
P07910;P0DMR1;O60812;B7ZW38;B2RXH8;Q86SE5	P07910;P0DMR1;O60812;B7ZW38;B2RXH8	Heterogeneous nuclear ribonucleoproteins C1/C2;Heterogeneous nuclear ribonucleoprotein C-like 4;Heterogeneous nuclear ribonucleoprotein C-like 1;Heterogeneous nuclear ribonucleoprotein C-like 3;Heterogeneous nuclear ribonucleoprotein C-like 2	HNRNPC;HNRNPCL4;HNRNPCL1;HNRNPCL3;HNRNPCL2	7.91127	11	+	3.62238	0	-1.24683	-3.45958	25.5099	26.7567	4	4	25.4468	25.5539	25.4492	25.5898	26.8982	26.3683	26.6665	27.094
P14314	P14314	Glucosidase 2 subunit beta	PRKCSH	7.88788	10	+	1.0179	0.0259446	-1.2472	-1.49875	25.6402	26.8874	4	4	26.2066	26.4767	25.9369	23.9406	27.088	27.4721	26.7268	26.2627
P06702	P06702	Protein S100-A9	S100A9	9.40628	18		0.5122	0.115927	-1.2504	-0.946316	28.4209	29.6713	4	4	28.1211	29.4971	27.1673	28.898	27.7493	29.0317	32.4781	29.426
P31949	P31949	Protein S100-A11;Protein S100-A11, N-terminally processed	S100A11	8.12937	4	+	1.40878	0.00863284	-1.25906	-1.85545	24.4455	25.7045	4	4	24.8551	25.0163	23.6513	24.259	25.097	26.5308	25.0885	26.1018
Q8ND04	Q8ND04	Protein SMG8	SMG8	6.11491	3	+	1.48176	0.00804893	-1.26531	-1.92027	21.7835	NaN	4	0	21.3052	21.4221	21.6	22.8067	23.0716	22.2483	23.7058	23.1696
O75340	O75340	Programmed cell death protein 6	PDCD6	7.31063	2	+	2.03654	0.00174436	-1.26814	-2.36774	23.1093	24.158	3	4	23.2511	23.1608	22.2316	22.9158	24.4183	23.8144	24.7116	23.6876
Q01469;A8MUU1	Q01469	Fatty acid-binding protein, epidermal	FABP5	7.68484	6	+	1.70002	0.00512752	-1.27581	-2.10628	23.6929	24.9687	4	4	24.3465	24.0559	23.4183	22.9508	24.2028	25.2796	25.2377	25.1545
P27797	P27797	Calreticulin	CALR	8.23208	15	+	1.28963	0.0105269	-1.38191	-1.79644	26.8777	28.2596	4	4	27.4261	27.3731	27.3126	25.3989	28.6295	28.5903	28.3964	27.4221
P07602	P07602	Prosaposin;Saposin-A;Saposin-B-Val;Saposin-B;Saposin-C;Saposin-D	PSAP	7.68432	7	+	1.08795	0.0185895	-1.38681	-1.60558	25.5845	26.9713	4	4	26.2382	26.9988	24.8381	24.2629	26.9743	27.5483	26.8458	26.5169
P36957	P36957	Dihydrolipoyllysine-residue succinyltransferase component of 2-oxoglutarate dehydrogenase complex, mitochondrial	DLST	7.10212	4	+	1.05844	0.0214301	-1.39387	-1.57825	23.8196	24.6892	3	4	24.2494	23.8013	23.4081	21.7224	25.5402	24.9275	24.68	23.6091
Q01085	Q01085	Nucleolysin TIAR	TIAL1	8.05127	7		0.336431	0.21051	-1.39462	-0.707734	23.5996	24.9942	4	4	22.1856	21.3295	23.4955	27.3877	23.5255	23.2175	24.9548	28.2789
P63208	P63208	S-phase kinase-associated protein 1	SKP1	7.13846	2	+	2.38658	0.000428571	-1.40664	-2.74402	NaN	23.7852	0	4	21.8939	22.5817	23.0031	22.0354	23.5775	23.9849	23.3982	24.1801
P62191	P62191	26S protease regulatory subunit 4	PSMC1	6.42757	3	+	1.43062	0.00791411	-1.41808	-1.93882	NaN	23.2368	0	4	22.3796	21.5385	22.6972	20.6597	23.6185	22.877	23.7761	22.6757
P56537	P56537	Eukaryotic translation initiation factor 6	EIF6	7.35898	2	+	2.4596	0.000261682	-1.42142	-2.81422	NaN	24.0218	0	4	23.1894	22.2204	21.9867	23.0051	24.1697	24.0677	23.7791	24.0707
Q06323	Q06323	Proteasome activator complex subunit 1	PSME1	7.03563	4	+	3.07764	0	-1.42823	-3.30858	NaN	24.2984	0	4	22.8884	22.9069	23.1343	22.5513	24.3797	24.8237	24.0433	23.9472
O14974	O14974	Protein phosphatase 1 regulatory subunit 12A	PPP1R12A	6.23272	3	+	2.0587	0.001184	-1.47122	-2.51539	22.3124	NaN	4	0	22.2557	22.3252	22.3957	22.2731	24.6216	24.2468	23.17	23.0962
P06454	P06454	Prothymosin alpha;Prothymosin alpha, N-terminally processed;Thymosin alpha-1	PTMA	8.36329	3	+	1.4339	0.00783544	-1.50571	-1.97326	24.3708	25.8765	4	4	24.4864	25.6599	23.5317	23.8053	26.3986	26.3296	25.1131	25.6648
P35998	P35998	26S protease regulatory subunit 7	PSMC2	6.81557	4	+	2.7456	0	-1.51455	-3.12454	NaN	24.2158	0	4	22.3221	23.2908	22.3727	22.8193	24.2319	24.1436	24.6637	23.824
P39687;O43423;O95626	P39687;O43423	Acidic leucine-rich nuclear phosphoprotein 32 family member A;Acidic leucine-rich nuclear phosphoprotein 32 family member C	ANP32A;ANP32C	7.87951	4	+	1.48914	0.00667961	-1.54096	-2.03747	24.3349	25.8759	4	4	24.4033	25.7864	23.786	23.3641	25.7584	26.3783	25.5878	25.7791
P30044	P30044	Peroxiredoxin-5, mitochondrial	PRDX5	7.5246	5	+	1.53392	0.00586755	-1.54693	-2.08171	24.4278	25.4762	3	4	24.5199	24.7477	22.434	24.0157	25.6741	25.52	25.6774	25.0334
P00505	P00505	Aspartate aminotransferase, mitochondrial	GOT2	6.61787	3	+	1.97543	0.00119838	-1.62711	-2.52426	NaN	23.4799	0	4	22.1989	21.2844	22.7422	21.1857	23.3177	23.5118	24.1183	22.9718
P27105	P27105	Erythrocyte band 7 integral membrane protein	STOM	7.15734	3	+	1.74828	0.00173783	-1.7563	-2.36278	NaN	24.5514	0	4	23.2639	22.4997	23.6647	21.7522	25.5378	24.2718	24.4107	23.9854
P55072	P55072	Transitional endoplasmic reticulum ATPase	VCP	7.04724	12	+	2.03765	0.00040678	-1.78526	-2.65598	23.7675	25.5527	4	4	23.4588	23.8716	24.0685	23.671	25.4303	25.3076	26.8151	24.658
A0A0C4DH67;A0A0C4DH69;A0A075B6S5	A0A0C4DH67;A0A0C4DH69;A0A075B6S5		IGKV1-8;IGKV1-9;IGKV1-27	8.81999	1	+	2.07228	0.000417391	-1.79569	-2.69422	26.1919	27.9876	4	4	26.6323	26.3781	26.0627	25.6945	29.0153	28.1293	27.8263	26.9795
Q13813	Q13813	Spectrin alpha chain, non-erythrocytic 1	SPTAN1	5.8701	7	+	2.62857	0	-1.79995	-3.2316	NaN	23.6591	0	4	21.3135	22.4818	22.3123	21.3291	24.143	23.6625	23.4641	23.3668
P07737;CON__P02584	P07737	Profilin-1	PFN1	8.19717	6	+	2.08835	0.000422907	-1.82683	-2.72382	25.2451	27.0719	4	4	25.2213	25.5445	25.063	25.1515	28.4097	26.8126	26.742	26.3232
Q92734	Q92734	Protein TFG	TFG	8.60561	11		0.405334	0.153211	-1.98945	-0.841785	24.1927	26.1821	4	4	21.868	22.2987	23.5924	29.0117	24.2819	24.1331	26.1593	30.1542
P15531	P15531	Nucleoside diphosphate kinase A	NME1	7.19039	6	+	2.34831	0	-2.01609	-3.07137	NaN	24.4339	0	4	23.1202	21.4482	23.2133	21.8894	24.6963	24.5492	24.263	24.227
P30040	P30040	Endoplasmic reticulum resident protein 29	ERP29	7.08973	2	+	2.04396	0.000258065	-2.09369	-2.78442	NaN	24.3374	0	4	22.7439	22.0675	20.8402	23.3232	24.587	24.2838	24.5175	23.9612
O94992	O94992	Protein HEXIM1	HEXIM1	7.15195	2	+	3.32084	0	-2.10129	-4.14506	NaN	24.0293	0	4	22.2022	21.6793	22.4811	21.3494	24.4328	23.9732	24.1071	23.604
Q16719	Q16719	Kynureninase	KYNU	6.93377	4	+	2.25568	0	-2.10574	-3.01345	NaN	24.6716	0	4	22.9077	21.5168	22.1042	23.7346	24.4083	24.6842	24.587	25.0068
Q12931	Q12931	Heat shock protein 75 kDa, mitochondrial	TRAP1	6.62666	5	+	2.05933	0.000265403	-2.20323	-2.83847	NaN	24.4065	0	4	21.5079	22.7697	22.8361	21.6994	24.4515	23.7169	25.688	23.7696
P31947	P31947	14-3-3 protein sigma	SFN	7.23429	6	+	3.24753	0	-2.22004	-4.15263	NaN	24.8575	0	4	22.2828	23.3981	22.8554	22.0135	24.7194	25.041	24.5621	25.1075
P25788	P25788	Proteasome subunit alpha type-3	PSMA3	7.17505	4	+	4.66255	0	-2.24741	-5.76972	NaN	24.593	0	4	22.0477	22.252	22.887	22.1957	24.5986	24.7001	24.5437	24.5296
P10515	P10515	Dihydrolipoyllysine-residue acetyltransferase component of pyruvate dehydrogenase complex, mitochondrial	DLAT	6.72236	3	+	3.16401	0	-2.2607	-4.08648	NaN	24.6897	0	4	22.7865	22.5857	22.5711	21.7728	25.3733	24.8357	24.4503	24.0996
P49736	P49736	DNA replication licensing factor MCM2	MCM2	6.98063	10	+	1.37341	0.00537333	-2.2914	-2.09925	24.3787	25.326	2	4	24.2613	21.6088	24.4961	21.7724	25.9538	25.2562	25.9736	24.1206
O75369	O75369	Filamin-B	FLNB	6.24095	18	+	3.57337	0	-2.34892	-4.62	NaN	24.8308	0	4	23.0273	22.154	22.6799	22.0661	25.0038	24.7246	25.2877	24.3069
P23526	P23526	Adenosylhomocysteinase	AHCY	7.05827	3	+	3.82538	0	-2.35431	-4.92072	NaN	24.6753	0	4	21.8823	22.0578	23.0093	22.3346	24.9106	24.3163	24.6993	24.775
P18669;P15259;Q8N0Y7	P18669;P15259	Phosphoglycerate mutase 1;Phosphoglycerate mutase 2	PGAM1;PGAM2	7.75869	8	+	1.59541	0.00175758	-2.40466	-2.37322	24.9005	26.0317	2	4	24.7988	22.2306	22.4765	25.0023	25.209	26.5444	25.7336	26.6398
P50502;Q8IZP2;Q8NFI4	P50502;Q8IZP2;Q8NFI4	Hsc70-interacting protein;Putative protein FAM10A4;Putative protein FAM10A5	ST13;ST13P4;ST13P5	7.40057	4	+	3.19208	0	-2.45408	-4.23987	NaN	24.9318	0	4	22.1677	21.7706	23.391	22.5816	25.374	24.8132	24.8675	24.6724
P02545;P20700;Q03252	P02545	Prelamin-A/C;Lamin-A/C	LMNA	6.68302	6	+	3.10572	0	-2.563	-4.19686	NaN	24.633	0	4	21.4737	22.8918	22.3828	21.5317	24.6757	24.5063	24.1346	25.2154
P27348	P27348	14-3-3 protein theta	YWHAQ	7.47123	5	+	4.16759	0	-2.73272	-5.6805	NaN	25.039	0	4	21.9957	22.1555	23.0265	22.0476	24.8188	25.3989	24.8028	25.1357
P27708	P27708	CAD protein;Glutamine-dependent carbamoyl-phosphate synthase;Aspartate carbamoyltransferase;Dihydroorotase	CAD	6.25842	7	+	4.8753	0	-2.76507	-6.67424	NaN	24.4789	0	4	21.6197	21.5703	22.2976	21.3676	24.3998	24.6881	24.4487	24.3789
Q99733	Q99733	Nucleosome assembly protein 1-like 4	NAP1L4	7.14211	5	+	5.43586	0	-2.78586	-7.46554	NaN	24.8417	0	4	21.7345	22.1918	21.8752	22.4216	24.9	24.9162	24.6111	24.9393
Q9Y597;Q8TBC3	Q9Y597	BTB/POZ domain-containing protein KCTD3	KCTD3	6.92628	8	+	5.37885	0	-2.94095	-7.60071	NaN	25.5555	0	4	22.6352	22.8668	22.6113	22.345	25.7678	25.8698	25.3006	25.2839
P54727;P54725	P54727	UV excision repair protein RAD23 homolog B	RAD23B	7.3366	4	+	3.92365	0	-2.95443	-5.51605	NaN	24.9112	0	4	22.4334	22.2576	21.8917	21.2443	24.7825	25.5226	24.5828	24.7568
P01594;P01593	P01594;P01593	Ig kappa chain V-I region AU;Ig kappa chain V-I region AG		8.15866	1	+	3.81911	0	-3.09284	-5.45724	NaN	25.6646	0	4	22.5764	21.9075	22.7422	23.061	26.3922	25.7266	25.4422	25.0975
Q6NZI2	Q6NZI2	Polymerase I and transcript release factor	PTRF	7.31869	5	+	3.43039	0	-3.28211	-4.99067	NaN	25.5051	0	4	21.4148	21.6692	23.4101	22.3979	25.6815	25.5173	25.231	25.5906
P84077;P61204;P84085	P84077;P61204;P84085	ADP-ribosylation factor 1;ADP-ribosylation factor 3;ADP-ribosylation factor 5	ARF1;ARF3;ARF5	7.63645	7	+	4.32426	0	-3.29743	-6.36117	NaN	25.1907	0	4	22.2588	22.4318	21.7593	21.1232	25.3255	25.1227	25.4373	24.8775
A0A075B6K5	A0A075B6K5		IGLV3-9	7.78668	3	+	3.623	0	-3.35421	-5.3124	NaN	25.6034	0	4	21.8306	21.6598	22.8818	22.6247	26.3988	25.7265	24.9208	25.3676
P08559;P29803	P08559	Pyruvate dehydrogenase E1 component subunit alpha, somatic form, mitochondrial	PDHA1	7.17817	6	+	4.0277	0	-3.35651	-5.93638	NaN	25.6137	0	4	22.7082	22.5265	21.6735	22.1205	26.3004	25.7855	25.4048	24.9639
Q04837	Q04837	Single-stranded DNA-binding protein, mitochondrial	SSBP1	7.82399	4	+	4.16423	0	-3.36551	-6.15687	NaN	26.2582	0	4	22.4199	23.5825	22.9285	22.6398	26.6429	25.9859	26.6756	25.7282
O75531	O75531	Barrier-to-autointegration factor;Barrier-to-autointegration factor, N-terminally processed	BANF1	7.82574	3	+	3.06308	0	-3.38832	-4.49901	NaN	25.3221	0	4	21.3979	22.915	22.5018	20.9203	26.1394	25.3751	24.7823	24.9914
P02794	P02794	Ferritin heavy chain;Ferritin heavy chain, N-terminally processed	FTH1	7.51942	5	+	6.61028	0	-3.47242	-10.3129	NaN	25.7154	0	4	22.0115	22.2697	22.5815	22.1091	25.7496	25.8382	25.5703	25.7035
P13861	P13861	cAMP-dependent protein kinase type II-alpha regulatory subunit	PRKAR2A	7.32895	8	+	3.67255	0	-3.51395	-5.46735	NaN	25.8973	0	4	22.3705	23.2075	22.3408	21.6147	26.3412	26.1655	26.0693	25.0133
P09429;B2RPK0	P09429;B2RPK0	High mobility group protein B1;Putative high mobility group protein B1-like 1	HMGB1;HMGB1P1	8.03969	3	+	4.29733	0	-3.55693	-6.50063	NaN	25.3453	0	4	21.73	21.2214	21.9711	22.231	25.1426	24.9779	25.1042	26.1565
P04083	P04083	Annexin A1	ANXA1	7.44067	8	+	3.57123	0	-3.80306	-5.43443	NaN	25.7891	0	4	21.9446	21.4399	22.6332	21.9265	25.2565	25.3775	25.4317	27.0908
P23284	P23284	Peptidyl-prolyl cis-trans isomerase B	PPIB	7.86913	7	+	4.01339	0	-4.00207	-6.27045	NaN	26.2586	0	4	21.2599	22.5485	23.0976	22.12	26.6815	26.1499	26.462	25.7409
P34896	P34896	Serine hydroxymethyltransferase, cytosolic	SHMT1	7.44007	10	+	3.95164	0	-4.04873	-6.18434	NaN	26.553	0	4	22.5822	23.4523	22.5525	21.4302	26.796	26.9147	26.4045	26.097
A0A075B6K4;P01715	A0A075B6K4;P01715	Ig lambda chain V-IV region Bau	IGLV3-10	8.17345	1	+	4.34673	0	-4.20081	-6.97878	NaN	26.4472	0	4	21.9072	22.852	21.7892	22.4372	27.2687	26.2721	26.5093	25.7386
P58107	P58107	Epiplakin	EPPK1	6.41471	17	+	5.10347	0	-4.42575	-8.61972	NaN	26.5023	0	4	21.9313	22.1045	22.7977	21.4728	26.7543	26.4543	26.7052	26.0954
P0DP09;A0A0B4J2D9	P0DP09;A0A0B4J2D9		IGKV1D-13	8.33161	1	+	4.93182	0	-4.64993	-8.41772	NaN	26.8482	0	4	22.1975	22.1844	22.2009	22.2103	27.8263	26.6667	26.7524	26.1475
P27694	P27694	Replication protein A 70 kDa DNA-binding subunit;Replication protein A 70 kDa DNA-binding subunit, N-terminally processed	RPA1	8.28531	20	+	3.12213	0	-5.35687	-5.09069	24.1925	29.5494	4	4	22.1738	24.5953	24.7654	25.2357	30.4658	29.6853	29.9319	28.1147
Q08378	Q08378	Golgin subfamily A member 3	GOLGA3	7.37352	20	+	4.9463	0	-5.57276	-8.98942	NaN	28.1342	0	4	22.3398	22.8033	22.2815	22.8209	28.8579	28.4415	28.2157	27.0216
P35244	P35244	Replication protein A 14 kDa subunit	RPA3	8.46271	6	+	4.50707	0	-5.83883	-8.06602	NaN	28.2713	0	4	22.1472	22.3158	23.1386	22.1283	29.2892	28.3839	28.3841	27.028
P15927	P15927	Replication protein A 32 kDa subunit	RPA2	8.46028	6	+	4.86962	0	-6.48585	-9.21578	NaN	28.4209	0	4	22.0437	21.3482	22.1109	22.2373	29.3334	28.3698	28.8151	27.1654
A0A075B6K2	A0A075B6K2		IGLV3-12	8.90138	2	+	4.52835	0	-7.10335	-8.53831	NaN	29.4625	0	4	22.7152	23.4824	22.3323	20.9067	30.1245	29.8676	29.1756	28.6823
P01857;P01860;P01859;P01861	P01857;P01860	Ig gamma-1 chain C region;Ig gamma-3 chain C region	IGHG1;IGHG3	10.1451	6	+	7.31023	0	-12.6084	-21.783	NaN	34.7959	0	4	22.0444	21.5971	22.0344	23.0743	35.4024	34.772	34.5553	34.4541
